# Supplementary material for: ChARM: Discovery of combinatorial chromatin modification patterns in hepatitis B virus X-transformed mouse liver cancer using association rule mining
Source: BMC Bioinformatics. 2016 Dec 13;17(Suppl 16):452. doi: 10.1186/s12859-016-1307-z (PMC5249029; doi:10.1186/s12859-016-1307-z)
Supplement: Additional file 1: — Association rules. A set of all association rules discovered for promoters and gene bodies present and rules are sorted by lift and support. Table S1. All association rules discovered in promoters. Table S2. All association rules discovered in gene bodies. Table S3. mRNA IDs in P155. Table S4. mRNA IDs in G155. Table S5. Pattern Specification. Table S6. Supersets of G155. Table S7. Filtered rules for P155. Table S8. Filtered rules for G155. (XLSX 310 kb) [file 12859_2016_1307_MOESM1_ESM.xlsx]

## Sheet: Table S1 All rules promoter
Table S1 All association rules discovered in promoters.
rid	rules	support	confidence	lift	length	annote
3	{p.pol2s5=3} => {p.h3k36=2}	0.0543505	0.30257	1.44247	2	Top 5 support & lift >1
4	{p.pol2s5=3} => {p.h3k4=4}	0.054698	0.304504	1.4287	2	Top 5 support & lift >1
21	{p.h3k36=2} => {p.h3k4=4}	0.0631856	0.30123	1.41334	2	Top 5 support & lift >1
5	{p.pol2s5=3} => {p.met=2}	0.0747009	0.415861	1.11503	2
8	{p.h3k4=1} => {p.met=2}	0.0782747	0.41326	1.10806	2
18	{p.h3=3} => {p.met=2}	0.0818484	0.408168	1.09441	2	Top 10 support
6	{p.h3k36=5} => {p.met=2}	0.0748002	0.407187	1.09178	2
17	{p.h3k27=2} => {p.met=2}	0.079863	0.403157	1.08097	2	Top 10 support
22	{p.h3k36=2} => {p.met=2}	0.0842805	0.401798	1.07733	2	Top 5 support
23	{p.pol2s5=1} => {p.met=2}	0.0840324	0.398259	1.06784	2	Top 5 support
24	{p.h3k4=4} => {p.met=2}	0.0846776	0.397299	1.06526	2	Top 5 support
7	{p.h3k36=4} => {p.met=2}	0.0721199	0.384799	1.03175	2
341	{p.h3k4=4,p.met=2} => {p.h3k36=2}	0.02993	0.353458	1.68507	3	Top 5 support & lift >1
340	{p.h3k36=2,p.met=2} => {p.h3k4=4}	0.02993	0.355124	1.6662	3	Top 5 support & lift >1
339	{p.h3k4=4,p.h3k36=2} => {p.met=2}	0.02993	0.473684	1.27007	3
96	{p.h3k4=4,p.met=2} => {p.pol2s5=3}	0.0282424	0.333529	1.85676	3
95	{p.pol2s5=3,p.met=2} => {p.h3k4=4}	0.0282424	0.378073	1.77388	3
94	{p.h3k4=4,p.pol2s5=3} => {p.met=2}	0.0282424	0.516334	1.38443	3
303	{p.h3k4=4,p.met=2} => {p.h3k27=2}	0.0280439	0.331184	1.67185	3
302	{p.h3k27=2,p.met=2} => {p.h3k4=4}	0.0280439	0.35115	1.64756	3
301	{p.h3k4=4,p.h3k27=2} => {p.met=2}	0.0280439	0.500887	1.34301	3
93	{p.h3k36=2,p.met=2} => {p.pol2s5=3}	0.0272497	0.323322	1.79993	3
92	{p.pol2s5=3,p.met=2} => {p.h3k36=2}	0.0272497	0.364784	1.73907	3
91	{p.h3k36=2,p.pol2s5=3} => {p.met=2}	0.0272497	0.50137	1.3443	3
315	{p.h3k36=2,p.met=2} => {p.h3=3}	0.0272001	0.322733	1.60943	3
314	{p.h3=3,p.met=2} => {p.h3k36=2}	0.0272001	0.332323	1.58431	3
313	{p.h3=3,p.h3k36=2} => {p.met=2}	0.0272001	0.49148	1.31779	3
83	{p.h3=3,p.met=2} => {p.pol2s5=3}	0.0269023	0.328684	1.82979	3
82	{p.pol2s5=3,p.met=2} => {p.h3=3}	0.0269023	0.360133	1.79594	3
81	{p.h3=3,p.pol2s5=3} => {p.met=2}	0.0269023	0.51619	1.38404	3
299	{p.h3k36=2,p.met=2} => {p.h3k27=2}	0.0265548	0.315077	1.59054	3
298	{p.h3k27=2,p.met=2} => {p.h3k36=2}	0.0265548	0.332505	1.58518	3
297	{p.h3k27=2,p.h3k36=2} => {p.met=2}	0.0265548	0.477252	1.27964	3
177	{p.pol2s5=1,p.met=2} => {p.h3k4=1}	0.0263066	0.313054	1.6528	3
176	{p.h3k4=1,p.met=2} => {p.pol2s5=1}	0.0263066	0.336081	1.59281	3
175	{p.h3k4=1,p.pol2s5=1} => {p.met=2}	0.0263066	0.474485	1.27222	3
319	{p.h3k4=4,p.met=2} => {p.h3=3}	0.0258599	0.305393	1.52296	3
318	{p.h3=3,p.met=2} => {p.h3k4=4}	0.0258599	0.315949	1.4824	3
317	{p.h3k4=4,p.h3=3} => {p.met=2}	0.0258599	0.469793	1.25964	3
291	{p.h3k27=2,p.met=2} => {p.h3=3}	0.0254132	0.31821	1.58688	3
292	{p.h3=3,p.met=2} => {p.h3k27=2}	0.0254132	0.310491	1.56739	3
290	{p.h3=3,p.h3k27=2} => {p.met=2}	0.0254132	0.496605	1.33153	3
90	{p.h3k4=4,p.h3k36=2} => {p.pol2s5=3}	0.0248672	0.393559	2.19094	3
89	{p.h3k4=4,p.pol2s5=3} => {p.h3k36=2}	0.0248672	0.454628	2.16739	3
88	{p.h3k36=2,p.pol2s5=3} => {p.h3k4=4}	0.0248672	0.457534	2.1467	3
73	{p.h3k27=2,p.met=2} => {p.pol2s5=3}	0.024768	0.310131	1.7265	3
72	{p.pol2s5=3,p.met=2} => {p.h3k27=2}	0.024768	0.331561	1.67376	3
71	{p.h3k27=2,p.pol2s5=3} => {p.met=2}	0.024768	0.498501	1.33661	3
311	{p.h3k4=4,p.h3=3} => {p.h3k36=2}	0.0237753	0.431921	2.05914	3
310	{p.h3=3,p.h3k36=2} => {p.h3k4=4}	0.0237753	0.429596	2.01562	3
312	{p.h3k4=4,p.h3k36=2} => {p.h3=3}	0.0237753	0.376277	1.87645	3
295	{p.h3k4=4,p.h3k27=2} => {p.h3k36=2}	0.023676	0.422872	2.016	3
294	{p.h3k27=2,p.h3k36=2} => {p.h3k4=4}	0.023676	0.425513	1.99646	3
296	{p.h3k4=4,p.h3k36=2} => {p.h3k27=2}	0.023676	0.374705	1.89155	3
80	{p.h3k4=4,p.h3=3} => {p.pol2s5=3}	0.0235271	0.427412	2.37941	3
79	{p.h3k4=4,p.pol2s5=3} => {p.h3=3}	0.0235271	0.430127	2.14499	3
78	{p.h3=3,p.pol2s5=3} => {p.h3k4=4}	0.0235271	0.451429	2.11806	3
110	{p.h3k4=1,p.h3k36=5} => {p.met=2}	0.0230307	0.437736	1.17368	3
111	{p.h3k36=5,p.met=2} => {p.h3k4=1}	0.0230307	0.307896	1.62557	3
70	{p.h3k4=4,p.h3k27=2} => {p.pol2s5=3}	0.0229315	0.409574	2.2801	3
68	{p.h3k27=2,p.pol2s5=3} => {p.h3k4=4}	0.0229315	0.461538	2.16549	3
69	{p.h3k4=4,p.pol2s5=3} => {p.h3k27=2}	0.0229315	0.419238	2.11636	3
67	{p.h3k27=2,p.h3k36=2} => {p.pol2s5=3}	0.0223358	0.401427	2.23475	3
65	{p.h3k27=2,p.pol2s5=3} => {p.h3k36=2}	0.0223358	0.44955	2.14318	3
66	{p.h3k36=2,p.pol2s5=3} => {p.h3k27=2}	0.0223358	0.410959	2.07457	3
77	{p.h3=3,p.h3k36=2} => {p.pol2s5=3}	0.0221869	0.400897	2.2318	3
76	{p.h3k36=2,p.pol2s5=3} => {p.h3=3}	0.0221869	0.408219	2.03574	3
75	{p.h3=3,p.pol2s5=3} => {p.h3k36=2}	0.0221869	0.425714	2.02955	3
284	{p.h3=3,p.h3k27=2} => {p.h3k36=2}	0.0215417	0.420951	2.00684	3
286	{p.h3=3,p.h3k36=2} => {p.h3k27=2}	0.0215417	0.389238	1.96491	3
285	{p.h3k27=2,p.h3k36=2} => {p.h3=3}	0.0215417	0.387154	1.93069	3
64	{p.h3=3,p.h3k27=2} => {p.pol2s5=3}	0.0214424	0.419011	2.33264	3
62	{p.h3k27=2,p.pol2s5=3} => {p.h3=3}	0.0214424	0.431568	2.15218	3
63	{p.h3=3,p.pol2s5=3} => {p.h3k27=2}	0.0214424	0.411429	2.07694	3
105	{p.h3k27=5,p.h3k36=5} => {p.h3k4=1}	0.0179679	0.353171	1.8646	3	P144& Top 5 lift
106	{p.h3k4=1,p.h3k27=5} => {p.h3k36=5}	0.0179679	0.331502	1.80458	3	P144& Top 5 lift
289	{p.h3k4=4,p.h3=3} => {p.h3k27=2}	0.0210453	0.382326	1.93003	3
287	{p.h3=3,p.h3k27=2} => {p.h3k4=4}	0.0210453	0.411251	1.92955	3
288	{p.h3k4=4,p.h3k27=2} => {p.h3=3}	0.0210453	0.375887	1.8745	3
348	{p.h3k4=2,p.pol2s5=1} => {p.met=2}	0.0208964	0.378257	1.01421	3
126	{p.h3k36=5,p.pol2s5=1} => {p.met=2}	0.0206979	0.440338	1.18066	3
128	{p.h3k4=2,p.h3k36=5} => {p.met=2}	0.0202512	0.427673	1.1467	3
122	{p.h3k27=5,p.h3k36=5} => {p.met=2}	0.0197052	0.387317	1.0385	3
350	{p.h3k27=3,p.pol2s5=1} => {p.met=2}	0.0195066	0.412815	1.10687	3
360	{p.h3k4=2,p.pol2s5=2} => {p.met=2}	0.0195066	0.384164	1.03004	3
250	{p.h3=1,p.pol2s5=1} => {p.met=2}	0.0191592	0.410638	1.10103	3
145	{p.h3k36=4,p.pol2s5=1} => {p.met=2}	0.0191095	0.425885	1.14191	3
362	{p.h3=4,p.pol2s5=2} => {p.met=2}	0.0190599	0.374269	1.00351	3
333	{p.h3k4=4,p.h3k27=1} => {p.met=2}	0.0190103	0.392821	1.05325	3
331	{p.h3k27=1,p.h3k36=2} => {p.met=2}	0.0189606	0.390194	1.04621	3
180	{p.h3k4=1,p.pol2s5=2} => {p.met=2}	0.0187125	0.420759	1.12816	3
283	{p.h3k27=5,p.pol2s5=2} => {p.met=2}	0.0186132	0.382653	1.02599	3
133	{p.h3k4=1,p.h3k36=4} => {p.met=2}	0.0185139	0.432715	1.16022	3
326	{p.h3k4=4,p.h3k36=3} => {p.met=2}	0.0184147	0.400216	1.07308	3
359	{p.h3k4=2,p.h3=4} => {p.met=2}	0.0184147	0.383264	1.02763	3
344	{p.h3k36=2,p.pol2s5=2} => {p.met=2}	0.0182161	0.389183	1.0435	3
352	{p.h3k4=4,p.h3=4} => {p.met=2}	0.0182161	0.375256	1.00616	3
343	{p.h3=4,p.h3k36=2} => {p.met=2}	0.0181168	0.385021	1.03234	3
323	{p.h3=3,p.h3k27=3} => {p.met=2}	0.0180672	0.40625	1.08926	3
147	{p.h3k4=2,p.h3k36=4} => {p.met=2}	0.0180672	0.396514	1.06316	3
349	{p.h3=4,p.pol2s5=1} => {p.met=2}	0.0180176	0.404232	1.08385	3
275	{p.h3=2,p.h3k27=3} => {p.met=2}	0.0180176	0.387821	1.03985	3
104	{p.h3k4=1,p.h3k36=5} => {p.h3k27=5}	0.0179679	0.341509	1.74408	3	P144& Top 10 lift
441	{p.h3k27=5,p.h3k36=5,p.met=2} => {p.h3k4=1}	0.0070482	0.357683	1.88843	4	P144& Top 5 lift
442	{p.h3k4=1,p.h3k27=5,p.met=2} => {p.h3k36=5}	0.0070482	0.330233	1.79768	4	P144& Top 5 lift
361	{p.h3k4=2,p.h3k27=3} => {p.met=2}	0.017819	0.373569	1.00164	3
156	{p.h3k4=1,p.h3=1} => {p.met=2}	0.0177198	0.402935	1.08037	3
279	{p.h3k27=5,p.pol2s5=1} => {p.met=2}	0.0174716	0.375667	1.00726	3
150	{p.h3k27=3,p.h3k36=4} => {p.met=2}	0.0173723	0.387168	1.0381	3
181	{p.h3k4=1,p.h3k27=3} => {p.met=2}	0.017273	0.403712	1.08246	3
325	{p.h3k36=3,p.pol2s5=1} => {p.met=2}	0.017273	0.392334	1.05195	3
36	{p.h3k4=1,p.h3k27=4} => {p.met=2}	0.0171738	0.440764	1.1818	3
306	{p.h3=4,p.h3k27=2} => {p.met=2}	0.0171738	0.399538	1.07127	3
293	{p.h3k27=2,p.h3k36=3} => {p.met=2}	0.0171738	0.398618	1.0688	3
308	{p.h3=3,p.h3k36=3} => {p.met=2}	0.0171241	0.392491	1.05237	3
130	{p.h3k36=5,p.pol2s5=2} => {p.met=2}	0.0170249	0.400233	1.07313	3
211	{p.h3=5,p.pol2s5=1} => {p.met=2}	0.0170249	0.396074	1.06198	3
214	{p.h3k4=2,p.h3=5} => {p.met=2}	0.0169256	0.374314	1.00363	3
252	{p.h3k4=2,p.h3=1} => {p.met=2}	0.0169256	0.373494	1.00144	3
47	{p.h3k27=4,p.pol2s5=1} => {p.met=2}	0.016876	0.409146	1.09703	3
149	{p.h3k36=4,p.pol2s5=2} => {p.met=2}	0.0166278	0.393192	1.05425	3
49	{p.h3k4=2,p.h3k27=4} => {p.met=2}	0.0166278	0.385057	1.03244	3
274	{p.h3=2,p.pol2s5=2} => {p.met=2}	0.0166278	0.378531	1.01494	3
113	{p.h3=5,p.h3k36=5} => {p.met=2}	0.0165782	0.40534	1.08682	3
32	{p.h3k27=4,p.h3k36=5} => {p.met=2}	0.0164789	0.428387	1.14862	3
153	{p.h3k4=1,p.h3=5} => {p.met=2}	0.0164789	0.423469	1.13543	3
135	{p.h3=5,p.h3k36=4} => {p.met=2}	0.0164292	0.409147	1.09703	3
131	{p.h3k27=3,p.h3k36=5} => {p.met=2}	0.0164292	0.402187	1.07837	3
87	{p.h3k27=1,p.pol2s5=3} => {p.met=2}	0.01633	0.429504	1.15161	3
85	{p.h3k36=3,p.pol2s5=3} => {p.met=2}	0.0161811	0.41688	1.11776	3
120	{p.h3=2,p.h3k36=5} => {p.met=2}	0.0161314	0.435074	1.16655	3
268	{p.h3=2,p.h3k36=3} => {p.met=2}	0.0160818	0.381176	1.02203	3
272	{p.h3k4=4,p.h3=2} => {p.met=2}	0.0160322	0.385442	1.03347	3
179	{p.h3k4=1,p.h3=4} => {p.met=2}	0.0159329	0.413127	1.1077	3
309	{p.h3=3,p.h3k27=1} => {p.met=2}	0.0159329	0.384892	1.032	3
322	{p.h3=3,p.pol2s5=2} => {p.met=2}	0.0159329	0.379882	1.01856	3
324	{p.h3k27=1,p.h3k36=3} => {p.met=2}	0.0158336	0.386667	1.03675	3
432	{p.h3k4=4,p.h3k36=2,p.met=2} => {p.pol2s5=3}	0.015784	0.527363	2.93583	4
430	{p.h3k36=2,p.pol2s5=3,p.met=2} => {p.h3k4=4}	0.015784	0.579235	2.71771	4
431	{p.h3k4=4,p.pol2s5=3,p.met=2} => {p.h3k36=2}	0.015784	0.558875	2.66438	4
429	{p.h3k4=4,p.h3k36=2,p.pol2s5=3} => {p.met=2}	0.015784	0.634731	1.70188	4
195	{p.h3k4=5,p.h3k27=1} => {p.h3k36=1}	0.0157344	0.308666	1.43685	3
271	{p.h3=2,p.pol2s5=1} => {p.met=2}	0.0157344	0.388005	1.04034	3
129	{p.h3=4,p.h3k36=5} => {p.met=2}	0.0155854	0.394969	1.05901	3
439	{p.h3k4=1,p.h3k27=5,p.h3k36=5} => {p.met=2}	0.0070482	0.392265	1.05177	4	P144& Top 10 lift
263	{p.h3k4=2,p.pol2s5=4} => {p.met=2}	0.0153373	0.388679	1.04215	3
270	{p.h3=2,p.h3k36=2} => {p.met=2}	0.0152876	0.386935	1.03747	3
307	{p.h3k27=2,p.pol2s5=2} => {p.met=2}	0.0152876	0.385	1.03229	3
100	{p.h3k27=3,p.pol2s5=3} => {p.met=2}	0.0151884	0.385876	1.03464	3
332	{p.h3k27=1,p.pol2s5=1} => {p.met=2}	0.0151884	0.384422	1.03074	3
335	{p.h3k4=2,p.h3k27=1} => {p.met=2}	0.0150891	0.383354	1.02787	3
172	{p.h3k4=1,p.h3k36=3} => {p.met=2}	0.0150395	0.411126	1.10234	3
51	{p.h3k27=4,p.pol2s5=2} => {p.met=2}	0.0150395	0.389961	1.04559	3
300	{p.h3k27=2,p.pol2s5=1} => {p.met=2}	0.0149898	0.410884	1.10169	3
107	{p.h3k36=5,p.pol2s5=1} => {p.h3k4=1}	0.0148906	0.31679	1.67253	3
138	{p.h3=1,p.h3k36=4} => {p.met=2}	0.0148409	0.379924	1.01868	3
162	{p.h3k4=1,p.h3=2} => {p.met=2}	0.0147913	0.396277	1.06252	3
116	{p.h3=1,p.h3k36=5} => {p.met=2}	0.0147913	0.391076	1.04858	3
400	{p.h3k4=4,p.h3k27=2,p.met=2} => {p.pol2s5=3}	0.0147416	0.525664	2.92637	4
398	{p.h3k27=2,p.pol2s5=3,p.met=2} => {p.h3k4=4}	0.0147416	0.59519	2.79257	4
399	{p.h3k4=4,p.pol2s5=3,p.met=2} => {p.h3k27=2}	0.0147416	0.521968	2.63495	4
99	{p.h3=4,p.pol2s5=3} => {p.met=2}	0.0147416	0.383721	1.02886	3
397	{p.h3k4=4,p.h3k27=2,p.pol2s5=3} => {p.met=2}	0.0147416	0.642857	1.72367	4
418	{p.h3k4=4,p.h3=3,p.met=2} => {p.pol2s5=3}	0.014692	0.568138	3.16283	4
417	{p.h3k4=4,p.pol2s5=3,p.met=2} => {p.h3=3}	0.014692	0.520211	2.59423	4
416	{p.h3=3,p.pol2s5=3,p.met=2} => {p.h3k4=4}	0.014692	0.546125	2.56236	4
227	{p.h3k4=3,p.pol2s5=1} => {p.met=2}	0.014692	0.391534	1.04981	3
415	{p.h3k4=4,p.h3=3,p.pol2s5=3} => {p.met=2}	0.014692	0.624473	1.67437	4
119	{p.h3k36=5,p.pol2s5=4} => {p.met=2}	0.0145927	0.403846	1.08282	3
33	{p.h3k27=4,p.h3k36=4} => {p.met=2}	0.0144935	0.413013	1.1074	3
60	{p.h3=2,p.pol2s5=3} => {p.met=2}	0.0144935	0.402759	1.0799	3
247	{p.h3=1,p.h3k36=3} => {p.met=2}	0.0144935	0.386243	1.03562	3
248	{p.h3=1,p.h3k27=1} => {p.met=2}	0.0144935	0.385733	1.03425	3
497	{p.h3k27=2,p.h3k36=2,p.met=2} => {p.h3k4=4}	0.0143446	0.540187	2.5345	4
498	{p.h3k4=4,p.h3k27=2,p.met=2} => {p.h3k36=2}	0.0143446	0.511504	2.43854	4
223	{p.h3k4=3,p.h3=3} => {p.met=2}	0.0143446	0.388964	1.04291	3
499	{p.h3k4=4,p.h3k36=2,p.met=2} => {p.h3k27=2}	0.0143446	0.47927	2.41941	4
496	{p.h3k4=4,p.h3k27=2,p.h3k36=2} => {p.met=2}	0.0143446	0.60587	1.6245	4
183	{p.h3k4=5,p.pol2s5=5} => {p.h3k36=1}	0.0143446	0.317582	1.47836	3
506	{p.h3k4=4,p.h3=3,p.met=2} => {p.h3k36=2}	0.0142949	0.552783	2.63533	4
505	{p.h3=3,p.h3k36=2,p.met=2} => {p.h3k4=4}	0.0142949	0.525547	2.46581	4
507	{p.h3k4=4,p.h3k36=2,p.met=2} => {p.h3=3}	0.0142949	0.477612	2.38179	4
504	{p.h3k4=4,p.h3=3,p.h3k36=2} => {p.met=2}	0.0142949	0.601253	1.61212	4
410	{p.h3k4=4,p.h3=3,p.h3k36=2} => {p.pol2s5=3}	0.014146	0.59499	3.31231	4
407	{p.h3=3,p.h3k36=2,p.pol2s5=3} => {p.h3k4=4}	0.014146	0.637584	2.99148	4
408	{p.h3k4=4,p.h3=3,p.pol2s5=3} => {p.h3k36=2}	0.014146	0.601266	2.86647	4
409	{p.h3k4=4,p.h3k36=2,p.pol2s5=3} => {p.h3=3}	0.014146	0.568862	2.83685	4
316	{p.h3=3,p.pol2s5=1} => {p.met=2}	0.0140964	0.389041	1.04312	3
114	{p.h3k4=3,p.h3k36=5} => {p.met=2}	0.0140468	0.377837	1.01308	3
199	{p.h3k4=5,p.met=5} => {p.h3k36=1}	0.0138482	0.308287	1.43509	3
38	{p.h3=5,p.h3k27=4} => {p.met=2}	0.0138482	0.389121	1.04334	3
222	{p.h3k4=3,p.h3k27=2} => {p.met=2}	0.0137986	0.379781	1.01829	3
139	{p.h3k36=4,p.pol2s5=4} => {p.met=2}	0.0137489	0.373315	1.00096	3
414	{p.h3=3,p.h3k36=2,p.met=2} => {p.pol2s5=3}	0.0136497	0.501825	2.79366	4
413	{p.h3k36=2,p.pol2s5=3,p.met=2} => {p.h3=3}	0.0136497	0.500911	2.49798	4
412	{p.h3=3,p.pol2s5=3,p.met=2} => {p.h3k36=2}	0.0136497	0.50738	2.41888	4
411	{p.h3=3,p.h3k36=2,p.pol2s5=3} => {p.met=2}	0.0136497	0.615213	1.64955	4
382	{p.h3=3,p.h3k27=2,p.met=2} => {p.pol2s5=3}	0.0136	0.535156	2.97922	4
396	{p.h3k27=2,p.h3k36=2,p.met=2} => {p.pol2s5=3}	0.0136	0.51215	2.85114	4
380	{p.h3k27=2,p.pol2s5=3,p.met=2} => {p.h3=3}	0.0136	0.549098	2.73829	4
394	{p.h3k27=2,p.pol2s5=3,p.met=2} => {p.h3k36=2}	0.0136	0.549098	2.61777	4
381	{p.h3=3,p.pol2s5=3,p.met=2} => {p.h3k27=2}	0.0136	0.505535	2.552	4
395	{p.h3k36=2,p.pol2s5=3,p.met=2} => {p.h3k27=2}	0.0136	0.499089	2.51946	4
379	{p.h3=3,p.h3k27=2,p.pol2s5=3} => {p.met=2}	0.0136	0.634259	1.70062	4
393	{p.h3k27=2,p.h3k36=2,p.pol2s5=3} => {p.met=2}	0.0136	0.608889	1.63259	4
155	{p.h3k4=1,p.h3=1} => {p.pol2s5=1}	0.0136	0.309255	1.46567	3
108	{p.h3k36=5,p.pol2s5=2} => {p.h3k4=1}	0.0135504	0.318553	1.68184	3
109	{p.h3k4=1,p.pol2s5=2} => {p.h3k36=5}	0.0135504	0.304688	1.65862	3
392	{p.h3k4=4,p.h3k27=2,p.h3k36=2} => {p.pol2s5=3}	0.0135008	0.570231	3.17448	4
389	{p.h3k27=2,p.h3k36=2,p.pol2s5=3} => {p.h3k4=4}	0.0135008	0.604444	2.83599	4
390	{p.h3k4=4,p.h3k27=2,p.pol2s5=3} => {p.h3k36=2}	0.0135008	0.588745	2.80678	4
391	{p.h3k4=4,p.h3k36=2,p.pol2s5=3} => {p.h3k27=2}	0.0135008	0.542914	2.74069	4
487	{p.h3k27=2,p.h3k36=2,p.met=2} => {p.h3=3}	0.0135008	0.508411	2.53539	4
486	{p.h3=3,p.h3k27=2,p.met=2} => {p.h3k36=2}	0.0135008	0.53125	2.53268	4
488	{p.h3=3,p.h3k36=2,p.met=2} => {p.h3k27=2}	0.0135008	0.49635	2.50563	4
485	{p.h3=3,p.h3k27=2,p.h3k36=2} => {p.met=2}	0.0135008	0.626728	1.68042	4
56	{p.h3k4=5,p.pol2s5=3} => {p.met=2}	0.0134015	0.386266	1.03568	3
378	{p.h3k4=4,p.h3=3,p.h3k27=2} => {p.pol2s5=3}	0.0133519	0.634434	3.5319	4
375	{p.h3=3,p.h3k27=2,p.pol2s5=3} => {p.h3k4=4}	0.0133519	0.622685	2.92157	4
376	{p.h3k4=4,p.h3k27=2,p.pol2s5=3} => {p.h3=3}	0.0133519	0.582251	2.90362	4
377	{p.h3k4=4,p.h3=3,p.pol2s5=3} => {p.h3k27=2}	0.0133519	0.567511	2.86485	4
194	{p.h3k4=5,p.h3k36=2} => {p.h3k27=1}	0.0133519	0.300559	1.45702	3
170	{p.h3k4=1,p.h3=3} => {p.met=2}	0.0133519	0.435981	1.16898	3
143	{p.h3=3,p.h3k36=4} => {p.met=2}	0.0133519	0.401493	1.07651	3
136	{p.h3k4=3,p.h3k36=4} => {p.met=2}	0.0133022	0.387844	1.03991	3
492	{p.h3k4=4,p.h3=3,p.met=2} => {p.h3k27=2}	0.013203	0.510557	2.57735	4
490	{p.h3=3,p.h3k27=2,p.met=2} => {p.h3k4=4}	0.013203	0.519531	2.43759	4
491	{p.h3k4=4,p.h3k27=2,p.met=2} => {p.h3=3}	0.013203	0.470796	2.34781	4
207	{p.h3=5,p.h3k27=2} => {p.met=2}	0.013203	0.378378	1.01453	3
489	{p.h3k4=4,p.h3=3,p.h3k27=2} => {p.met=2}	0.013203	0.627358	1.68211	4
482	{p.h3k4=4,p.h3=3,p.h3k27=2} => {p.h3k36=2}	0.0130541	0.620283	2.95713	4
481	{p.h3=3,p.h3k27=2,p.h3k36=2} => {p.h3k4=4}	0.0130541	0.605991	2.84325	4
484	{p.h3k4=4,p.h3=3,p.h3k36=2} => {p.h3k27=2}	0.0130541	0.549061	2.77172	4
483	{p.h3k4=4,p.h3k27=2,p.h3k36=2} => {p.h3=3}	0.0130541	0.551363	2.74958	4
132	{p.h3k4=1,p.h3k36=4} => {p.pol2s5=1}	0.0130541	0.305104	1.446	3
35	{p.h3k27=4,p.pol2s5=1} => {p.h3k4=1}	0.0129548	0.314079	1.65822	3
34	{p.h3k4=1,p.h3k27=4} => {p.pol2s5=1}	0.0129548	0.332484	1.57576	3
237	{p.h3k27=1,p.pol2s5=5} => {p.h3k36=1}	0.0129548	0.303136	1.41111	3
338	{p.h3k36=2,p.pol2s5=1} => {p.met=2}	0.0127562	0.392366	1.05204	3
374	{p.h3=3,p.h3k27=2,p.h3k36=2} => {p.pol2s5=3}	0.0127066	0.589862	3.28376	4
373	{p.h3=3,p.h3k36=2,p.pol2s5=3} => {p.h3k27=2}	0.0127066	0.572707	2.89109	4
372	{p.h3k27=2,p.h3k36=2,p.pol2s5=3} => {p.h3=3}	0.0127066	0.568889	2.83698	4
371	{p.h3=3,p.h3k27=2,p.pol2s5=3} => {p.h3k36=2}	0.0127066	0.592593	2.82512	4
115	{p.h3k36=5,p.pol2s5=5} => {p.met=2}	0.0125577	0.37988	1.01856	3
154	{p.h3k4=1,p.pol2s5=5} => {p.met=2}	0.0125081	0.378378	1.01453	3
151	{p.h3k4=5,p.met=1} => {p.h3k36=1}	0.0124584	0.319338	1.48653	3
152	{p.h3k27=1,p.met=1} => {p.h3k36=1}	0.0123592	0.320876	1.49369	3
43	{p.h3=2,p.h3k27=4} => {p.met=2}	0.0123095	0.375758	1.0075	3
191	{p.h3k4=5,p.h3=3} => {p.h3k27=1}	0.0120117	0.302122	1.4646	3
84	{p.h3k36=3,p.pol2s5=3} => {p.h3k4=4}	0.0120117	0.309463	1.45197	3
161	{p.h3k4=1,p.h3=2} => {p.pol2s5=1}	0.0119621	0.320479	1.51886	3
173	{p.h3k4=1,p.h3k27=1} => {p.met=2}	0.0119124	0.432432	1.15946	3
142	{p.h3k27=2,p.h3k36=4} => {p.met=2}	0.0119124	0.38961	1.04465	3
125	{p.h3k27=1,p.h3k36=5} => {p.met=2}	0.0118628	0.429084	1.15049	3
74	{p.h3k36=3,p.pol2s5=3} => {p.h3=3}	0.0118132	0.304348	1.51775	3
86	{p.h3k27=1,p.pol2s5=3} => {p.h3k36=2}	0.0118132	0.310705	1.48125	3
124	{p.h3=3,p.h3k36=5} => {p.met=2}	0.0117139	0.411867	1.10432	3
440	{p.h3k4=1,p.h3k36=5,p.met=2} => {p.h3k27=5}	0.0070482	0.306034	1.56291	4	P144& Top 10 lift
171	{p.h3k4=1,p.h3k36=3} => {p.pol2s5=1}	0.0116146	0.317503	1.50476	3
31	{p.h3k27=4,p.h3k36=5} => {p.h3k4=2}	0.011565	0.300645	1.38575	3
118	{p.h3k27=5,p.pol2s5=4} => {p.h3k36=5}	0.0115154	0.302477	1.64658	3
117	{p.h3k36=5,p.pol2s5=4} => {p.h3k27=5}	0.0115154	0.318681	1.6275	3
437	{p.h3k27=5,p.h3k36=5,p.pol2s5=1} => {p.h3k4=1}	0.00506279	0.41129	2.17145	4	P144& Top 5 lift
438	{p.h3k4=1,p.h3k27=5,p.pol2s5=1} => {p.h3k36=5}	0.00506279	0.325879	1.77397	4	P144& Top 10 lift
103	{p.h3k4=1,p.h3=2} => {p.h3k36=5}	0.0114161	0.305851	1.66495	3
102	{p.h3=2,p.h3k36=5} => {p.h3k4=1}	0.0114161	0.307898	1.62558	3
174	{p.h3k4=1,p.h3k36=2} => {p.met=2}	0.011019	0.422053	1.13164	3
436	{p.h3k4=1,p.h3k36=5,p.pol2s5=1} => {p.h3k27=5}	0.00506279	0.34	1.73637	4	P144& Top 10 lift
55	{p.h3k4=5,p.pol2s5=3} => {p.h3k36=2}	0.0108701	0.313305	1.49365	3
278	{p.h3k27=5,p.h3k36=2} => {p.met=2}	0.0108205	0.373288	1.00088	3
53	{p.h3k36=4,p.pol2s5=3} => {p.met=2}	0.0106219	0.388385	1.04136	3
169	{p.h3k4=1,p.h3k27=2} => {p.met=2}	0.0105723	0.408046	1.09408	3
167	{p.h3k4=1,p.h3k27=5} => {p.met=2}	0.0213431	0.393773	1.05581	3
123	{p.h3k27=2,p.h3k36=5} => {p.met=2}	0.0103241	0.399232	1.07045	3
545	{p.h3k4=4,p.h3=3,p.h3k36=2,p.met=2} => {p.pol2s5=3}	0.0102248	0.715278	3.98196	5	Top 5 lift
542	{p.h3=3,p.h3k36=2,p.pol2s5=3,p.met=2} => {p.h3k4=4}	0.0102248	0.749091	3.51466	5
543	{p.h3k4=4,p.h3=3,p.pol2s5=3,p.met=2} => {p.h3k36=2}	0.0102248	0.695946	3.31785	5
544	{p.h3k4=4,p.h3k36=2,p.pol2s5=3,p.met=2} => {p.h3=3}	0.0102248	0.647799	3.2305	5
541	{p.h3k4=4,p.h3=3,p.h3k36=2,p.pol2s5=3} => {p.met=2}	0.0102248	0.722807	1.93803	5
185	{p.h3k4=5,p.h3=1} => {p.h3k36=1}	0.0101752	0.3149	1.46587	3
127	{p.h3k4=4,p.h3k36=5} => {p.met=2}	0.0101752	0.384615	1.03125	3
540	{p.h3k4=4,p.h3k27=2,p.h3k36=2,p.met=2} => {p.pol2s5=3}	0.00997667	0.695502	3.87186	5
537	{p.h3k27=2,p.h3k36=2,p.pol2s5=3,p.met=2} => {p.h3k4=4}	0.00997667	0.733577	3.44187	5
538	{p.h3k4=4,p.h3k27=2,p.pol2s5=3,p.met=2} => {p.h3k36=2}	0.00997667	0.676768	3.22642	5
539	{p.h3k4=4,p.h3k36=2,p.pol2s5=3,p.met=2} => {p.h3k27=2}	0.00997667	0.632075	3.19079	5
536	{p.h3k4=4,p.h3k27=2,p.h3k36=2,p.pol2s5=3} => {p.met=2}	0.00997667	0.738971	1.98137	5
52	{p.h3k36=5,p.pol2s5=3} => {p.met=2}	0.00992704	0.397614	1.06611	3
535	{p.h3k4=4,p.h3=3,p.h3k27=2,p.met=2} => {p.pol2s5=3}	0.00967886	0.733083	4.08108	5	Top 5 lift
532	{p.h3=3,p.h3k27=2,p.pol2s5=3,p.met=2} => {p.h3k4=4}	0.00967886	0.711679	3.33912	5
534	{p.h3k4=4,p.h3=3,p.pol2s5=3,p.met=2} => {p.h3k27=2}	0.00967886	0.658784	3.32561	5
533	{p.h3k4=4,p.h3k27=2,p.pol2s5=3,p.met=2} => {p.h3=3}	0.00967886	0.656566	3.27421	5
531	{p.h3k4=4,p.h3=3,p.h3k27=2,p.pol2s5=3} => {p.met=2}	0.00967886	0.724907	1.94367	5
525	{p.h3k4=4,p.h3=3,p.h3k27=2,p.h3k36=2} => {p.pol2s5=3}	0.00957959	0.73384	4.08529	5	Top 5 lift
523	{p.h3k4=4,p.h3k27=2,p.h3k36=2,p.pol2s5=3} => {p.h3=3}	0.00957959	0.709559	3.53849	5
521	{p.h3=3,p.h3k27=2,p.h3k36=2,p.pol2s5=3} => {p.h3k4=4}	0.00957959	0.753906	3.53725	5
522	{p.h3k4=4,p.h3=3,p.h3k27=2,p.pol2s5=3} => {p.h3k36=2}	0.00957959	0.717472	3.42047	5
524	{p.h3k4=4,p.h3=3,p.h3k36=2,p.pol2s5=3} => {p.h3k27=2}	0.00957959	0.677193	3.41854	5
548	{p.h3k4=4,p.h3=3,p.h3k27=2,p.met=2} => {p.h3k36=2}	0.00948032	0.718045	3.4232	5
550	{p.h3k4=4,p.h3=3,p.h3k36=2,p.met=2} => {p.h3k27=2}	0.00948032	0.663194	3.34788	5
549	{p.h3k4=4,p.h3k27=2,p.h3k36=2,p.met=2} => {p.h3=3}	0.00948032	0.6609	3.29583	5
547	{p.h3=3,p.h3k27=2,p.h3k36=2,p.met=2} => {p.h3k4=4}	0.00948032	0.702206	3.29468	5
546	{p.h3k4=4,p.h3=3,p.h3k27=2,p.h3k36=2} => {p.met=2}	0.00948032	0.726236	1.94723	5
168	{p.h3k27=5,p.met=2} => {p.h3k4=1}	0.0213431	0.307143	1.6216	3
101	{p.h3k36=5,p.met=1} => {p.h3k27=5}	0.00933141	0.317032	1.61907	3
530	{p.h3=3,p.h3k27=2,p.h3k36=2,p.met=2} => {p.pol2s5=3}	0.00913287	0.676471	3.76592	5
529	{p.h3=3,p.h3k36=2,p.pol2s5=3,p.met=2} => {p.h3k27=2}	0.00913287	0.669091	3.37764	5
528	{p.h3k27=2,p.h3k36=2,p.pol2s5=3,p.met=2} => {p.h3=3}	0.00913287	0.671533	3.34885	5
527	{p.h3=3,p.h3k27=2,p.pol2s5=3,p.met=2} => {p.h3k36=2}	0.00913287	0.671533	3.20146	5
526	{p.h3=3,p.h3k27=2,p.h3k36=2,p.pol2s5=3} => {p.met=2}	0.00913287	0.71875	1.92716	5
121	{p.h3=3,p.h3k36=5} => {p.h3k27=5}	0.00868616	0.30541	1.55972	3
556	{p.h3k4=4,p.h3=3,p.h3k27=2,p.h3k36=2,p.met=2} => {p.pol2s5=3}	0.00759418	0.801047	4.45944	6	Top 5 lift
552	{p.h3=3,p.h3k27=2,p.h3k36=2,p.pol2s5=3,p.met=2} => {p.h3k4=4}	0.00759418	0.831522	3.90141	6	Top 5 lift
554	{p.h3k4=4,p.h3k27=2,p.h3k36=2,p.pol2s5=3,p.met=2} => {p.h3=3}	0.00759418	0.761194	3.79598	6
555	{p.h3k4=4,p.h3=3,p.h3k36=2,p.pol2s5=3,p.met=2} => {p.h3k27=2}	0.00759418	0.742718	3.74932	6
553	{p.h3k4=4,p.h3=3,p.h3k27=2,p.pol2s5=3,p.met=2} => {p.h3k36=2}	0.00759418	0.784615	3.74057	6
551	{p.h3k4=4,p.h3=3,p.h3k27=2,p.h3k36=2,p.pol2s5=3} => {p.met=2}	0.00759418	0.792746	2.12556	6
445	{p.h3k36=5,p.pol2s5=1,p.met=2} => {p.h3k4=1}	0.00734601	0.354916	1.87382	4
444	{p.h3k4=1,p.h3k36=5,p.met=2} => {p.pol2s5=1}	0.00734601	0.318966	1.51169	4
443	{p.h3k4=1,p.h3k36=5,p.pol2s5=1} => {p.met=2}	0.00734601	0.493333	1.32276	4
164	{p.h3k27=5,p.pol2s5=1} => {p.h3k4=1}	0.0155358	0.334045	1.76363	3
166	{p.h3k4=1,p.h3=4} => {p.h3k27=5}	0.0116643	0.302445	1.54458	3
160	{p.h3=2,p.h3k27=5} => {p.h3k4=1}	0.0114657	0.302752	1.59841	3
159	{p.h3k4=1,p.h3=2} => {p.h3k27=5}	0.0114657	0.307181	1.56876	3
370	{p.h3k27=4,p.pol2s5=1,p.met=2} => {p.h3k4=1}	0.00699856	0.414706	2.18949	4
369	{p.h3k4=1,p.h3k27=4,p.met=2} => {p.pol2s5=1}	0.00699856	0.407514	1.93136	4
368	{p.h3k4=1,p.h3k27=4,p.pol2s5=1} => {p.met=2}	0.00699856	0.54023	1.4485	4
458	{p.h3k36=4,p.pol2s5=1,p.met=2} => {p.h3k4=1}	0.00655184	0.342857	1.81015	4
457	{p.h3k4=1,p.h3k36=4,p.met=2} => {p.pol2s5=1}	0.00655184	0.353887	1.6772	4
456	{p.h3k4=1,p.h3k36=4,p.pol2s5=1} => {p.met=2}	0.00655184	0.501901	1.34573	4
509	{p.h3k4=4,p.h3k27=1,p.h3k36=2} => {p.met=2}	0.00650221	0.450172	1.20703	4
511	{p.h3k4=4,p.h3k27=1,p.met=2} => {p.h3k36=2}	0.00650221	0.342037	1.63062	4
510	{p.h3k27=1,p.h3k36=2,p.met=2} => {p.h3k4=4}	0.00650221	0.342932	1.609	4
495	{p.h3k4=4,p.h3k36=3,p.met=2} => {p.h3k27=2}	0.00645257	0.350404	1.76888	4
494	{p.h3k27=2,p.h3k36=3,p.met=2} => {p.h3k4=4}	0.00645257	0.375723	1.76285	4
493	{p.h3k4=4,p.h3k27=2,p.h3k36=3} => {p.met=2}	0.00645257	0.522088	1.39986	4
165	{p.h3k4=1,p.met=5} => {p.h3k27=5}	0.0109197	0.300958	1.53698	3
157	{p.h3k4=1,p.pol2s5=4} => {p.h3k27=5}	0.0105723	0.321752	1.64318	3
463	{p.h3=1,p.pol2s5=1,p.met=2} => {p.h3k4=1}	0.00625403	0.326425	1.7234	4
462	{p.h3k4=1,p.h3=1,p.met=2} => {p.pol2s5=1}	0.00625403	0.352941	1.67271	4
461	{p.h3k4=1,p.h3=1,p.pol2s5=1} => {p.met=2}	0.00625403	0.459854	1.23299	4
421	{p.h3k4=4,p.h3k36=3,p.met=2} => {p.pol2s5=3}	0.00595622	0.32345	1.80065	4
420	{p.h3k36=3,p.pol2s5=3,p.met=2} => {p.h3k4=4}	0.00595622	0.368098	1.72708	4
419	{p.h3k4=4,p.h3k36=3,p.pol2s5=3} => {p.met=2}	0.00595622	0.495868	1.32955	4
502	{p.h3k4=4,p.h3=4,p.met=2} => {p.h3k27=2}	0.00585695	0.321526	1.6231	4
501	{p.h3=4,p.h3k27=2,p.met=2} => {p.h3k4=4}	0.00585695	0.34104	1.60013	4
512	{p.h3k4=4,p.h3=4,p.h3k36=2} => {p.met=2}	0.00585695	0.433824	1.16319	4
514	{p.h3k4=4,p.h3=4,p.met=2} => {p.h3k36=2}	0.00585695	0.321526	1.53284	4
513	{p.h3=4,p.h3k36=2,p.met=2} => {p.h3k4=4}	0.00585695	0.323288	1.51683	4
500	{p.h3k4=4,p.h3=4,p.h3k27=2} => {p.met=2}	0.00585695	0.477733	1.28093	4
453	{p.h3k4=2,p.h3k36=5,p.pol2s5=1} => {p.met=2}	0.00575768	0.424908	1.13929	4
466	{p.h3=2,p.pol2s5=1,p.met=2} => {p.h3k4=1}	0.00570805	0.362776	1.91532	4
367	{p.h3k4=2,p.h3k27=4,p.met=2} => {p.h3k36=5}	0.00570805	0.343284	1.86872	4
465	{p.h3k4=1,p.h3=2,p.met=2} => {p.pol2s5=1}	0.00570805	0.385906	1.82895	4
366	{p.h3k27=4,p.h3k36=5,p.met=2} => {p.h3k4=2}	0.00570805	0.346386	1.59658	4
365	{p.h3k4=2,p.h3k27=4,p.h3k36=5} => {p.met=2}	0.00570805	0.493562	1.32337	4
464	{p.h3k4=1,p.h3=2,p.pol2s5=1} => {p.met=2}	0.00570805	0.477178	1.27944	4
403	{p.h3=3,p.h3k36=3,p.met=2} => {p.pol2s5=3}	0.00560878	0.327536	1.8234	4
402	{p.h3k36=3,p.pol2s5=3,p.met=2} => {p.h3=3}	0.00560878	0.346626	1.72858	4
401	{p.h3=3,p.h3k36=3,p.pol2s5=3} => {p.met=2}	0.00560878	0.47479	1.27304	4
388	{p.h3k27=2,p.h3k36=3,p.met=2} => {p.pol2s5=3}	0.00555914	0.323699	1.80204	4
387	{p.h3k36=3,p.pol2s5=3,p.met=2} => {p.h3k27=2}	0.00555914	0.343558	1.73432	4
447	{p.h3k36=5,p.pol2s5=2,p.met=2} => {p.h3k4=1}	0.00555914	0.326531	1.72395	4
386	{p.h3k27=2,p.h3k36=3,p.pol2s5=3} => {p.met=2}	0.00555914	0.491228	1.31711	4
446	{p.h3k4=1,p.h3k36=5,p.pol2s5=2} => {p.met=2}	0.00555914	0.410256	1.1	4
471	{p.h3k4=1,p.h3k36=3,p.met=2} => {p.pol2s5=1}	0.00550951	0.366337	1.7362	4
472	{p.h3k36=3,p.pol2s5=1,p.met=2} => {p.h3k4=1}	0.00550951	0.318966	1.68401	4
476	{p.h3k4=1,p.h3k27=3,p.met=2} => {p.pol2s5=1}	0.00550951	0.318966	1.51169	4
470	{p.h3k4=1,p.h3k36=3,p.pol2s5=1} => {p.met=2}	0.00550951	0.474359	1.27188	4
475	{p.h3k4=1,p.h3k27=3,p.pol2s5=1} => {p.met=2}	0.00550951	0.474359	1.27188	4
426	{p.h3k27=1,p.pol2s5=3,p.met=2} => {p.h3k36=2}	0.00545987	0.334347	1.59396	4
425	{p.h3k27=1,p.h3k36=2,p.pol2s5=3} => {p.met=2}	0.00545987	0.462185	1.23924	4
479	{p.h3k4=2,p.h3=1,p.pol2s5=1} => {p.met=2}	0.0053606	0.425197	1.14006	4
480	{p.h3k4=2,p.h3=1,p.met=2} => {p.pol2s5=1}	0.0053606	0.316716	1.50103	4
163	{p.h3k4=1,p.h3=3} => {p.h3k27=5}	0.00948032	0.309562	1.58093	3
460	{p.h3k27=3,p.h3k36=4,p.met=2} => {p.pol2s5=1}	0.00526133	0.302857	1.43535	4
459	{p.h3k27=3,p.h3k36=4,p.pol2s5=1} => {p.met=2}	0.00526133	0.486239	1.30373	4
428	{p.h3k27=1,p.pol2s5=3,p.met=2} => {p.h3k4=4}	0.00516206	0.316109	1.48315	4
427	{p.h3k4=4,p.h3k27=1,p.pol2s5=3} => {p.met=2}	0.00516206	0.464286	1.24487	4
423	{p.h3k4=4,p.h3k27=1,p.pol2s5=3} => {p.h3k36=2}	0.00511242	0.459821	2.19215	4
422	{p.h3k27=1,p.h3k36=2,p.pol2s5=3} => {p.h3k4=4}	0.00511242	0.432773	2.03053	4
424	{p.h3k4=4,p.h3k27=1,p.h3k36=2} => {p.pol2s5=3}	0.00511242	0.353952	1.97045	4
406	{p.h3=3,p.h3k27=1,p.met=2} => {p.pol2s5=3}	0.00511242	0.320872	1.7863	4
452	{p.h3k4=2,p.h3=5,p.met=2} => {p.h3k36=5}	0.00511242	0.302053	1.64427	4
449	{p.h3k27=3,p.h3k36=5,p.met=2} => {p.h3k4=1}	0.00511242	0.311178	1.6429	4
405	{p.h3k27=1,p.pol2s5=3,p.met=2} => {p.h3=3}	0.00511242	0.31307	1.56124	4
451	{p.h3=5,p.h3k36=5,p.met=2} => {p.h3k4=2}	0.00511242	0.308383	1.42141	4
450	{p.h3k4=2,p.h3=5,p.h3k36=5} => {p.met=2}	0.00511242	0.461883	1.23843	4
404	{p.h3=3,p.h3k27=1,p.pol2s5=3} => {p.met=2}	0.00511242	0.453744	1.21661	4
448	{p.h3k4=1,p.h3k27=3,p.h3k36=5} => {p.met=2}	0.00511242	0.436441	1.17021	4
519	{p.h3=4,p.h3k36=2,p.pol2s5=2} => {p.met=2}	0.00511242	0.430962	1.15552	4
468	{p.h3k27=5,p.pol2s5=1,p.met=2} => {p.h3k4=1}	0.00630367	0.360795	1.90486	4
435	{p.h3k4=1,p.h3=2,p.met=2} => {p.h3k36=5}	0.00506279	0.342282	1.86327	4
467	{p.h3k4=1,p.h3k27=5,p.pol2s5=1} => {p.met=2}	0.00630367	0.405751	1.08792	4
469	{p.h3k4=1,p.h3k27=5,p.pol2s5=2} => {p.met=2}	0.00531096	0.442149	1.18552	4
434	{p.h3=2,p.h3k36=5,p.met=2} => {p.h3k4=1}	0.00506279	0.313846	1.65699	4
478	{p.h3k4=5,p.h3k36=2,p.met=2} => {p.h3k27=1}	0.00506279	0.31875	1.5452	4
474	{p.h3k4=1,p.h3=4,p.met=2} => {p.pol2s5=1}	0.00506279	0.317757	1.50596	4
516	{p.h3k4=4,p.pol2s5=2,p.met=2} => {p.h3k36=2}	0.00506279	0.311927	1.48708	4
455	{p.h3k27=3,p.h3k36=5,p.met=2} => {p.pol2s5=1}	0.00506279	0.308157	1.46047	4
518	{p.h3k4=4,p.h3k27=3,p.met=2} => {p.h3k36=2}	0.00506279	0.303571	1.44724	4
454	{p.h3k27=3,p.h3k36=5,p.pol2s5=1} => {p.met=2}	0.00506279	0.495146	1.32761	4
433	{p.h3k4=1,p.h3=2,p.h3k36=5} => {p.met=2}	0.00506279	0.443478	1.18908	4
503	{p.h3k4=4,p.h3=3,p.h3k36=3} => {p.met=2}	0.00506279	0.435897	1.16876	4
508	{p.h3=3,p.h3k27=3,p.h3k36=2} => {p.met=2}	0.00506279	0.434043	1.16378	4
520	{p.h3k4=2,p.h3=4,p.pol2s5=1} => {p.met=2}	0.00506279	0.401575	1.07673	4
515	{p.h3k4=4,p.h3k36=2,p.pol2s5=2} => {p.met=2}	0.00506279	0.383459	1.02815	4
477	{p.h3k4=5,p.h3k27=1,p.h3k36=2} => {p.met=2}	0.00506279	0.379182	1.01669	4
517	{p.h3k4=4,p.h3k27=3,p.h3k36=2} => {p.met=2}	0.00506279	0.376384	1.00918	4
473	{p.h3k4=1,p.h3=4,p.pol2s5=1} => {p.met=2}	0.00506279	0.474419	1.27204	4
385	{p.h3k4=4,p.h3k27=2,p.h3k36=3} => {p.pol2s5=3}	0.00501315	0.405622	2.2581	4
384	{p.h3k4=4,p.h3k36=3,p.pol2s5=3} => {p.h3k27=2}	0.00501315	0.417355	2.10686	4
383	{p.h3k27=2,p.h3k36=3,p.pol2s5=3} => {p.h3k4=4}	0.00501315	0.442982	2.07843	4
*rules in the table are selectted due to page limitaion.

## Sheet: Table S2 all rules genebody
Table S2 All association rules discovered in gene bodies.
rid	rules	support	confidence	lift	length	annote
1851	{g.h3k4=4,g.h3=3,g.h3k27=3,g.pol2s2=4,g.met=2} => {g.h3k36=4}	0.0053606	0.878049	4.2709	6	top 5 lift	1
1852	{g.h3k4=4,g.h3=3,g.h3k27=3,g.h3k36=4,g.met=2} => {g.pol2s2=4}	0.0053606	0.724832	3.90043	6	top 5 lift	2
1806	{g.h3=3,g.h3k27=3,g.pol2s2=4,g.met=2} => {g.h3k36=4}	0.00838835	0.793427	3.85929	5	top 5 lift	3
1853	{g.h3=3,g.h3k27=3,g.h3k36=4,g.pol2s2=4,g.met=2} => {g.h3k4=4}	0.0053606	0.639053	3.68173	6	top 5 lift	4
1755	{g.h3k4=4,g.h3k27=3,g.pol2s2=4,g.met=2} => {g.h3k36=4}	0.0070482	0.751323	3.65449	5	top 5 lift	5
1850	{g.h3k4=4,g.h3=3,g.h3k27=3,g.h3k36=4,g.pol2s2=4} => {g.met=2}	0.0053606	0.755245	3.64104	6	top 5 lift	6
1761	{g.h3k4=4,g.h3=3,g.h3k36=4,g.met=2} => {g.pol2s2=4}	0.00739564	0.668161	3.59547	5		7
1807	{g.h3=3,g.h3k27=3,g.h3k36=4,g.met=2} => {g.pol2s2=4}	0.00838835	0.667984	3.59452	5		8
1811	{g.h3k4=1,g.h3k27=5,g.pol2s2=1,g.met=5} => {g.h3k36=5}	0.00600586	0.661202	3.54288	5	G144 & Top 5 lift	9
1777	{g.h3=3,g.h3k27=2,g.h3k36=3,g.pol2s2=3} => {g.h3k4=4}	0.00729637	0.609959	3.51411	5		10
1822	{g.h3k4=1,g.h3=5,g.h3k36=5,g.met=1} => {g.h3k27=5}	0.00526133	0.650307	3.48636	5	G144 & Top 5 lift	11
1756	{g.h3k4=4,g.h3k27=3,g.h3k36=4,g.met=2} => {g.pol2s2=4}	0.0070482	0.645455	3.47328	5		12
1766	{g.h3k4=4,g.h3=3,g.h3k27=3,g.h3k36=4} => {g.pol2s2=4}	0.00709783	0.644144	3.46623	5		13
1849	{g.h3k4=4,g.h3=3,g.h3k36=4,g.pol2s2=4,g.met=2} => {g.h3k27=3}	0.0053606	0.724832	3.46458	6		14
1251	{g.h3k4=1,g.h3k36=5,g.met=1} => {g.h3k27=5}	0.0165285	0.644101	3.45309	4	G144 & Top 5 lift	15
1767	{g.h3=3,g.h3k27=3,g.h3k36=4,g.pol2s2=4} => {g.h3k4=4}	0.00709783	0.595833	3.43273	5		16
1827	{g.h3k4=1,g.h3k36=5,g.pol2s2=1,g.met=1} => {g.h3k27=5}	0.00675038	0.638498	3.42305	5	G144 & Top 5 lift	17
1754	{g.h3k4=4,g.h3k27=3,g.h3k36=4,g.pol2s2=4} => {g.met=2}	0.0070482	0.71	3.42292	5		18
1817	{g.h3k4=1,g.h3=1,g.h3k36=5,g.met=1} => {g.h3k27=5}	0.00565841	0.633333	3.39536	5	G144 & Top 5 lift	19
1805	{g.h3=3,g.h3k27=3,g.h3k36=4,g.pol2s2=4} => {g.met=2}	0.00838835	0.704167	3.39479	5		20
1797	{g.h3=3,g.h3k27=3,g.h3k36=4,g.met=2} => {g.h3k4=4}	0.00739564	0.588933	3.39297	5
1848	{g.h3k4=4,g.h3k27=3,g.h3k36=4,g.pol2s2=4,g.met=2} => {g.h3=3}	0.0053606	0.760563	3.37513	6
1765	{g.h3k4=4,g.h3=3,g.h3k27=3,g.pol2s2=4} => {g.h3k36=4}	0.00709783	0.690821	3.36021	5
1762	{g.h3=3,g.h3k36=4,g.pol2s2=4,g.met=2} => {g.h3k4=4}	0.00739564	0.582031	3.35321	5
1792	{g.h3=3,g.h3k36=3,g.pol2s2=3,g.met=3} => {g.h3k4=4}	0.0070482	0.581967	3.35284	5
1760	{g.h3k4=4,g.h3=3,g.pol2s2=4,g.met=2} => {g.h3k36=4}	0.00739564	0.686636	3.33985	5
1772	{g.h3=3,g.h3k27=3,g.pol2s2=4,g.met=2} => {g.h3k4=4}	0.00610513	0.577465	3.3269	5
1826	{g.h3k4=1,g.h3k27=5,g.pol2s2=1,g.met=1} => {g.h3k36=5}	0.00675038	0.615385	3.29738	5
1836	{g.h3k4=1,g.h3=5,g.h3k27=5,g.pol2s2=1} => {g.h3k36=5}	0.00615476	0.610837	3.27302	5
1759	{g.h3k4=4,g.h3=3,g.h3k36=4,g.pol2s2=4} => {g.met=2}	0.00739564	0.677273	3.26514	5
1757	{g.h3k27=3,g.h3k36=4,g.pol2s2=4,g.met=2} => {g.h3k4=4}	0.0070482	0.565737	3.25934	5
1796	{g.h3k4=4,g.h3=3,g.h3k27=3,g.met=2} => {g.h3k36=4}	0.00739564	0.668161	3.24999	5
1795	{g.h3k4=4,g.h3=3,g.h3k27=3,g.h3k36=4} => {g.met=2}	0.00739564	0.671171	3.23572	5
1794	{g.h3k4=4,g.h3=3,g.h3k36=4,g.met=2} => {g.h3k27=3}	0.00739564	0.668161	3.1937	5
1279	{g.h3k4=1,g.h3k27=5,g.pol2s2=1} => {g.h3k36=5}	0.0188614	0.595611	3.19143	4
880	{g.h3k4=4,g.h3k36=4,g.met=2} => {g.pol2s2=4}	0.0113665	0.590206	3.17598	4
1763	{g.h3k4=4,g.h3k27=3,g.h3k36=4,g.pol2s2=4} => {g.h3=3}	0.00709783	0.715	3.17293	5
1272	{g.h3k4=1,g.h3=5,g.h3k27=5} => {g.h3k36=5}	0.0158336	0.590741	3.16533	4
1787	{g.h3=3,g.h3k27=2,g.h3k36=3,g.met=3} => {g.h3k4=4}	0.00615476	0.548673	3.16103	5
1804	{g.h3=3,g.h3k36=4,g.pol2s2=4,g.met=2} => {g.h3k27=3}	0.00838835	0.660156	3.15544	5
1231	{g.h3k4=1,g.h3k27=5,g.met=5} => {g.h3k36=5}	0.0141957	0.584867	3.13386	4
1228	{g.h3k27=5,g.pol2s2=1,g.met=5} => {g.h3k36=5}	0.0100759	0.583333	3.12564	4
1821	{g.h3k4=1,g.h3=5,g.h3k27=5,g.met=1} => {g.h3k36=5}	0.00526133	0.582418	3.12074	5
1776	{g.h3k4=4,g.h3=3,g.h3k27=2,g.pol2s2=3} => {g.h3k36=3}	0.00729637	0.583333	3.12066	5
1764	{g.h3k4=4,g.h3=3,g.h3k36=4,g.pol2s2=4} => {g.h3k27=3}	0.00709783	0.65	3.10689	5
1085	{g.h3k4=1,g.h3k36=5,g.pol2s2=5} => {g.h3k27=5}	0.0114161	0.579345	3.10592	4
888	{g.h3k4=4,g.h3=3,g.h3k36=4} => {g.pol2s2=4}	0.0109197	0.575916	3.09909	4
1247	{g.h3k36=5,g.pol2s2=1,g.met=1} => {g.h3k27=5}	0.0109694	0.575521	3.08542	4
1170	{g.h3k27=3,g.pol2s2=4,g.met=2} => {g.h3k36=4}	0.0124584	0.632242	3.07527	4
1239	{g.h3k36=5,g.pol2s2=2,g.met=1} => {g.h3k27=5}	0.00506279	0.573034	3.07209	4
1236	{g.h3=1,g.h3k36=5,g.met=1} => {g.h3k27=5}	0.010473	0.571816	3.06556	4
1773	{g.h3k4=4,g.h3k27=2,g.h3k36=3,g.pol2s2=3} => {g.h3=3}	0.00729637	0.690141	3.06261	5
1782	{g.h3k27=2,g.h3k36=3,g.pol2s2=3,g.met=3} => {g.h3k4=4}	0.00590659	0.53125	3.06065	5
1064	{g.h3k4=1,g.h3k27=5,g.met=4} => {g.h3k36=5}	0.00615476	0.568807	3.04781	4
908	{g.h3=3,g.pol2s2=4,g.met=2} => {g.h3k4=4}	0.0107708	0.524155	3.01977	4
1178	{g.h3=3,g.pol2s2=4,g.met=2} => {g.h3k36=4}	0.0127066	0.618357	3.00774	4
1793	{g.h3k4=4,g.h3k27=3,g.h3k36=4,g.met=2} => {g.h3=3}	0.00739564	0.677273	3.00551	5
878	{g.h3k4=4,g.h3k36=4,g.pol2s2=4} => {g.met=2}	0.0113665	0.622283	3.00003	4
1831	{g.h3k4=1,g.h3=1,g.h3k27=5,g.pol2s2=1} => {g.h3k36=5}	0.00650221	0.559829	2.9997	5
1259	{g.h3k4=1,g.h3=1,g.h3k36=5} => {g.h3k27=5}	0.0159825	0.559028	2.997	4
1265	{g.h3k4=1,g.h3k36=5,g.pol2s2=2} => {g.h3k27=5}	0.00828908	0.558528	2.99432	4
1791	{g.h3k4=4,g.h3=3,g.pol2s2=3,g.met=3} => {g.h3k36=3}	0.0070482	0.559055	2.99078	5
1803	{g.h3k27=3,g.h3k36=4,g.pol2s2=4,g.met=2} => {g.h3=3}	0.00838835	0.673307	2.98791	5
1832	{g.h3k4=1,g.h3=1,g.h3k36=5,g.pol2s2=1} => {g.h3k27=5}	0.00650221	0.555085	2.97586	5
1771	{g.h3k4=4,g.h3=3,g.h3k27=3,g.met=2} => {g.pol2s2=4}	0.00610513	0.55157	2.96807	5
1246	{g.h3k27=5,g.pol2s2=1,g.met=1} => {g.h3k36=5}	0.0109694	0.553885	2.96785	4
1250	{g.h3k4=1,g.h3k27=5,g.met=1} => {g.h3k36=5}	0.0165285	0.553156	2.96395	4
1753	{g.h3k4=4,g.h3k36=4,g.pol2s2=4,g.met=2} => {g.h3k27=3}	0.0070482	0.620087	2.96391	5
1084	{g.h3k4=1,g.h3k27=5,g.pol2s2=5} => {g.h3k36=5}	0.0114161	0.551559	2.95539	4
1273	{g.h3k4=1,g.h3=5,g.h3k36=5} => {g.h3k27=5}	0.0158336	0.54717	2.93343	4
1816	{g.h3k4=1,g.h3=1,g.h3k27=5,g.met=1} => {g.h3k36=5}	0.00565841	0.545455	2.92268	5
1775	{g.h3k4=4,g.h3=3,g.h3k36=3,g.pol2s2=3} => {g.h3k27=2}	0.00729637	0.6	2.91704	5
1268	{g.h3=5,g.h3k27=5,g.pol2s2=1} => {g.h3k36=5}	0.00977813	0.544199	2.91595	4
1255	{g.h3=1,g.h3k36=5,g.pol2s2=1} => {g.h3k27=5}	0.0116643	0.542725	2.9096	4
1283	{g.h3k4=1,g.h3k36=5,g.pol2s2=3} => {g.h3k27=5}	0.00526133	0.540816	2.89937	4
346	{g.h3k36=5,g.met=1} => {g.h3k27=5}	0.0291855	0.540441	2.89736	3
889	{g.h3=3,g.h3k36=4,g.pol2s2=4} => {g.h3k4=4}	0.0109197	0.502283	2.89377	4
1833	{g.h3=5,g.h3k27=5,g.h3k36=5,g.pol2s2=1} => {g.h3k4=1}	0.00615476	0.629442	2.89199	5
1837	{g.h3k4=1,g.h3=5,g.h3k36=5,g.pol2s2=1} => {g.h3k27=5}	0.00615476	0.53913	2.89033	5
1768	{g.h3k4=4,g.h3k27=3,g.pol2s2=4,g.met=2} => {g.h3=3}	0.00610513	0.650794	2.888	5
1758	{g.h3k4=4,g.h3k36=4,g.pol2s2=4,g.met=2} => {g.h3=3}	0.00739564	0.650655	2.88739	5
1802	{g.h3=3,g.h3k27=2,g.pol2s2=3,g.met=3} => {g.h3k4=4}	0.0071971	0.5	2.88061	5
369	{g.h3k4=1,g.h3k27=5} => {g.h3k36=5}	0.0475009	0.537037	2.87758	3	top support & lift > =2 & G144
1789	{g.h3k4=4,g.h3k36=3,g.pol2s2=3,g.met=3} => {g.h3=3}	0.0070482	0.648402	2.87739	5
912	{g.h3=3,g.h3k27=3,g.pol2s2=4} => {g.h3k4=4}	0.0102745	0.498795	2.87367	4
1224	{g.h3=5,g.h3k27=5,g.met=5} => {g.h3k36=5}	0.0081898	0.535714	2.87049	4
1187	{g.h3=3,g.h3k27=3,g.h3k36=4} => {g.pol2s2=4}	0.0119124	0.533333	2.86994	4
1770	{g.h3k4=4,g.h3=3,g.h3k27=3,g.pol2s2=4} => {g.met=2}	0.00610513	0.594203	2.86466	5
1179	{g.h3=3,g.h3k36=4,g.met=2} => {g.pol2s2=4}	0.0127066	0.532225	2.86398	4
370	{g.h3k4=1,g.h3k36=5} => {g.h3k27=5}	0.0475009	0.53404	2.86304	3	top support & lift > =2 & G144
1171	{g.h3k27=3,g.h3k36=4,g.met=2} => {g.pol2s2=4}	0.0124584	0.53178	2.86158	4
1075	{g.h3k27=5,g.pol2s2=5,g.met=1} => {g.h3k36=5}	0.00749491	0.533569	2.85899	4
879	{g.h3k4=4,g.pol2s2=4,g.met=2} => {g.h3k36=4}	0.0113665	0.587179	2.85609	4
1049	{g.h3k4=1,g.h3k27=4,g.met=5} => {g.h3k36=5}	0.0080409	0.532895	2.85538	4
1286	{g.h3k4=1,g.h3k36=5,g.met=3} => {g.h3k27=5}	0.0053606	0.53202	2.85221	4
364	{g.h3k27=5,g.pol2s2=1} => {g.h3k36=5}	0.031568	0.532218	2.85175	3
1169	{g.h3k27=3,g.h3k36=4,g.pol2s2=4} => {g.met=2}	0.0124584	0.590588	2.84723	4
884	{g.h3k4=4,g.h3k27=3,g.h3k36=4} => {g.pol2s2=4}	0.00992704	0.529101	2.84717	4
926	{g.h3=3,g.h3k27=2,g.h3k36=3} => {g.h3k4=4}	0.0118132	0.493776	2.84475	4
977	{g.h3=3,g.h3k27=3,g.h3k36=4} => {g.h3k4=4}	0.011019	0.493333	2.8422	4
1254	{g.h3=1,g.h3k27=5,g.pol2s2=1} => {g.h3k36=5}	0.0116643	0.529279	2.83601	4
1823	{g.h3k27=5,g.h3k36=5,g.pol2s2=1,g.met=1} => {g.h3k4=1}	0.00675038	0.615385	2.8274	5
1786	{g.h3k4=4,g.h3=3,g.h3k27=2,g.met=3} => {g.h3k36=3}	0.00615476	0.52766	2.82282	5
1317	{g.h3k4=1,g.h3=5,g.met=1} => {g.h3k27=5}	0.0090336	0.526012	2.82	4
1079	{g.h3=1,g.h3k36=5,g.pol2s2=5} => {g.h3k27=5}	0.00759418	0.525773	2.81872	4
1177	{g.h3=3,g.h3k36=4,g.pol2s2=4} => {g.met=2}	0.0127066	0.584475	2.81776	4
950	{g.h3=3,g.h3k36=3,g.pol2s2=3} => {g.h3k4=4}	0.0121606	0.489022	2.81736	4
969	{g.h3k4=4,g.h3=3,g.h3k36=4} => {g.met=2}	0.0110686	0.58377	2.81436	4
1186	{g.h3=3,g.h3k27=3,g.pol2s2=4} => {g.h3k36=4}	0.0119124	0.578313	2.81296	4
1016	{g.h3=3,g.h3k27=3,g.met=2} => {g.h3k4=4}	0.0110686	0.487965	2.81128	4
1081	{g.h3=5,g.h3k27=5,g.pol2s2=5} => {g.h3k36=5}	0.00759418	0.523973	2.80757	4
962	{g.h3k4=4,g.h3k27=3,g.h3k36=4} => {g.met=2}	0.0109197	0.582011	2.80588	4
1774	{g.h3k4=4,g.h3=3,g.h3k27=2,g.h3k36=3} => {g.pol2s2=3}	0.00729637	0.617647	2.79635	5
1090	{g.h3k4=1,g.pol2s2=5,g.met=1} => {g.h3k27=5}	0.0071971	0.521583	2.79626	4
1800	{g.h3k4=4,g.h3=3,g.h3k27=2,g.met=3} => {g.pol2s2=3}	0.0071971	0.617021	2.79351	5
1270	{g.h3=5,g.h3k27=5,g.h3k36=5} => {g.h3k4=1}	0.0158336	0.606464	2.78641	4
1243	{g.h3=5,g.h3k36=5,g.met=1} => {g.h3k27=5}	0.0088847	0.518841	2.78155	4
975	{g.h3k4=4,g.h3=3,g.h3k36=4} => {g.h3k27=3}	0.011019	0.581152	2.77781	4
881	{g.h3k36=4,g.pol2s2=4,g.met=2} => {g.h3k4=4}	0.0113665	0.482105	2.77752	4
1801	{g.h3k4=4,g.h3=3,g.pol2s2=3,g.met=3} => {g.h3k27=2}	0.0071971	0.570866	2.7754	5
958	{g.h3=3,g.h3k36=3,g.met=3} => {g.h3k4=4}	0.0116146	0.480493	2.76823	4
1280	{g.h3k4=1,g.h3k36=5,g.pol2s2=1} => {g.h3k27=5}	0.0188614	0.516304	2.76796	4
1078	{g.h3=1,g.h3k27=5,g.pol2s2=5} => {g.h3k36=5}	0.00759418	0.515152	2.76031	4
883	{g.h3k4=4,g.h3k27=3,g.pol2s2=4} => {g.h3k36=4}	0.00992704	0.566572	2.75585	4
1358	{g.h3k36=5,g.pol2s2=1,g.met=5} => {g.h3k4=1}	0.0134511	0.599558	2.75468	4
1076	{g.h3k36=5,g.pol2s2=5,g.met=1} => {g.h3k27=5}	0.00749491	0.513605	2.75349	4
1790	{g.h3k4=4,g.h3=3,g.h3k36=3,g.met=3} => {g.pol2s2=3}	0.0070482	0.606838	2.74741	5
1277	{g.h3k27=5,g.h3k36=5,g.pol2s2=1} => {g.h3k4=1}	0.0188614	0.597484	2.74516	4
1258	{g.h3k4=1,g.h3=1,g.h3k27=5} => {g.h3k36=5}	0.0159825	0.511924	2.74301	4
1262	{g.h3k4=1,g.h3=2,g.h3k36=5} => {g.h3k27=5}	0.00655184	0.511628	2.74289	4
904	{g.h3k27=3,g.pol2s2=4,g.met=2} => {g.h3k4=4}	0.00938105	0.476071	2.74275	4
1808	{g.h3k27=5,g.h3k36=5,g.pol2s2=1,g.met=5} => {g.h3k4=1}	0.00600586	0.596059	2.73861	5
1799	{g.h3k4=4,g.h3k27=2,g.pol2s2=3,g.met=3} => {g.h3=3}	0.0071971	0.617021	2.73813	5
349	{g.h3=1,g.h3k36=5} => {g.h3k27=5}	0.0295329	0.51073	2.73807	3
1235	{g.h3=1,g.h3k27=5,g.met=1} => {g.h3k36=5}	0.010473	0.510896	2.73751	4
1264	{g.h3k4=1,g.h3k27=5,g.pol2s2=2} => {g.h3k36=5}	0.00828908	0.510703	2.73647	4
211	{g.h3k27=5,g.pol2s2=5} => {g.h3k36=5}	0.021492	0.510613	2.73599	3
1242	{g.h3=5,g.h3k27=5,g.met=1} => {g.h3k36=5}	0.0088847	0.508523	2.72479	4
1065	{g.h3k4=1,g.h3k36=5,g.met=4} => {g.h3k27=5}	0.00615476	0.508197	2.72449	4
1361	{g.h3k4=1,g.pol2s2=1,g.met=5} => {g.h3k36=5}	0.0134511	0.508443	2.72436	4
1599	{g.h3k4=5,g.h3=3,g.met=2} => {g.h3k36=4}	0.00764382	0.56	2.72388	4
1818	{g.h3=5,g.h3k27=5,g.h3k36=5,g.met=1} => {g.h3k4=1}	0.00526133	0.592179	2.72078	5
986	{g.h3=3,g.h3k27=2,g.met=2} => {g.h3k4=4}	0.00863652	0.471545	2.71667	4
892	{g.h3k27=2,g.pol2s2=4,g.met=2} => {g.h3k4=4}	0.00575768	0.471545	2.71667	4
930	{g.h3k27=2,g.h3k36=3,g.met=3} => {g.h3k4=4}	0.0114161	0.471311	2.71533	4
885	{g.h3k27=3,g.h3k36=4,g.pol2s2=4} => {g.h3k4=4}	0.00992704	0.470588	2.71116	4
1594	{g.h3=3,g.h3k27=3,g.h3k36=4} => {g.met=2}	0.0125577	0.562222	2.71048	4
961	{g.h3k4=4,g.h3k36=4,g.met=2} => {g.h3k27=3}	0.0109197	0.56701	2.71022	4
1261	{g.h3k4=1,g.h3=2,g.h3k27=5} => {g.h3k36=5}	0.00655184	0.505747	2.70992	4
1769	{g.h3k4=4,g.h3=3,g.pol2s2=4,g.met=2} => {g.h3k27=3}	0.00610513	0.56682	2.70931	5
342	{g.h3k27=5,g.met=5} => {g.h3k36=5}	0.0247183	0.505584	2.70904	3
1781	{g.h3k4=4,g.h3k27=2,g.pol2s2=3,g.met=3} => {g.h3k36=3}	0.00590659	0.506383	2.709	5
1263	{g.h3k27=5,g.h3k36=5,g.pol2s2=2} => {g.h3k4=1}	0.00828908	0.588028	2.70171	4
1072	{g.h3k27=5,g.pol2s2=5,g.met=5} => {g.h3k36=5}	0.00605549	0.504132	2.70126	4
1595	{g.h3=3,g.h3k27=3,g.met=2} => {g.h3k36=4}	0.0125577	0.553611	2.6928	4
922	{g.h3k27=2,g.h3k36=3,g.pol2s2=3} => {g.h3k4=4}	0.0105723	0.467105	2.6911	4
964	{g.h3k27=3,g.h3k36=4,g.met=2} => {g.h3k4=4}	0.0109197	0.466102	2.68532	4
1390	{g.h3k4=1,g.h3=5,g.pol2s2=1} => {g.h3k36=5}	0.0114161	0.5	2.67912	4
1093	{g.h3k4=1,g.h3=1,g.pol2s2=5} => {g.h3k27=5}	0.00769345	0.498392	2.67193	4
971	{g.h3=3,g.h3k36=4,g.met=2} => {g.h3k4=4}	0.0110686	0.463617	2.671	4
403	{g.h3k4=1,g.met=1} => {g.h3k27=5}	0.0298804	0.497521	2.66726	3
1840	{g.h3=3,g.h3k27=2,g.h3k36=3,g.met=3} => {g.pol2s2=3}	0.00660148	0.588496	2.66436	5
1220	{g.h3=1,g.h3k27=5,g.met=5} => {g.h3k36=5}	0.00878543	0.497191	2.66407	4
1321	{g.h3k4=1,g.pol2s2=1,g.met=1} => {g.h3k27=5}	0.0109694	0.496629	2.66248	4
1384	{g.h3=2,g.h3k36=5,g.pol2s2=1} => {g.h3k4=1}	0.00560878	0.579487	2.66247	4
886	{g.h3k4=4,g.h3k36=4,g.pol2s2=4} => {g.h3=3}	0.0109197	0.597826	2.65295	4
1221	{g.h3=1,g.h3k36=5,g.met=5} => {g.h3k27=5}	0.00878543	0.494413	2.6506	4
1841	{g.h3=3,g.h3k36=3,g.pol2s2=3,g.met=3} => {g.h3k27=2}	0.00660148	0.545082	2.65004	5
357	{g.h3=5,g.h3k27=5} => {g.h3k36=5}	0.0261081	0.494361	2.64891	3
963	{g.h3k4=4,g.h3k27=3,g.met=2} => {g.h3k36=4}	0.0109197	0.544554	2.64875	4
1349	{g.h3k4=1,g.h3=1,g.met=5} => {g.h3k36=5}	0.00952995	0.493573	2.64469	4
1780	{g.h3k4=4,g.h3k36=3,g.pol2s2=3,g.met=3} => {g.h3k27=2}	0.00590659	0.543379	2.64176	5
1230	{g.h3k27=5,g.h3k36=5,g.met=5} => {g.h3k4=1}	0.0141957	0.574297	2.63862	4
1839	{g.h3k27=2,g.h3k36=3,g.pol2s2=3,g.met=3} => {g.h3=3}	0.00660148	0.59375	2.63486	5
345	{g.h3k27=5,g.met=1} => {g.h3k36=5}	0.0291855	0.490409	2.62773	3
1063	{g.h3k27=5,g.h3k36=5,g.met=4} => {g.h3k4=1}	0.00615476	0.571429	2.62544	4
934	{g.h3k4=4,g.h3k36=3,g.met=2} => {g.h3=3}	0.00729637	0.590361	2.61983	4
1185	{g.h3=3,g.h3k36=4,g.pol2s2=4} => {g.h3k27=3}	0.0119124	0.547945	2.61909	4
957	{g.h3k4=4,g.h3=3,g.met=3} => {g.h3k36=3}	0.0116146	0.48954	2.61889	4
1284	{g.h3k27=5,g.h3k36=5,g.met=3} => {g.h3k4=1}	0.0053606	0.568421	2.61163	4
1276	{g.h3k4=1,g.h3k36=5,g.met=2} => {g.h3k27=5}	0.00526133	0.486239	2.60677	4
990	{g.h3=3,g.h3k27=2,g.pol2s2=3} => {g.h3k4=4}	0.0125081	0.452424	2.60651	4
974	{g.h3k4=4,g.h3k27=3,g.h3k36=4} => {g.h3=3}	0.011019	0.587302	2.60625	4
937	{g.h3=3,g.h3k36=3,g.met=2} => {g.h3k4=4}	0.00729637	0.452308	2.60585	4
909	{g.h3k4=4,g.h3k27=3,g.pol2s2=4} => {g.h3=3}	0.0102745	0.586402	2.60226	4
1248	{g.h3k27=5,g.h3k36=5,g.met=1} => {g.h3k4=1}	0.0165285	0.566327	2.602	4
882	{g.h3k4=4,g.h3k36=4,g.pol2s2=4} => {g.h3k27=3}	0.00992704	0.543478	2.59774	4
949	{g.h3k4=4,g.h3=3,g.pol2s2=3} => {g.h3k36=3}	0.0121606	0.485149	2.5954	4
1282	{g.h3k4=1,g.h3k27=5,g.pol2s2=3} => {g.h3k36=5}	0.00526133	0.484018	2.59349	4
983	{g.h3k4=4,g.h3k27=2,g.met=2} => {g.h3=3}	0.00863652	0.583893	2.59112	4
1588	{g.h3k4=5,g.h3k27=3,g.met=2} => {g.h3k36=4}	0.00729637	0.532609	2.59065	4
1055	{g.h3k27=4,g.h3k36=5,g.pol2s2=1} => {g.h3k4=1}	0.0088847	0.562893	2.58623	4
1047	{g.h3k27=4,g.h3k36=5,g.met=5} => {g.h3k4=1}	0.0080409	0.5625	2.58442	4
902	{g.h3k4=4,g.h3k27=3,g.pol2s2=4} => {g.met=2}	0.00938105	0.535411	2.58122	4
925	{g.h3k4=4,g.h3=3,g.h3k27=2} => {g.h3k36=3}	0.0118132	0.481781	2.57739	4
1335	{g.h3=5,g.h3k27=5,g.pol2s2=1} => {g.h3k4=1}	0.0100759	0.560773	2.57649	4
1785	{g.h3k4=4,g.h3=3,g.h3k36=3,g.met=3} => {g.h3k27=2}	0.00615476	0.529915	2.5763	5
368	{g.h3k27=5,g.h3k36=5} => {g.h3k4=1}	0.0475009	0.560633	2.57584	3	top support & lift > =2 & G144
921	{g.h3k4=4,g.h3k27=2,g.pol2s2=3} => {g.h3k36=3}	0.0105723	0.480813	2.57221	4
365	{g.h3k36=5,g.pol2s2=1} => {g.h3k27=5}	0.031568	0.478916	2.56751	3
1379	{g.h3k4=1,g.pol2s2=1,g.met=1} => {g.h3k36=5}	0.0105723	0.478652	2.56473	4
1057	{g.h3k4=1,g.h3k27=4,g.pol2s2=1} => {g.h3k36=5}	0.0088847	0.47861	2.56451	4
1309	{g.h3k4=1,g.h3=1,g.met=1} => {g.h3k27=5}	0.0103738	0.478261	2.564	4
953	{g.h3k4=4,g.pol2s2=3,g.met=3} => {g.h3k36=3}	0.0108701	0.479212	2.56365	4
1828	{g.h3=1,g.h3k27=5,g.h3k36=5,g.pol2s2=1} => {g.h3k4=1}	0.00650221	0.557447	2.5612	5
954	{g.h3k36=3,g.pol2s2=3,g.met=3} => {g.h3k4=4}	0.0108701	0.444219	2.55925	4
968	{g.h3k4=4,g.h3k36=4,g.met=2} => {g.h3=3}	0.0110686	0.574742	2.55051	4
1377	{g.h3k36=5,g.pol2s2=1,g.met=1} => {g.h3k4=1}	0.0105723	0.554688	2.54853	4
1357	{g.h3k4=1,g.h3=5,g.met=5} => {g.h3k36=5}	0.00957959	0.475369	2.54715	4
505	{g.h3k36=5,g.pol2s2=1} => {g.h3k4=1}	0.0365315	0.554217	2.54636	3
1318	{g.h3k27=5,g.pol2s2=1,g.met=1} => {g.h3k4=1}	0.0109694	0.553885	2.54484	4
348	{g.h3=1,g.h3k27=5} => {g.h3k36=5}	0.0295329	0.474482	2.54239	3
947	{g.h3k4=4,g.h3k36=3,g.pol2s2=3} => {g.h3=3}	0.0121606	0.57243	2.54025	4
1327	{g.h3k4=1,g.h3=1,g.pol2s2=2} => {g.h3k27=5}	0.00541023	0.471861	2.52969	4
896	{g.h3=3,g.h3k27=2,g.pol2s2=4} => {g.h3k4=4}	0.00764382	0.438746	2.52772	4
1168	{g.h3k36=4,g.pol2s2=4,g.met=2} => {g.h3k27=3}	0.0124584	0.528421	2.52576	4
987	{g.h3k4=4,g.h3k27=2,g.pol2s2=3} => {g.h3=3}	0.0125081	0.568849	2.52436	4
1376	{g.h3k4=1,g.h3=5,g.met=1} => {g.h3k36=5}	0.00809053	0.471098	2.52426	4
1281	{g.h3k27=5,g.h3k36=5,g.pol2s2=3} => {g.h3k4=1}	0.00526133	0.549223	2.52342	4
1843	{g.h3=3,g.h3k27=2,g.h3k36=2,g.pol2s2=3} => {g.met=3}	0.00541023	0.598901	2.5227	5
1846	{g.h3=3,g.h3k27=2,g.h3k36=2,g.met=3} => {g.pol2s2=3}	0.00541023	0.556122	2.5178	5
903	{g.h3k4=4,g.h3k27=3,g.met=2} => {g.pol2s2=4}	0.00938105	0.467822	2.51742	4
1115	{g.h3k4=1,g.h3=5,g.pol2s2=5} => {g.h3k36=5}	0.00769345	0.469697	2.51675	4
355	{g.h3k36=5,g.pol2s2=2} => {g.h3k27=5}	0.0140964	0.469421	2.51661	3
929	{g.h3k4=4,g.h3k27=2,g.met=3} => {g.h3k36=3}	0.0114161	0.470348	2.51622	4
1593	{g.h3=3,g.h3k36=4,g.met=2} => {g.h3k27=3}	0.0125577	0.525988	2.51413	4
1232	{g.h3k4=1,g.h3k36=5,g.met=5} => {g.h3k27=5}	0.0141957	0.468852	2.51356	4
183	{g.h3k27=5,g.met=4} => {g.h3k36=5}	0.0107708	0.468683	2.51132	3
1174	{g.h3k4=5,g.pol2s2=4,g.met=2} => {g.h3k36=4}	0.00714747	0.516129	2.51049	4
1208	{g.h3=3,g.h3k27=3,g.met=2} => {g.pol2s2=4}	0.0105723	0.466083	2.50806	4
1184	{g.h3k27=3,g.h3k36=4,g.pol2s2=4} => {g.h3=3}	0.0119124	0.564706	2.50598	4
1109	{g.h3k4=1,g.pol2s2=5,g.met=1} => {g.h3k36=5}	0.00645257	0.467626	2.50565	4
924	{g.h3k4=4,g.h3=3,g.h3k36=3} => {g.h3k27=2}	0.0118132	0.515152	2.50453	4
1380	{g.h3=1,g.h3k36=5,g.pol2s2=1} => {g.h3k4=1}	0.0117139	0.545035	2.50418	4
996	{g.h3k4=4,g.pol2s2=3,g.met=3} => {g.h3k27=2}	0.0116643	0.514223	2.50001	4
461	{g.h3k4=1,g.met=5} => {g.h3k36=5}	0.0302775	0.466361	2.49888	3
1054	{g.h3k4=1,g.h3=5,g.h3k27=4} => {g.h3k36=5}	0.00630367	0.465201	2.49266	4
1387	{g.h3=5,g.h3k36=5,g.pol2s2=1} => {g.h3k4=1}	0.0114161	0.542453	2.49231	4
1269	{g.h3=5,g.h3k36=5,g.pol2s2=1} => {g.h3k27=5}	0.00977813	0.464623	2.49089	4
499	{g.h3k4=1,g.h3=5} => {g.h3k36=5}	0.0289373	0.464172	2.48715	3
1256	{g.h3=1,g.h3k27=5,g.h3k36=5} => {g.h3k4=1}	0.0159825	0.541176	2.48645	4
1813	{g.h3=1,g.h3k27=5,g.h3k36=5,g.met=1} => {g.h3k4=1}	0.00565841	0.540284	2.48235	5
1845	{g.h3k27=2,g.h3k36=2,g.pol2s2=3,g.met=3} => {g.h3=3}	0.00541023	0.558974	2.48054	5
1609	{g.h3k4=5,g.h3=3,g.h3k27=3} => {g.h3k36=4}	0.00660148	0.509579	2.47863	4
1207	{g.h3=3,g.h3k27=3,g.pol2s2=4} => {g.met=2}	0.0105723	0.513253	2.4744	4
1096	{g.h3k4=1,g.h3=5,g.pol2s2=5} => {g.h3k27=5}	0.00754455	0.460606	2.46935	4
905	{g.h3k4=4,g.pol2s2=4,g.met=2} => {g.h3=3}	0.0107708	0.55641	2.46916	4
918	{g.h3k27=2,g.h3k36=3,g.met=2} => {g.h3k4=4}	0.00550951	0.428571	2.4691	4
1035	{g.h3k4=4,g.pol2s2=3,g.met=3} => {g.h3=3}	0.0126073	0.555799	2.46645	4
997	{g.h3k27=2,g.pol2s2=3,g.met=3} => {g.h3k4=4}	0.0116643	0.428051	2.4661	4
1346	{g.h3=1,g.h3k36=5,g.met=5} => {g.h3k4=1}	0.00952995	0.536313	2.4641	4
212	{g.h3k36=5,g.pol2s2=5} => {g.h3k27=5}	0.021492	0.459173	2.46167	3
1051	{g.h3k4=1,g.h3=1,g.h3k27=4} => {g.h3k36=5}	0.00615476	0.459259	2.46082	4
1206	{g.h3=3,g.pol2s2=4,g.met=2} => {g.h3k27=3}	0.0105723	0.514493	2.45919	4
923	{g.h3k4=4,g.h3k27=2,g.h3k36=3} => {g.h3=3}	0.0118132	0.553488	2.4562	4
1842	{g.h3=3,g.h3k27=2,g.pol2s2=3,g.met=3} => {g.h3k36=3}	0.00660148	0.458621	2.45349	5
1293	{g.h3k4=1,g.h3=1,g.met=5} => {g.h3k27=5}	0.00883506	0.457584	2.45315	4
438	{g.h3k27=5,g.pol2s2=1} => {g.h3k4=1}	0.0316672	0.533891	2.45298	3
928	{g.h3k4=4,g.h3k36=3,g.met=3} => {g.h3k27=2}	0.0114161	0.504386	2.45219	4
1013	{g.h3k4=4,g.h3k27=3,g.met=2} => {g.h3=3}	0.0110686	0.55198	2.4495	4
1275	{g.h3k4=1,g.h3k27=5,g.met=2} => {g.h3k36=5}	0.00526133	0.456897	2.44816	4
911	{g.h3k4=4,g.h3=3,g.h3k27=3} => {g.pol2s2=4}	0.0102745	0.454945	2.44812	4
907	{g.h3k4=4,g.h3=3,g.met=2} => {g.pol2s2=4}	0.0107708	0.454927	2.44803	4
1788	{g.h3k4=4,g.h3=3,g.h3k36=3,g.pol2s2=3} => {g.met=3}	0.0070482	0.579592	2.44136	5
1083	{g.h3k27=5,g.h3k36=5,g.pol2s2=5} => {g.h3k4=1}	0.0114161	0.531178	2.44051	4
6	{g.h3k27=5} => {g.h3k36=5}	0.0847273	0.454231	2.43388	2	top 6 support
7	{g.h3k36=5} => {g.h3k27=5}	0.0847273	0.453989	2.43388	2	top 6 support
876	{g.h3k4=4,g.h3k27=2,g.h3k36=4} => {g.pol2s2=4}	0.00531096	0.451477	2.42946	4	top 6 support
1017	{g.h3k4=4,g.pol2s2=3,g.met=2} => {g.h3=3}	0.00868616	0.546875	2.42685	4	top 6 support
989	{g.h3k4=4,g.h3=3,g.pol2s2=3} => {g.h3k27=2}	0.0125081	0.49901	2.42605	4	top 6 support
507	{g.h3k4=1,g.pol2s2=1} => {g.h3k36=5}	0.0365315	0.452645	2.42538	3	top 6 support
1798	{g.h3k4=4,g.h3=3,g.h3k27=2,g.pol2s2=3} => {g.met=3}	0.0071971	0.575397	2.42369	5
417	{g.h3k4=1,g.h3=1} => {g.h3k27=5}	0.0312205	0.451868	2.42251	3
1331	{g.h3=1,g.h3k27=5,g.pol2s2=1} => {g.h3k4=1}	0.0116146	0.527027	2.42144	4
920	{g.h3k4=4,g.h3k36=3,g.pol2s2=3} => {g.h3k27=2}	0.0105723	0.497664	2.4195	4
1299	{g.h3k27=5,g.pol2s2=1,g.met=5} => {g.h3k4=1}	0.00908324	0.525862	2.41609	4
1339	{g.h3k27=5,g.h3k36=4,g.pol2s2=1} => {g.h3k4=1}	0.00506279	0.525773	2.41568	4
1214	{g.h3k4=5,g.h3=3,g.h3k27=3} => {g.pol2s2=4}	0.00580732	0.448276	2.41224	4
887	{g.h3k4=4,g.h3=3,g.pol2s2=4} => {g.h3k36=4}	0.0109197	0.495495	2.41013	4
220	{g.h3k4=1,g.pol2s2=5} => {g.h3k27=5}	0.0206979	0.449353	2.40903	3
1229	{g.h3k36=5,g.pol2s2=1,g.met=5} => {g.h3k27=5}	0.0100759	0.449115	2.40775	4
1036	{g.h3k4=4,g.h3=3,g.met=3} => {g.pol2s2=3}	0.0126073	0.531381	2.40578	4
459	{g.h3k36=5,g.met=5} => {g.h3k4=1}	0.0302775	0.523605	2.40572	3
1285	{g.h3k4=1,g.h3k27=5,g.met=3} => {g.h3k36=5}	0.0053606	0.448133	2.40121	4
948	{g.h3k4=4,g.h3=3,g.h3k36=3} => {g.pol2s2=3}	0.0121606	0.530303	2.4009	4
1091	{g.h3=1,g.h3k27=5,g.pol2s2=5} => {g.h3k4=1}	0.00769345	0.521886	2.39782	4
1330	{g.h3k4=1,g.h3=1,g.h3k36=4} => {g.h3k27=5}	0.00565841	0.447059	2.39673	4
874	{g.h3k36=3,g.pol2s2=4,g.met=3} => {g.h3k4=4}	0.00675038	0.415902	2.39611	4
1812	{g.h3k4=1,g.h3k36=5,g.pol2s2=1,g.met=5} => {g.h3k27=5}	0.00600586	0.446494	2.3937	5
850	{g.h3=4,g.h3k27=2,g.pol2s2=4} => {g.h3k4=4}	0.00511242	0.415323	2.39277	4
1784	{g.h3k4=4,g.h3k27=2,g.h3k36=3,g.met=3} => {g.h3=3}	0.00615476	0.53913	2.39248	5
1094	{g.h3=5,g.h3k27=5,g.pol2s2=5} => {g.h3k4=1}	0.00754455	0.520548	2.39167	4
1176	{g.h3k36=4,g.pol2s2=4,g.met=2} => {g.h3=3}	0.0127066	0.538947	2.39167	4
1003	{g.h3k4=4,g.h3=3,g.met=3} => {g.h3k27=2}	0.0116643	0.491632	2.39018	4
900	{g.h3k27=2,g.pol2s2=4,g.met=3} => {g.h3k4=4}	0.00739564	0.413889	2.38451	4
1164	{g.h3k27=2,g.h3k36=4,g.met=2} => {g.pol2s2=4}	0.00521169	0.443038	2.38405	4
1205	{g.h3k27=3,g.pol2s2=4,g.met=2} => {g.h3=3}	0.0105723	0.536524	2.38091	4
1592	{g.h3k27=3,g.h3k36=4,g.met=2} => {g.h3=3}	0.0125577	0.536017	2.37866	4
1260	{g.h3=2,g.h3k27=5,g.h3k36=5} => {g.h3k4=1}	0.00655184	0.517647	2.37834	4
358	{g.h3=5,g.h3k36=5} => {g.h3k27=5}	0.0261081	0.443508	2.37769	3
1314	{g.h3=5,g.h3k27=5,g.met=1} => {g.h3k4=1}	0.0090336	0.517045	2.37558	4
976	{g.h3k4=4,g.h3=3,g.h3k27=3} => {g.h3k36=4}	0.011019	0.487912	2.37324	4
873	{g.h3k4=4,g.pol2s2=4,g.met=3} => {g.h3k36=3}	0.00675038	0.442997	2.3699	4
1238	{g.h3k27=5,g.pol2s2=2,g.met=1} => {g.h3k36=5}	0.00506279	0.441558	2.36598	4
1338	{g.h3k4=1,g.h3=5,g.pol2s2=1} => {g.h3k27=5}	0.0100759	0.441304	2.36588	4
1037	{g.h3=3,g.pol2s2=3,g.met=3} => {g.h3k4=4}	0.0126073	0.410339	2.36406	4
1082	{g.h3=5,g.h3k36=5,g.pol2s2=5} => {g.h3k27=5}	0.00759418	0.440922	2.36383	4
1015	{g.h3k4=4,g.h3=3,g.h3k27=3} => {g.met=2}	0.0110686	0.49011	2.36282	4
945	{g.h3k4=4,g.h3k27=3,g.met=3} => {g.h3k36=3}	0.0063533	0.441379	2.36125	4
1020	{g.h3=3,g.pol2s2=3,g.met=2} => {g.h3k4=4}	0.00868616	0.409836	2.36116	4
898	{g.h3k4=4,g.pol2s2=4,g.met=3} => {g.h3k27=2}	0.00739564	0.485342	2.3596	4
906	{g.h3k4=4,g.h3=3,g.pol2s2=4} => {g.met=2}	0.0107708	0.488739	2.35621	4
933	{g.h3k36=3,g.pol2s2=3,g.met=2} => {g.h3k4=4}	0.00600586	0.408784	2.35509	4
1088	{g.h3k27=5,g.pol2s2=5,g.met=1} => {g.h3k4=1}	0.0071971	0.512367	2.35409	4
1778	{g.h3k4=4,g.h3k27=2,g.h3k36=3,g.pol2s2=3} => {g.met=3}	0.00590659	0.558685	2.3533	5
353	{g.h3=2,g.h3k36=5} => {g.h3k27=5}	0.012657	0.438898	2.35298	3
258	{g.h3=4,g.h3k27=5} => {g.h3k36=5}	0.00908324	0.438849	2.35146	3
1413	{g.h3k27=2,g.h3k36=3,g.pol2s2=3} => {g.h3=3}	0.0119621	0.528509	2.34534	4
1847	{g.h3=3,g.h3k36=2,g.pol2s2=3,g.met=3} => {g.h3k27=2}	0.00541023	0.482301	2.34482	5
1658	{g.h3k27=2,g.pol2s2=3,g.met=3} => {g.h3=3}	0.0143942	0.528233	2.34412	4
1012	{g.h3k27=3,g.pol2s2=3,g.met=2} => {g.h3k4=4}	0.0070482	0.406877	2.34411	4
1779	{g.h3k4=4,g.h3k27=2,g.h3k36=3,g.met=3} => {g.pol2s2=3}	0.00590659	0.517391	2.34245	5
1559	{g.h3k4=3,g.h3=3,g.pol2s2=2} => {g.h3k36=2}	0.00734601	0.530466	2.34216	4
1296	{g.h3=5,g.h3k27=5,g.met=5} => {g.h3k4=1}	0.00779272	0.50974	2.34202	4
1572	{g.h3k27=2,g.h3k36=4,g.met=2} => {g.h3=3}	0.0062044	0.527426	2.34054	4
1415	{g.h3=3,g.h3k36=3,g.pol2s2=3} => {g.h3k27=2}	0.0119621	0.481038	2.33868	4
877	{g.h3k27=2,g.h3k36=4,g.pol2s2=4} => {g.h3k4=4}	0.00531096	0.405303	2.33504	4
1004	{g.h3=3,g.h3k27=2,g.met=3} => {g.h3k4=4}	0.0116643	0.405172	2.33429	4
430	{g.h3=5,g.h3k27=5} => {g.h3k4=1}	0.026803	0.507519	2.33181	3
1401	{g.h3k27=2,g.h3k36=3,g.met=2} => {g.h3=3}	0.00675038	0.525097	2.3302	4
847	{g.h3k4=4,g.h3=4,g.pol2s2=4} => {g.h3k27=2}	0.00511242	0.47907	2.32911	4
943	{g.h3=3,g.h3k27=3,g.h3k36=3} => {g.h3k4=4}	0.00660148	0.404255	2.32901	4
941	{g.h3k27=3,g.h3k36=3,g.pol2s2=3} => {g.h3k4=4}	0.00670075	0.404192	2.32864	4
1024	{g.h3=3,g.h3k27=3,g.pol2s2=3} => {g.h3k4=4}	0.00868616	0.404157	2.32844	4
863	{g.h3=4,g.h3k27=2,g.met=3} => {g.h3k4=4}	0.0071971	0.4039	2.32696	4
1046	{g.h3k27=4,g.pol2s2=1,g.met=5} => {g.h3k36=5}	0.00541023	0.434263	2.32689	4
1306	{g.h3=1,g.h3k27=5,g.met=1} => {g.h3k4=1}	0.0103738	0.506053	2.32508	4
1838	{g.h3=3,g.h3k27=2,g.h3k36=3,g.pol2s2=3} => {g.met=3}	0.00660148	0.551867	2.32458	5
1463	{g.h3k4=1,g.h3k27=1,g.met=5} => {g.pol2s2=1}	0.00575768	0.485356	2.32102	4
1383	{g.h3k4=1,g.h3=1,g.pol2s2=1} => {g.h3k36=5}	0.0117139	0.433028	2.32027	4
901	{g.h3k4=4,g.pol2s2=4,g.met=2} => {g.h3k27=3}	0.00938105	0.484615	2.31638	4
366	{g.h3k4=5,g.h3k27=5} => {g.h3k36=5}	0.0125081	0.432247	2.31609	3
1416	{g.h3=3,g.h3k27=2,g.pol2s2=3} => {g.h3k36=3}	0.0119621	0.432675	2.31469	4
1692	{g.h3=3,g.h3k27=3,g.h3k36=2} => {g.h3k4=3}	0.00734601	0.475884	2.31139	4
1641	{g.h3k27=2,g.pol2s2=3,g.met=2} => {g.h3=3}	0.0081898	0.520505	2.30983	4
988	{g.h3k4=4,g.h3=3,g.h3k27=2} => {g.pol2s2=3}	0.0125081	0.510121	2.30953	4
1354	{g.h3=5,g.h3k36=5,g.met=5} => {g.h3k4=1}	0.00957959	0.502604	2.30923	4
1434	{g.h3k36=3,g.pol2s2=3,g.met=2} => {g.h3=3}	0.00764382	0.52027	2.30879	4
856	{g.h3=4,g.h3k36=3,g.met=3} => {g.h3k4=4}	0.00640294	0.400621	2.30807	4
401	{g.h3k27=5,g.met=1} => {g.h3k4=1}	0.0298804	0.502085	2.30684	3
432	{g.h3k4=1,g.h3=5} => {g.h3k27=5}	0.026803	0.429936	2.30493	3
415	{g.h3=1,g.h3k27=5} => {g.h3k4=1}	0.0312205	0.501595	2.30459	3
1225	{g.h3=5,g.h3k36=5,g.met=5} => {g.h3k27=5}	0.0081898	0.429688	2.3036	4
1334	{g.h3k4=1,g.h3=1,g.pol2s2=1} => {g.h3k27=5}	0.0116146	0.429358	2.30183	4
62	{g.h3k4=4,g.h3k36=4} => {g.pol2s2=4}	0.0182657	0.42741	2.29995	3
1323	{g.h3k4=1,g.h3k27=5,g.h3k36=1} => {g.h3=1}	0.00526133	0.438017	2.2981	4
1291	{g.h3=1,g.h3k27=5,g.met=5} => {g.h3k4=1}	0.00883506	0.5	2.29726	4
184	{g.h3k36=5,g.met=4} => {g.h3k27=5}	0.0107708	0.428008	2.29459	3
871	{g.h3=3,g.h3k36=3,g.pol2s2=4} => {g.h3k4=4}	0.00600586	0.398026	2.29312	4
1167	{g.h3=3,g.h3k27=2,g.h3k36=4} => {g.pol2s2=4}	0.00600586	0.426056	2.29267	4
231	{g.h3k4=1,g.pol2s2=5} => {g.h3k36=5}	0.0197052	0.427802	2.29227	3
343	{g.h3k36=5,g.met=5} => {g.h3k27=5}	0.0247183	0.427468	2.2917	3
474	{g.h3k4=1,g.met=1} => {g.h3k36=5}	0.0256614	0.427273	2.28943	3
1606	{g.h3k4=5,g.h3k27=3,g.pol2s2=3} => {g.h3k36=4}	0.00516206	0.470588	2.28898	4
1313	{g.h3=5,g.pol2s2=1,g.met=1} => {g.h3k27=5}	0.00660148	0.426282	2.28534	4
1649	{g.h3k4=5,g.pol2s2=3,g.met=3} => {g.h3k27=2}	0.0062044	0.469925	2.28465	4
1477	{g.h3k27=1,g.pol2s2=1,g.met=1} => {g.h3k36=1}	0.00526133	0.443515	2.28179	4
385	{g.h3k27=5,g.met=5} => {g.h3k4=1}	0.0242716	0.496447	2.28094	3
1660	{g.h3=3,g.pol2s2=3,g.met=3} => {g.h3k27=2}	0.0143942	0.468498	2.27771	4
352	{g.h3=2,g.h3k27=5} => {g.h3k36=5}	0.012657	0.425	2.27725	3
956	{g.h3k4=4,g.h3k36=3,g.met=3} => {g.h3=3}	0.0116146	0.513158	2.27722	4
1274	{g.h3k27=5,g.h3k36=5,g.met=2} => {g.h3k4=1}	0.00526133	0.495327	2.27579	4
862	{g.h3k4=4,g.h3=4,g.met=3} => {g.h3k27=2}	0.0071971	0.467742	2.27403	4
970	{g.h3k4=4,g.h3=3,g.met=2} => {g.h3k36=4}	0.0110686	0.467505	2.27398	4
482	{g.h3=1,g.h3k36=5} => {g.h3k4=1}	0.0285899	0.494421	2.27163	3
489	{g.h3k36=5,g.pol2s2=2} => {g.h3k4=1}	0.0148409	0.494215	2.27068	3
1598	{g.h3k4=5,g.h3=3,g.h3k36=4} => {g.met=2}	0.00764382	0.470948	2.27044	4
1700	{g.h3k27=3,g.h3k36=2,g.met=3} => {g.h3k4=3}	0.0081898	0.467422	2.27029	4
1102	{g.h3k4=1,g.pol2s2=5,g.met=5} => {g.h3k36=5}	0.00605549	0.423611	2.26981	4
1050	{g.h3=1,g.h3k27=4,g.h3k36=5} => {g.h3k4=1}	0.00615476	0.494024	2.26981	4
1450	{g.h3=3,g.h3k36=3,g.met=3} => {g.pol2s2=3}	0.012111	0.501027	2.26836	4
1322	{g.h3=1,g.h3k27=5,g.h3k36=1} => {g.h3k4=1}	0.00526133	0.493023	2.26521	4
1659	{g.h3=3,g.h3k27=2,g.met=3} => {g.pol2s2=3}	0.0143942	0.5	2.26371	4
1414	{g.h3=3,g.h3k27=2,g.h3k36=3} => {g.pol2s2=3}	0.0119621	0.5	2.26371	4
1073	{g.h3k36=5,g.pol2s2=5,g.met=5} => {g.h3k27=5}	0.00605549	0.422145	2.26316	4
75	{g.h3=3,g.pol2s2=4} => {g.h3k4=4}	0.022038	0.392573	2.2617	3
219	{g.h3k27=5,g.pol2s2=5} => {g.h3k4=1}	0.0206979	0.491745	2.25934	3
1086	{g.h3k27=5,g.pol2s2=5,g.met=5} => {g.h3k4=1}	0.00590659	0.491736	2.25929	4
1175	{g.h3k4=5,g.h3k36=4,g.met=2} => {g.pol2s2=4}	0.00714747	0.419825	2.25914	4
497	{g.h3=5,g.h3k36=5} => {g.h3k4=1}	0.0289373	0.491568	2.25852	3
1112	{g.h3k4=1,g.h3=1,g.pol2s2=5} => {g.h3k36=5}	0.00650221	0.421222	2.25701	4
1423	{g.h3=3,g.h3k36=3,g.met=3} => {g.h3k27=2}	0.0112176	0.464066	2.25616	4
927	{g.h3k4=4,g.h3k27=2,g.h3k36=3} => {g.met=3}	0.0114161	0.534884	2.25304	4
1408	{g.h3k4=5,g.h3=3,g.h3k36=3} => {g.h3k27=2}	0.00555914	0.46281	2.25006	4
372	{g.h3k36=5,g.pol2s2=3} => {g.h3k27=5}	0.00957959	0.419565	2.24933	3
1182	{g.h3k4=5,g.h3k27=3,g.pol2s2=4} => {g.h3k36=4}	0.0063533	0.462094	2.24766	4
1325	{g.h3=1,g.h3k27=5,g.pol2s2=2} => {g.h3k4=1}	0.00541023	0.488789	2.24576	4
854	{g.h3k4=4,g.h3=4,g.h3k36=3} => {g.met=3}	0.00640294	0.533058	2.24535	4
919	{g.h3k4=4,g.h3k27=2,g.h3k36=3} => {g.pol2s2=3}	0.0105723	0.495349	2.24265	4
1366	{g.h3=1,g.h3k36=5,g.met=1} => {g.h3k4=1}	0.00893433	0.487805	2.24123	4
311	{g.pol2s2=4,g.met=2} => {g.h3k36=4}	0.0235767	0.460271	2.23879	3
1014	{g.h3k4=4,g.h3=3,g.met=2} => {g.h3k27=3}	0.0110686	0.467505	2.2346	4
994	{g.h3k4=4,g.h3k27=2,g.pol2s2=3} => {g.met=3}	0.0116643	0.530474	2.23447	4
1373	{g.h3=5,g.pol2s2=1,g.met=1} => {g.h3k36=5}	0.00645257	0.416667	2.2326	4
442	{g.h3k4=1,g.pol2s2=3} => {g.h3k27=5}	0.0108701	0.41635	2.23209	3
1353	{g.h3=5,g.pol2s2=1,g.met=5} => {g.h3k36=5}	0.00739564	0.416201	2.23011	4
1718	{g.h3k4=3,g.h3=3,g.met=3} => {g.h3k36=2}	0.0104234	0.504808	2.22888	4
910	{g.h3k4=4,g.h3=3,g.pol2s2=4} => {g.h3k27=3}	0.0102745	0.466216	2.22844	4
1652	{g.h3k4=5,g.h3=3,g.met=3} => {g.h3k27=2}	0.00675038	0.457912	2.22625	4
855	{g.h3k4=4,g.h3=4,g.met=3} => {g.h3k36=3}	0.00640294	0.416129	2.22617	4
1345	{g.h3=1,g.pol2s2=1,g.met=5} => {g.h3k36=5}	0.00714747	0.414986	2.22359	4
1458	{g.h3=5,g.pol2s2=1,g.met=5} => {g.h3k4=1}	0.00858689	0.48324	2.22026	4
160	{g.h3k27=4,g.h3k36=5} => {g.h3k4=1}	0.0206979	0.482639	2.2175	3
484	{g.h3k4=1,g.h3=1} => {g.h3k36=5}	0.0285899	0.413793	2.2172	3
88	{g.h3=3,g.h3k36=3} => {g.h3k4=4}	0.0229315	0.384679	2.21622	3
1087	{g.h3k4=1,g.pol2s2=5,g.met=5} => {g.h3k27=5}	0.00590659	0.413194	2.21518	4
869	{g.h3k27=2,g.h3k36=3,g.pol2s2=4} => {g.h3k4=4}	0.00585695	0.384365	2.21441	4
1411	{g.h3k4=5,g.h3k36=3,g.met=3} => {g.h3k27=2}	0.00600586	0.454887	2.21154	4
189	{g.h3k36=5,g.met=4} => {g.h3k4=1}	0.012111	0.481262	2.21117	3
1211	{g.h3k4=5,g.h3=3,g.met=2} => {g.pol2s2=4}	0.00560878	0.410909	2.21116	4
1173	{g.h3k4=5,g.h3k36=4,g.pol2s2=4} => {g.met=2}	0.00714747	0.458599	2.21091	4
129	{g.h3=3,g.met=2} => {g.h3k4=4}	0.023676	0.383749	2.21086	3
1052	{g.h3=5,g.h3k27=4,g.h3k36=5} => {g.h3k4=1}	0.00630367	0.481061	2.21025	4
1419	{g.h3k36=3,g.pol2s2=3,g.met=3} => {g.h3k27=2}	0.0111183	0.454361	2.20898	4
1369	{g.h3k4=1,g.h3=1,g.met=1} => {g.h3k36=5}	0.00893433	0.411899	2.20706	4
915	{g.h3=3,g.pol2s2=4,g.met=3} => {g.h3k4=4}	0.00699856	0.382114	2.20144	4
946	{g.h3k27=3,g.h3k36=3,g.met=3} => {g.h3k4=4}	0.0063533	0.38209	2.2013	4
1328	{g.h3=1,g.h3k27=5,g.h3k36=4} => {g.h3k4=1}	0.00565841	0.478992	2.20074	4
351	{g.h3k4=2,g.h3k36=5} => {g.h3k27=5}	0.0136497	0.410448	2.20045	3
931	{g.h3k4=4,g.h3k36=3,g.met=2} => {g.pol2s2=3}	0.00600586	0.485944	2.20007	4
1405	{g.h3k4=5,g.h3k36=3,g.pol2s2=3} => {g.h3k27=2}	0.00541023	0.452282	2.19887	4
1449	{g.h3k36=3,g.pol2s2=3,g.met=3} => {g.h3=3}	0.012111	0.494929	2.19633	4
972	{g.h3k4=4,g.h3k36=4,g.pol2s2=3} => {g.h3k27=3}	0.00531096	0.459227	2.19503	4
1783	{g.h3k4=4,g.h3=3,g.h3k27=2,g.h3k36=3} => {g.met=3}	0.00615476	0.521008	2.1946	5
1657	{g.h3=3,g.h3k27=2,g.pol2s2=3} => {g.met=3}	0.0143942	0.520646	2.19307	4
90	{g.h3k4=4,g.met=3} => {g.h3k36=3}	0.0226336	0.409704	2.19179	3
161	{g.h3k4=1,g.h3k27=4} => {g.h3k36=5}	0.0206979	0.408824	2.19058	3
22	{g.h3k36=5} => {g.h3k4=1}	0.0889462	0.476596	2.18973	2	top 6 support
23	{g.h3k4=1} => {g.h3k36=5}	0.0889462	0.408666	2.18973	2	top 6 support
473	{g.h3k36=5,g.met=1} => {g.h3k4=1}	0.0256614	0.475184	2.18324	3
1420	{g.h3k27=2,g.pol2s2=3,g.met=3} => {g.h3k36=3}	0.0111183	0.408015	2.18276	4
1069	{g.h3k4=3,g.pol2s2=3,g.met=4} => {g.h3k36=2}	0.00630367	0.494163	2.18188	4
982	{g.h3k27=2,g.pol2s2=3,g.met=2} => {g.h3k4=4}	0.00595622	0.378549	2.1809	4
1684	{g.h3k27=3,g.h3k36=2,g.pol2s2=3} => {g.h3k4=3}	0.00784236	0.448864	2.18015	4
13	{g.h3k27=5} => {g.h3k4=1}	0.0884499	0.474188	2.17867	2	top 6 support
14	{g.h3k4=1} => {g.h3k27=5}	0.0884499	0.406385	2.17867	2	top 6 support
1561	{g.h3=3,g.h3k36=2,g.pol2s2=2} => {g.h3k4=3}	0.00734601	0.448485	2.17831	4
69	{g.pol2s2=4,g.met=2} => {g.h3k4=4}	0.0193577	0.377907	2.17721	3
995	{g.h3k4=4,g.h3k27=2,g.met=3} => {g.pol2s2=3}	0.0116643	0.480573	2.17575	4
952	{g.h3k4=4,g.h3k36=3,g.met=3} => {g.pol2s2=3}	0.0108701	0.480263	2.17435	4
102	{g.h3k4=4,g.h3k36=4} => {g.met=2}	0.0192585	0.450639	2.17253	3
1007	{g.h3k4=4,g.h3k36=2,g.met=3} => {g.h3k27=2}	0.00729637	0.446809	2.17226	4
376	{g.h3k36=5,g.met=3} => {g.h3k27=5}	0.00943068	0.405117	2.17187	3
1374	{g.h3=5,g.h3k36=5,g.met=1} => {g.h3k4=1}	0.00809053	0.472464	2.17075	4
1502	{g.h3k4=5,g.h3k27=1,g.pol2s2=1} => {g.h3k36=1}	0.00560878	0.421642	2.16926	4
447	{g.h3k4=1,g.met=3} => {g.h3k27=5}	0.0119621	0.404362	2.16783	3
1398	{g.h3k27=2,g.h3k36=3,g.met=2} => {g.pol2s2=3}	0.00615476	0.478764	2.16757	4
938	{g.h3k4=4,g.h3k27=3,g.h3k36=3} => {g.pol2s2=3}	0.00670075	0.478723	2.16738	4
916	{g.h3k4=4,g.h3k36=3,g.met=2} => {g.h3k27=2}	0.00550951	0.445783	2.16728	4
867	{g.h3k4=4,g.h3k36=3,g.pol2s2=4} => {g.h3k27=2}	0.00585695	0.445283	2.16484	4
1204	{g.h3k4=5,g.h3k27=3,g.met=2} => {g.pol2s2=4}	0.00550951	0.402174	2.16416	4
186	{g.h3k27=5,g.met=4} => {g.h3k4=1}	0.0108205	0.470842	2.1633	3
312	{g.h3k36=4,g.met=2} => {g.pol2s2=4}	0.0235767	0.401861	2.16247	3
872	{g.h3k4=4,g.h3k36=3,g.pol2s2=4} => {g.met=3}	0.00675038	0.513208	2.16174	4
362	{g.h3k36=5,g.met=2} => {g.h3k27=5}	0.0106219	0.403013	2.16059	3
1058	{g.h3k27=4,g.pol2s2=1,g.met=5} => {g.h3k4=1}	0.00585695	0.47012	2.15998	4
1029	{g.h3k4=4,g.h3k27=3,g.met=3} => {g.h3=3}	0.00699856	0.486207	2.15762	4
1021	{g.h3k4=4,g.h3k27=3,g.pol2s2=3} => {g.h3=3}	0.00868616	0.486111	2.1572	4
259	{g.h3=4,g.h3k36=5} => {g.h3k27=5}	0.00908324	0.402198	2.15622	3
1305	{g.h3=1,g.pol2s2=1,g.met=1} => {g.h3k27=5}	0.00734601	0.402174	2.15609	4
1190	{g.h3k4=5,g.h3=3,g.h3k36=4} => {g.pol2s2=4}	0.00650221	0.400612	2.15575	4
951	{g.h3k4=4,g.h3k36=3,g.pol2s2=3} => {g.met=3}	0.0108701	0.511682	2.15531	4
446	{g.h3k27=5,g.met=3} => {g.h3k4=1}	0.0119621	0.468872	2.15424	3
1485	{g.h3=1,g.h3k27=1,g.pol2s2=1} => {g.h3k36=1}	0.00640294	0.417476	2.14783	4
1201	{g.h3=3,g.pol2s2=4,g.met=3} => {g.h3k27=2}	0.00809053	0.441734	2.14759	4
1435	{g.h3=3,g.h3k36=3,g.met=2} => {g.pol2s2=3}	0.00764382	0.473846	2.1453	4
425	{g.h3k4=1,g.pol2s2=2} => {g.h3k27=5}	0.0162307	0.399756	2.14313	3
1386	{g.h3k4=1,g.h3=2,g.pol2s2=1} => {g.h3k36=5}	0.00560878	0.399293	2.13951	4
578	{g.pol2s2=1,g.met=5} => {g.h3k4=1}	0.0264556	0.465096	2.1369	3
120	{g.h3k4=4,g.met=3} => {g.h3k27=2}	0.0242716	0.439353	2.13602	3
1590	{g.h3k27=3,g.h3k36=4,g.pol2s2=3} => {g.met=2}	0.00655184	0.442953	2.13548	4
1032	{g.h3k4=4,g.h3=3,g.h3k36=2} => {g.pol2s2=3}	0.00699856	0.471572	2.135	4
1466	{g.h3k4=1,g.h3k36=1,g.met=1} => {g.h3=1}	0.00541023	0.406716	2.13388	4
955	{g.h3k4=4,g.h3=3,g.h3k36=3} => {g.met=3}	0.0116146	0.506494	2.13346	4
1002	{g.h3k4=4,g.h3k27=2,g.met=3} => {g.h3=3}	0.0116643	0.480573	2.13262	4
1501	{g.h3k4=5,g.h3k36=1,g.pol2s2=1} => {g.h3k27=1}	0.00560878	0.46888	2.13095	4
1714	{g.h3k4=3,g.pol2s2=3,g.met=3} => {g.h3k36=2}	0.0100263	0.4821	2.12862	4
374	{g.h3=3,g.h3k36=5} => {g.h3k27=5}	0.00734601	0.396783	2.12719	3
1157	{g.h3k36=3,g.pol2s2=4,g.met=3} => {g.h3k27=2}	0.00709783	0.437309	2.12608	4
117	{g.h3=3,g.h3k27=2} => {g.h3k4=4}	0.0245198	0.368932	2.1255	3
1158	{g.h3k27=2,g.pol2s2=4,g.met=3} => {g.h3k36=3}	0.00709783	0.397222	2.12502	4
1630	{g.h3k4=3,g.h3=3,g.h3k27=2} => {g.h3k36=2}	0.00828908	0.481268	2.12494	4
1359	{g.h3k4=1,g.h3k36=5,g.met=5} => {g.pol2s2=1}	0.0134511	0.444262	2.12451	4
858	{g.h3k4=4,g.h3=4,g.h3k36=2} => {g.h3k27=2}	0.00516206	0.436975	2.12445	4
80	{g.h3k27=2,g.h3k36=3} => {g.h3k4=4}	0.0213431	0.368466	2.12282	3
1573	{g.h3=3,g.h3k27=2,g.h3k36=4} => {g.met=2}	0.0062044	0.440141	2.12192	4
320	{g.h3=3,g.h3k36=4} => {g.pol2s2=4}	0.0217402	0.394239	2.12146	3
1490	{g.h3k4=1,g.h3=1,g.h3k27=1} => {g.pol2s2=1}	0.00545987	0.443548	2.12109	4
1010	{g.h3k4=4,g.pol2s2=3,g.met=2} => {g.h3k27=3}	0.0070482	0.44375	2.12105	4
1034	{g.h3k4=4,g.h3=3,g.pol2s2=3} => {g.met=3}	0.0126073	0.50297	2.11862	4
1452	{g.h3=1,g.pol2s2=1,g.met=5} => {g.h3k4=1}	0.00794163	0.461095	2.11851	4
1497	{g.h3=5,g.h3k27=1,g.pol2s2=1} => {g.h3k36=1}	0.00555914	0.411765	2.11844	4
1290	{g.h3=1,g.pol2s2=1,g.met=5} => {g.h3k27=5}	0.00680002	0.394813	2.11663	4
1587	{g.h3k4=5,g.h3k27=3,g.h3k36=4} => {g.met=2}	0.00729637	0.438806	2.11549	4
78	{g.h3k4=4,g.h3k36=3} => {g.h3k27=2}	0.0213431	0.434783	2.11379	3
456	{g.pol2s2=1,g.met=5} => {g.h3k36=5}	0.0224351	0.394415	2.11337	3
1676	{g.h3=3,g.h3k36=2,g.met=2} => {g.h3k4=3}	0.00615476	0.435088	2.11324	4
1698	{g.h3k4=3,g.h3k27=3,g.met=3} => {g.h3k36=2}	0.0081898	0.478261	2.11166	4
127	{g.h3k4=4,g.met=2} => {g.h3=3}	0.023676	0.475573	2.11043	3
1589	{g.h3k36=4,g.pol2s2=3,g.met=2} => {g.h3k27=3}	0.00655184	0.441472	2.11016	4
960	{g.h3=3,g.h3k27=2,g.h3k36=4} => {g.h3k4=4}	0.00516206	0.366197	2.10974	4
653	{g.h3k27=1,g.pol2s2=1} => {g.h3k36=1}	0.0215913	0.409991	2.10932	3
1554	{g.h3k4=3,g.pol2s2=2,g.met=2} => {g.h3k36=2}	0.00531096	0.477679	2.10909	4
1451	{g.h3=3,g.pol2s2=3,g.met=3} => {g.h3k36=3}	0.012111	0.394184	2.10877	4
516	{g.h3=3,g.h3k36=5} => {g.h3k4=1}	0.00848762	0.458445	2.10634	3
136	{g.h3=3,g.h3k27=3} => {g.h3k4=4}	0.022584	0.365462	2.10551	3
440	{g.h3k4=1,g.pol2s2=1} => {g.h3k27=5}	0.0316672	0.392374	2.10355	3
105	{g.h3k4=4,g.h3k36=4} => {g.h3k27=3}	0.0187621	0.439024	2.09846	3
1724	{g.h3k27=3,g.pol2s2=3,g.met=2} => {g.h3=3}	0.0081898	0.472779	2.09804	4
85	{g.h3k36=3,g.pol2s2=3} => {g.h3k4=4}	0.0212439	0.363636	2.09499	3
891	{g.h3k4=4,g.h3k27=2,g.met=2} => {g.pol2s2=4}	0.00575768	0.389262	2.09467	4
1385	{g.h3k4=1,g.h3=2,g.h3k36=5} => {g.pol2s2=1}	0.00560878	0.437984	2.09449	4
942	{g.h3k4=4,g.h3k27=3,g.h3k36=3} => {g.h3=3}	0.00660148	0.471631	2.09294	4
1400	{g.h3k27=2,g.pol2s2=3,g.met=2} => {g.h3k36=3}	0.00615476	0.391167	2.09263	4
68	{g.h3k4=4,g.met=2} => {g.pol2s2=4}	0.0193577	0.388833	2.09237	3
84	{g.h3k4=4,g.pol2s2=3} => {g.h3k36=3}	0.0212439	0.390868	2.09103	3
1071	{g.h3k36=2,g.pol2s2=3,g.met=4} => {g.h3k4=3}	0.00630367	0.430508	2.091	4
965	{g.h3k4=4,g.h3k36=4,g.pol2s2=3} => {g.met=2}	0.00501315	0.433476	2.08979	4
1464	{g.h3k4=1,g.h3k27=1,g.pol2s2=1} => {g.met=5}	0.00575768	0.390572	2.08723	4
711	{g.h3=3,g.h3k36=4} => {g.met=2}	0.0238745	0.432943	2.08722	3
1567	{g.h3k4=3,g.pol2s2=2,g.met=3} => {g.h3k36=2}	0.00769345	0.472561	2.0865	4
1468	{g.h3=1,g.pol2s2=1,g.met=1} => {g.h3k4=1}	0.00828908	0.453804	2.08502	4
1486	{g.h3=1,g.h3k36=4,g.pol2s2=1} => {g.h3k4=1}	0.00511242	0.453744	2.08474	4
1424	{g.h3=3,g.h3k27=2,g.met=3} => {g.h3k36=3}	0.0112176	0.389655	2.08454	4
853	{g.h3=4,g.h3k27=2,g.h3k36=3} => {g.h3k4=4}	0.00511242	0.361404	2.08213	4
1418	{g.h3k27=2,g.h3k36=3,g.met=3} => {g.pol2s2=3}	0.0111183	0.459016	2.07816	4
1163	{g.h3k27=2,g.pol2s2=4,g.met=2} => {g.h3k36=4}	0.00521169	0.426829	2.07613	4
1048	{g.h3k4=1,g.h3k27=4,g.h3k36=5} => {g.met=5}	0.0080409	0.388489	2.0761	4
359	{g.h3k4=3,g.h3k27=5} => {g.h3k36=5}	0.00749491	0.387179	2.0746	3
1298	{g.h3k4=1,g.h3=5,g.met=5} => {g.h3k27=5}	0.00779272	0.3867	2.07313	4
86	{g.h3k4=4,g.h3k36=3} => {g.h3=3}	0.0229315	0.467139	2.073	3
1531	{g.h3=2,g.h3k36=2,g.pol2s2=3} => {g.h3k4=3}	0.00689929	0.42638	2.07095	4
1749	{g.h3=3,g.h3k36=2,g.pol2s2=3} => {g.met=3}	0.0112176	0.491304	2.06948	4
851	{g.h3k4=4,g.h3=4,g.h3k36=3} => {g.h3k27=2}	0.00511242	0.42562	2.06925	4
1417	{g.h3k27=2,g.h3k36=3,g.pol2s2=3} => {g.met=3}	0.0111183	0.491228	2.06916	4
973	{g.h3k27=3,g.h3k36=4,g.pol2s2=3} => {g.h3k4=4}	0.00531096	0.35906	2.06863	4
1646	{g.h3k4=5,g.h3=3,g.pol2s2=3} => {g.h3k27=2}	0.00580732	0.425455	2.06844	4
1110	{g.h3=1,g.h3k36=5,g.pol2s2=5} => {g.h3k4=1}	0.00650221	0.450172	2.06833	4
1689	{g.h3k4=3,g.h3=3,g.h3k27=3} => {g.h3k36=2}	0.00734601	0.468354	2.06792	4
1751	{g.h3k36=2,g.pol2s2=3,g.met=3} => {g.h3=3}	0.0112176	0.465979	2.06786	4
1288	{g.h3k27=5,g.pol2s2=1,g.met=5} => {g.h3=1}	0.00680002	0.393678	2.06548	4
314	{g.h3k27=3,g.pol2s2=4} => {g.h3k36=4}	0.021095	0.424575	2.06517	3
1189	{g.h3k4=5,g.h3=3,g.pol2s2=4} => {g.h3k36=4}	0.00650221	0.423948	2.06212	4
91	{g.h3k36=3,g.met=3} => {g.h3k4=4}	0.0226336	0.357647	2.06048	3
265	{g.h3=4,g.h3k36=5} => {g.h3k4=1}	0.0101256	0.448352	2.05996	3
861	{g.h3k4=4,g.h3=4,g.h3k27=2} => {g.met=3}	0.0071971	0.488215	2.05647	4
1183	{g.h3k4=5,g.h3k27=3,g.h3k36=4} => {g.pol2s2=4}	0.0063533	0.38209	2.05608	4
1558	{g.h3k27=3,g.h3k36=2,g.pol2s2=2} => {g.h3k4=3}	0.00560878	0.423221	2.0556	4
1706	{g.h3k4=3,g.h3=3,g.pol2s2=3} => {g.h3k36=2}	0.00938105	0.465517	2.0554	4
1422	{g.h3k27=2,g.h3k36=3,g.met=3} => {g.h3=3}	0.0112176	0.463115	2.05515	4
1122	{g.h3k4=5,g.h3k36=1,g.pol2s2=5} => {g.h3k27=1}	0.00585695	0.452107	2.05473	4
124	{g.h3k27=3,g.met=2} => {g.h3k4=4}	0.0200526	0.356575	2.05431	3
310	{g.h3k36=4,g.pol2s2=4} => {g.met=2}	0.0235767	0.426009	2.05379	3
1056	{g.h3k4=1,g.h3k27=4,g.h3k36=5} => {g.pol2s2=1}	0.0088847	0.429257	2.05275	4
1113	{g.h3=5,g.h3k36=5,g.pol2s2=5} => {g.h3k4=1}	0.00769345	0.446686	2.05231	4
1616	{g.h3k4=5,g.h3=3,g.pol2s2=3} => {g.h3k36=4}	0.00575768	0.421818	2.05176	4
1448	{g.h3=3,g.h3k36=3,g.pol2s2=3} => {g.met=3}	0.012111	0.487026	2.05146	4
399	{g.pol2s2=1,g.met=1} => {g.h3k27=5}	0.0198044	0.38255	2.05089	3
66	{g.h3k27=2,g.pol2s2=4} => {g.h3k4=4}	0.0169256	0.35595	2.05071	3
1752	{g.h3=3,g.h3k36=2,g.met=3} => {g.pol2s2=3}	0.0112176	0.452906	2.05049	4
367	{g.h3k4=5,g.h3k36=5} => {g.h3k27=5}	0.0125081	0.382398	2.05007	3
1515	{g.h3=2,g.h3k27=2,g.pol2s2=3} => {g.h3k4=3}	0.00550951	0.422053	2.04993	4
1586	{g.h3k4=5,g.h3k36=4,g.met=2} => {g.h3k27=3}	0.00729637	0.428571	2.0485	4
79	{g.h3k4=4,g.h3k27=2} => {g.h3k36=3}	0.0213431	0.382562	2.0466	3
138	{g.h3k4=4,g.pol2s2=3} => {g.h3=3}	0.0250658	0.461187	2.04659	3
1030	{g.h3=3,g.h3k27=3,g.met=3} => {g.h3k4=4}	0.00699856	0.355164	2.04618	4
1720	{g.h3=3,g.h3k36=2,g.met=3} => {g.h3k4=3}	0.0104234	0.420842	2.04404	4
354	{g.h3k27=5,g.pol2s2=2} => {g.h3k36=5}	0.0140964	0.381208	2.04261	3
487	{g.h3=2,g.h3k36=5} => {g.h3k4=1}	0.0128059	0.444062	2.04025	3
405	{g.h3k27=5,g.h3k36=1} => {g.h3=1}	0.0106716	0.388788	2.03982	3
1665	{g.h3=3,g.h3k27=2,g.h3k36=2} => {g.met=3}	0.0097285	0.483951	2.0385	4
914	{g.h3k4=4,g.pol2s2=4,g.met=3} => {g.h3=3}	0.00699856	0.459283	2.03815	4
1459	{g.h3k4=1,g.h3=5,g.met=5} => {g.pol2s2=1}	0.00858689	0.426108	2.03769	4
229	{g.h3k4=5,g.h3k36=5} => {g.pol2s2=5}	0.0119621	0.365706	2.03701	3
1399	{g.h3k36=3,g.pol2s2=3,g.met=2} => {g.h3k27=2}	0.00615476	0.418919	2.03667	4
293	{g.h3k36=5,g.pol2s2=4} => {g.h3k27=5}	0.00799126	0.379717	2.0357	3
1444	{g.h3k27=3,g.pol2s2=3,g.met=3} => {g.h3k36=3}	0.00734601	0.380463	2.03536	4
1655	{g.h3=3,g.h3k27=2,g.h3k36=2} => {g.pol2s2=3}	0.0090336	0.449383	2.03454	4
1402	{g.h3=3,g.h3k36=3,g.met=2} => {g.h3k27=2}	0.00675038	0.418462	2.03445	4
1165	{g.h3k27=2,g.h3k36=4,g.pol2s2=4} => {g.h3=3}	0.00600586	0.458333	2.03393	4
190	{g.h3k4=1,g.met=4} => {g.h3k36=5}	0.012111	0.379471	2.0333	3
1723	{g.h3k4=5,g.h3=3,g.h3k27=3} => {g.met=2}	0.00545987	0.421456	2.03184	4
72	{g.h3k27=3,g.pol2s2=4} => {g.h3k4=4}	0.0175212	0.352647	2.03168	3
1107	{g.h3k36=5,g.pol2s2=5,g.met=1} => {g.h3k4=1}	0.00645257	0.442177	2.03159	4
389	{g.h3=1,g.met=1} => {g.h3k27=5}	0.0204993	0.378899	2.03131	3
1661	{g.h3k27=2,g.h3k36=2,g.pol2s2=3} => {g.met=3}	0.00967886	0.481481	2.0281	4
371	{g.h3k27=5,g.pol2s2=3} => {g.h3k36=5}	0.00957959	0.378431	2.02773	3
1611	{g.h3=3,g.h3k36=4,g.pol2s2=3} => {g.h3k27=3}	0.00665111	0.424051	2.02689	4
706	{g.h3k27=3,g.met=2} => {g.h3k36=4}	0.0234278	0.416593	2.02634	3
870	{g.h3k4=4,g.h3k36=3,g.pol2s2=4} => {g.h3=3}	0.00600586	0.456604	2.02625	4
1642	{g.h3=3,g.h3k27=2,g.met=2} => {g.pol2s2=3}	0.0081898	0.447154	2.02445	4
1504	{g.h3k4=1,g.h3k27=1,g.h3k36=1} => {g.pol2s2=1}	0.00560878	0.423221	2.02389	4
1809	{g.h3k4=1,g.h3k27=5,g.h3k36=5,g.met=5} => {g.pol2s2=1}	0.00600586	0.423077	2.0232	5
1716	{g.h3k36=2,g.pol2s2=3,g.met=3} => {g.h3k4=3}	0.0100263	0.416495	2.02293	4
932	{g.h3k4=4,g.pol2s2=3,g.met=2} => {g.h3k36=3}	0.00600586	0.378125	2.02286	4
1527	{g.h3=2,g.h3k27=3,g.h3k36=2} => {g.h3k4=3}	0.00580732	0.41637	2.02233	4
434	{g.h3k4=1,g.h3k36=4} => {g.h3k27=5}	0.0160818	0.377183	2.02211	3
1099	{g.h3=5,g.pol2s2=5,g.met=5} => {g.h3k36=5}	0.00541023	0.377163	2.02093	4
140	{g.h3=3,g.pol2s2=3} => {g.h3k4=4}	0.0250658	0.350694	2.02043	3
73	{g.h3k4=4,g.pol2s2=4} => {g.h3=3}	0.022038	0.454918	2.01877	3
424	{g.h3k27=5,g.pol2s2=2} => {g.h3k4=1}	0.0162307	0.438926	2.01666	3
1601	{g.h3=3,g.h3k36=4,g.pol2s2=3} => {g.met=2}	0.00655184	0.417722	2.01384	4
360	{g.h3k4=3,g.h3k36=5} => {g.h3k27=5}	0.00749491	0.375622	2.01375	3
1575	{g.h3k4=5,g.h3k27=2,g.h3k36=4} => {g.h3=3}	0.00580732	0.453488	2.01243	4
1557	{g.h3k4=3,g.h3k27=3,g.pol2s2=2} => {g.h3k36=2}	0.00560878	0.455645	2.01181	4
134	{g.h3k4=4,g.h3k27=3} => {g.h3=3}	0.022584	0.453187	2.01109	3
1406	{g.h3k4=5,g.h3k27=2,g.pol2s2=3} => {g.h3k36=3}	0.00541023	0.375862	2.01075	4
860	{g.h3=4,g.h3k27=2,g.h3k36=2} => {g.h3k4=4}	0.00516206	0.348993	2.01063	4
421	{g.h3k27=5,g.h3k36=1} => {g.h3k4=1}	0.0120117	0.437613	2.01062	3
1461	{g.h3k4=1,g.h3=5,g.pol2s2=1} => {g.met=5}	0.00858689	0.376087	2.00982	4
1200	{g.h3k27=2,g.pol2s2=4,g.met=3} => {g.h3=3}	0.00809053	0.452778	2.00928	4
1040	{g.h3k4=4,g.h3k36=2,g.met=3} => {g.pol2s2=3}	0.00724674	0.443769	2.00913	4
1130	{g.h3=4,g.h3k36=3,g.met=3} => {g.h3k27=2}	0.00660148	0.413043	2.0081	4
1570	{g.h3=3,g.pol2s2=2,g.met=3} => {g.h3k36=2}	0.00595622	0.454545	2.00695	4
618	{g.h3=1,g.pol2s2=1} => {g.h3k4=1}	0.0270512	0.436699	2.00642	3
866	{g.h3=4,g.pol2s2=3,g.met=3} => {g.h3k4=4}	0.00541023	0.348243	2.0063	4
940	{g.h3k4=4,g.h3k27=3,g.pol2s2=3} => {g.h3k36=3}	0.00670075	0.375	2.00614	4
386	{g.h3k4=1,g.met=5} => {g.h3k27=5}	0.0242716	0.373853	2.00426	3
893	{g.h3k4=4,g.h3k27=2,g.pol2s2=4} => {g.h3=3}	0.00764382	0.451613	2.00411	4
1001	{g.h3k4=4,g.h3=3,g.h3k27=2} => {g.met=3}	0.0116643	0.475709	2.00378	4
494	{g.h3=5,g.pol2s2=1} => {g.h3k36=5}	0.0210453	0.373898	2.00344	3
1632	{g.h3=3,g.h3k27=2,g.h3k36=2} => {g.h3k4=3}	0.00828908	0.412346	2.00278	4
1568	{g.h3k36=2,g.pol2s2=2,g.met=3} => {g.h3k4=3}	0.00769345	0.412234	2.00224	4
1506	{g.h3k4=3,g.h3=2,g.pol2s2=2} => {g.h3k36=2}	0.00625403	0.453237	2.00118	4
1442	{g.h3k27=3,g.h3k36=3,g.met=3} => {g.pol2s2=3}	0.00734601	0.441791	2.00017	4
999	{g.h3k4=4,g.h3=3,g.h3k36=2} => {g.h3k27=2}	0.00610513	0.411371	1.99997	4
1555	{g.h3k36=2,g.pol2s2=2,g.met=2} => {g.h3k4=3}	0.00531096	0.411538	1.99886	4
422	{g.h3=2,g.h3k27=5} => {g.h3k4=1}	0.0129548	0.435	1.99862	3
515	{g.h3k4=1,g.pol2s2=3} => {g.h3k36=5}	0.0097285	0.372624	1.99661	3
1709	{g.h3=3,g.h3k36=2,g.pol2s2=3} => {g.h3k4=3}	0.00938105	0.41087	1.99561	4
433	{g.h3k27=5,g.h3k36=4} => {g.h3k4=1}	0.0160818	0.434316	1.99548	3
1610	{g.h3k27=3,g.h3k36=4,g.pol2s2=3} => {g.h3=3}	0.00665111	0.449664	1.99546	4
1686	{g.h3k4=3,g.h3k27=3,g.met=3} => {g.pol2s2=3}	0.00754455	0.44058	1.99469	4
1654	{g.h3k27=2,g.h3k36=2,g.pol2s2=3} => {g.h3=3}	0.0090336	0.449383	1.99421	4
114	{g.h3k27=2,g.pol2s2=3} => {g.h3k4=4}	0.0219884	0.346094	1.99392	3
423	{g.h3k4=1,g.h3=2} => {g.h3k27=5}	0.0129548	0.371795	1.99323	3
992	{g.h3k4=4,g.h3k36=2,g.pol2s2=3} => {g.h3k27=2}	0.00655184	0.409938	1.99301	4
917	{g.h3k4=4,g.h3k27=2,g.met=2} => {g.h3k36=3}	0.00550951	0.372483	1.99268	4
297	{g.h3k4=1,g.pol2s2=4} => {g.h3k27=5}	0.00898397	0.371663	1.99252	3
1596	{g.h3k4=5,g.h3k36=4,g.met=2} => {g.h3=3}	0.00764382	0.44898	1.99242	4
518	{g.h3k36=5,g.met=3} => {g.h3k4=1}	0.0100759	0.432836	1.98868	3
1137	{g.h3=4,g.pol2s2=3,g.met=3} => {g.h3k27=2}	0.0063533	0.408946	1.98818	4
1192	{g.h3=3,g.h3k36=4,g.met=3} => {g.pol2s2=4}	0.00516206	0.368794	1.98454	4
1193	{g.h3k27=2,g.pol2s2=4,g.met=2} => {g.h3=3}	0.00545987	0.447154	1.98432	4
1131	{g.h3=4,g.h3k27=2,g.met=3} => {g.h3k36=3}	0.00660148	0.370474	1.98193	4
110	{g.h3=3,g.h3k36=4} => {g.h3k4=4}	0.0189606	0.343834	1.98091	3
375	{g.h3k27=5,g.met=3} => {g.h3k36=5}	0.00943068	0.36965	1.98067	3
436	{g.h3k4=1,g.met=2} => {g.h3k27=5}	0.0115154	0.369427	1.98053	3
121	{g.h3k27=2,g.met=3} => {g.h3k4=4}	0.0242716	0.34364	1.97979	3
315	{g.h3k27=3,g.h3k36=4} => {g.pol2s2=4}	0.021095	0.367647	1.97836	3
1550	{g.h3k27=2,g.h3k36=2,g.pol2s2=2} => {g.h3k4=3}	0.00610513	0.407285	1.9782	4
1431	{g.h3k27=3,g.h3k36=3,g.met=2} => {g.h3=3}	0.00526133	0.445378	1.97644	4
1421	{g.h3=3,g.h3k27=2,g.h3k36=3} => {g.met=3}	0.0112176	0.46888	1.97502	4
441	{g.h3k27=5,g.pol2s2=3} => {g.h3k4=1}	0.0108701	0.429412	1.97294	3
471	{g.pol2s2=1,g.met=1} => {g.h3k36=5}	0.0190599	0.368169	1.97274	3
1403	{g.h3=3,g.h3k27=2,g.met=2} => {g.h3k36=3}	0.00675038	0.368564	1.97171	4
1378	{g.h3k4=1,g.h3k36=5,g.met=1} => {g.pol2s2=1}	0.0105723	0.411992	1.97019	4
450	{g.h3=1,g.met=5} => {g.h3k36=5}	0.0177694	0.367556	1.96946	3
488	{g.h3k4=1,g.h3=2} => {g.h3k36=5}	0.0128059	0.367521	1.96927	3
1470	{g.h3k4=1,g.pol2s2=1,g.met=1} => {g.h3=1}	0.00828908	0.375281	1.96895	4
108	{g.h3k4=4,g.h3k36=4} => {g.h3=3}	0.0189606	0.44367	1.96886	3
705	{g.h3k27=3,g.h3k36=4} => {g.met=2}	0.0234278	0.408304	1.96844	3
1360	{g.h3k4=1,g.h3k36=5,g.pol2s2=1} => {g.met=5}	0.0134511	0.368207	1.96771	4
1412	{g.h3k4=5,g.h3k27=2,g.met=3} => {g.h3k36=3}	0.00600586	0.367781	1.96752	4
1154	{g.h3=3,g.h3k36=3,g.pol2s2=4} => {g.h3k27=2}	0.00610513	0.404605	1.96708	4
1453	{g.h3k4=1,g.h3=1,g.met=5} => {g.pol2s2=1}	0.00794163	0.411311	1.96693	4
113	{g.h3k4=4,g.pol2s2=3} => {g.h3k27=2}	0.0219884	0.404566	1.96689	3
1129	{g.h3=4,g.h3k27=2,g.h3k36=3} => {g.met=3}	0.00660148	0.466667	1.9657	4
506	{g.h3k4=1,g.h3k36=5} => {g.pol2s2=1}	0.0365315	0.410714	1.96408	3
1156	{g.h3k27=2,g.h3k36=3,g.pol2s2=4} => {g.met=3}	0.00709783	0.465798	1.96204	4
261	{g.h3=4,g.h3k27=5} => {g.h3k4=1}	0.00883506	0.426859	1.96121	3
600	{g.pol2s2=1,g.met=1} => {g.h3k4=1}	0.0220877	0.426654	1.96027	3
444	{g.h3k4=1,g.h3=3} => {g.h3k27=5}	0.00863652	0.365546	1.95973	3
380	{g.h3=1,g.met=5} => {g.h3k27=5}	0.0176701	0.365503	1.9595	3
1381	{g.h3k4=1,g.h3=1,g.h3k36=5} => {g.pol2s2=1}	0.0117139	0.409722	1.95933	4
83	{g.h3k4=4,g.h3k36=3} => {g.pol2s2=3}	0.0212439	0.43276	1.95929	3
1600	{g.h3k36=4,g.pol2s2=3,g.met=2} => {g.h3=3}	0.00655184	0.441472	1.9591	4
490	{g.h3k4=1,g.pol2s2=2} => {g.h3k36=5}	0.0148409	0.365526	1.95858	3
87	{g.h3k4=4,g.h3=3} => {g.h3k36=3}	0.0229315	0.366086	1.95845	3
514	{g.h3k36=5,g.pol2s2=3} => {g.h3k4=1}	0.0097285	0.426087	1.95767	3
1505	{g.h3k4=1,g.h3k27=1,g.pol2s2=1} => {g.h3k36=1}	0.00560878	0.380471	1.95745	4
1525	{g.h3k4=3,g.h3=2,g.h3k27=3} => {g.h3k36=2}	0.00580732	0.443182	1.95678	4
1199	{g.h3=3,g.h3k27=2,g.pol2s2=4} => {g.met=3}	0.00809053	0.464387	1.9561	4
154	{g.h3k27=4,g.met=5} => {g.h3k36=5}	0.0142949	0.365019	1.95586	3
266	{g.h3k4=1,g.h3=4} => {g.h3k36=5}	0.0101256	0.364937	1.95542	3
609	{g.h3=1,g.h3k27=1} => {g.h3k36=1}	0.0162803	0.38007	1.95538	3
1625	{g.h3k27=2,g.h3k36=2,g.pol2s2=3} => {g.h3k4=3}	0.00809053	0.402469	1.95481	4
1576	{g.h3=3,g.h3k27=2,g.h3k36=4} => {g.h3k4=5}	0.00580732	0.411972	1.95478	4
1664	{g.h3k36=2,g.pol2s2=3,g.met=3} => {g.h3k27=2}	0.00967886	0.402062	1.95472	4
1439	{g.h3=3,g.h3k27=3,g.h3k36=3} => {g.pol2s2=3}	0.0070482	0.431611	1.95408	4
1524	{g.h3=2,g.h3k27=3,g.pol2s2=3} => {g.h3k4=3}	0.00531096	0.402256	1.95377	4
1673	{g.h3k36=2,g.pol2s2=3,g.met=2} => {g.h3k4=3}	0.00560878	0.402135	1.95319	4
1824	{g.h3k4=1,g.h3k27=5,g.h3k36=5,g.met=1} => {g.pol2s2=1}	0.00675038	0.408408	1.95305	5
1026	{g.h3k4=4,g.h3k27=3,g.met=3} => {g.pol2s2=3}	0.0062044	0.431034	1.95147	4
533	{g.h3=3,g.h3k36=3} => {g.h3k27=2}	0.0239242	0.401332	1.95117	3
808	{g.h3k4=1,g.h3k27=1} => {g.pol2s2=1}	0.0147416	0.407967	1.95094	3
1141	{g.h3k4=3,g.h3=4,g.pol2s2=3} => {g.h3k36=2}	0.00545987	0.441767	1.95053	4
115	{g.h3k4=4,g.h3k27=2} => {g.h3=3}	0.0245198	0.439502	1.95036	3
1092	{g.h3k4=1,g.h3k27=5,g.pol2s2=5} => {g.h3=1}	0.00769345	0.371703	1.95018	4
412	{g.h3k27=5,g.pol2s2=1} => {g.h3=1}	0.022038	0.371548	1.94937	3
1226	{g.h3k27=5,g.h3k36=5,g.met=5} => {g.pol2s2=1}	0.0100759	0.407631	1.94933	4
579	{g.h3k4=1,g.met=5} => {g.pol2s2=1}	0.0264556	0.407492	1.94867	3
1181	{g.h3k4=5,g.h3k36=4,g.pol2s2=4} => {g.h3k27=3}	0.0063533	0.407643	1.94847	4
1712	{g.h3k4=3,g.h3=3,g.met=3} => {g.pol2s2=3}	0.0088847	0.430288	1.94809	4
959	{g.h3k4=4,g.h3k27=2,g.h3k36=4} => {g.h3=3}	0.00516206	0.438819	1.94733	4
1303	{g.h3k27=5,g.pol2s2=1,g.met=1} => {g.h3=1}	0.00734601	0.370927	1.94611	4
967	{g.h3k36=4,g.pol2s2=3,g.met=2} => {g.h3k4=4}	0.00501315	0.337793	1.9461	4
1829	{g.h3k4=1,g.h3=1,g.h3k27=5,g.h3k36=5} => {g.pol2s2=1}	0.00650221	0.406832	1.94551	5
1608	{g.h3k4=5,g.h3=3,g.h3k36=4} => {g.h3k27=3}	0.00660148	0.406728	1.94409	4
1031	{g.h3k4=4,g.h3k36=2,g.pol2s2=3} => {g.h3=3}	0.00699856	0.437888	1.9432	4
1491	{g.h3k4=1,g.h3k27=1,g.pol2s2=1} => {g.h3=1}	0.00545987	0.37037	1.94319	4
978	{g.h3k4=4,g.h3k36=4,g.pol2s2=3} => {g.h3=3}	0.00506279	0.437768	1.94267	4
89	{g.h3k4=4,g.h3k36=3} => {g.met=3}	0.0226336	0.461072	1.94213	3
179	{g.h3k27=4,g.pol2s2=1} => {g.h3k4=1}	0.0185636	0.422599	1.94164	3
1312	{g.h3=5,g.h3k27=5,g.pol2s2=1} => {g.met=1}	0.00660148	0.367403	1.94026	4
123	{g.h3k4=4,g.h3k27=3} => {g.met=2}	0.0200526	0.40239	1.93993	3
1100	{g.h3k36=5,g.pol2s2=5,g.met=5} => {g.h3k4=1}	0.00605549	0.422145	1.93956	4
1253	{g.h3k27=5,g.h3k36=5,g.pol2s2=1} => {g.h3=1}	0.0116643	0.369497	1.93861	4
719	{g.h3=3,g.h3k36=4} => {g.h3k27=3}	0.0223358	0.405041	1.93603	3
414	{g.h3k4=5,g.h3k27=5} => {g.h3=1}	0.0106716	0.368782	1.93486	3
230	{g.h3k36=5,g.pol2s2=5} => {g.h3k4=1}	0.0197052	0.420997	1.93428	3
1203	{g.h3k4=5,g.h3k27=3,g.pol2s2=4} => {g.met=2}	0.00550951	0.400722	1.93188	4
1565	{g.h3=3,g.pol2s2=2,g.met=3} => {g.h3k4=3}	0.00521169	0.397727	1.93178	4
1457	{g.h3k27=1,g.pol2s2=1,g.met=5} => {g.h3k36=1}	0.00516206	0.375451	1.93162	4
1487	{g.h3k4=1,g.h3=1,g.h3k36=4} => {g.pol2s2=1}	0.00511242	0.403922	1.93159	4
746	{g.h3k27=2,g.pol2s2=3} => {g.h3=3}	0.0276468	0.435156	1.93108	3
1623	{g.h3k4=3,g.h3k27=2,g.pol2s2=3} => {g.h3k36=2}	0.00809053	0.436997	1.92947	4
1437	{g.h3=3,g.pol2s2=3,g.met=2} => {g.h3k36=3}	0.00764382	0.360656	1.9294	4
671	{g.h3k4=1,g.h3=2} => {g.pol2s2=1}	0.0140468	0.403134	1.92783	3
839	{g.pol2s2=3,g.met=3} => {g.h3=3}	0.0307242	0.434386	1.92766	3
111	{g.h3k27=2,g.met=2} => {g.h3k4=4}	0.0147913	0.334456	1.92687	3
1409	{g.h3k4=5,g.h3=3,g.h3k27=2} => {g.h3k36=3}	0.00555914	0.360129	1.92658	4
67	{g.h3k4=4,g.pol2s2=4} => {g.met=2}	0.0193577	0.39959	1.92643	3
1638	{g.h3k4=3,g.h3k27=2,g.met=3} => {g.h3k36=2}	0.00848762	0.436224	1.92606	4
1426	{g.h3k4=3,g.h3=3,g.h3k36=3} => {g.pol2s2=3}	0.00565841	0.425373	1.92584	4
1549	{g.h3k4=3,g.h3k27=2,g.pol2s2=2} => {g.h3k36=2}	0.00610513	0.43617	1.92582	4
534	{g.h3=3,g.h3k27=2} => {g.h3k36=3}	0.0239242	0.35997	1.92574	3
159	{g.h3k27=4,g.pol2s2=1} => {g.h3k36=5}	0.015784	0.359322	1.92534	3
122	{g.h3k4=4,g.met=2} => {g.h3k27=3}	0.0200526	0.402792	1.92528	3
517	{g.h3k4=1,g.h3=3} => {g.h3k36=5}	0.00848762	0.359244	1.92492	3
1333	{g.h3k4=1,g.h3k27=5,g.pol2s2=1} => {g.h3=1}	0.0116146	0.366771	1.92431	4
1462	{g.h3k27=1,g.pol2s2=1,g.met=5} => {g.h3k4=1}	0.00575768	0.418773	1.92406	4
1656	{g.h3=3,g.h3k36=2,g.pol2s2=3} => {g.h3k27=2}	0.0090336	0.395652	1.92355	4
1342	{g.h3=1,g.h3k36=5,g.met=5} => {g.pol2s2=1}	0.00714747	0.402235	1.92353	4
1663	{g.h3k27=2,g.h3k36=2,g.met=3} => {g.pol2s2=3}	0.00967886	0.424837	1.92341	4
1365	{g.h3=1,g.pol2s2=1,g.met=1} => {g.h3k36=5}	0.00655184	0.358696	1.92198	4
1195	{g.h3k4=5,g.h3k27=2,g.pol2s2=4} => {g.h3=3}	0.00545987	0.433071	1.92182	4
1674	{g.h3k4=3,g.h3=3,g.met=2} => {g.h3k36=2}	0.00615476	0.435088	1.92104	4
361	{g.h3k27=5,g.met=2} => {g.h3k36=5}	0.0106219	0.358459	1.92071	3
1218	{g.h3k4=5,g.h3=3,g.met=3} => {g.pol2s2=4}	0.00526133	0.356902	1.92054	4
1162	{g.h3k27=2,g.h3k36=4,g.pol2s2=4} => {g.met=2}	0.00521169	0.397727	1.91745	4
1061	{g.h3=1,g.h3k27=4,g.pol2s2=1} => {g.h3k4=1}	0.00526133	0.417323	1.9174	4
1704	{g.h3k4=3,g.h3k27=1,g.met=3} => {g.h3k36=2}	0.0063533	0.433898	1.91579	4
216	{g.h3=1,g.pol2s2=5} => {g.h3k27=5}	0.0147416	0.356971	1.91376	3
327	{g.h3k27=3,g.pol2s2=4} => {g.met=2}	0.0197052	0.396603	1.91203	3
1722	{g.h3k4=5,g.h3=3,g.met=2} => {g.h3k27=3}	0.00545987	0.4	1.91193	4
944	{g.h3k4=4,g.h3k27=3,g.h3k36=3} => {g.met=3}	0.0063533	0.453901	1.91193	4
1038	{g.h3k4=4,g.h3k36=2,g.pol2s2=3} => {g.met=3}	0.00724674	0.453416	1.90988	4
1105	{g.h3=5,g.pol2s2=5,g.met=1} => {g.h3k36=5}	0.0053606	0.356436	1.90987	4
1292	{g.h3k4=1,g.h3k27=5,g.met=5} => {g.h3=1}	0.00883506	0.364008	1.90981	4
1668	{g.h3=3,g.h3k36=2,g.met=3} => {g.h3k27=2}	0.0097285	0.392786	1.90962	4
704	{g.h3k36=4,g.met=2} => {g.h3k27=3}	0.0234278	0.399323	1.9087	3
413	{g.h3=1,g.pol2s2=1} => {g.h3k27=5}	0.022038	0.355769	1.90731	3
147	{g.h3k4=4,g.met=3} => {g.h3=3}	0.0237256	0.42947	1.90584	3
531	{g.h3k27=2,g.pol2s2=3} => {g.h3k36=3}	0.0226336	0.35625	1.90583	3
1114	{g.h3k4=1,g.h3k36=5,g.pol2s2=5} => {g.h3=5}	0.00769345	0.390428	1.90459	4
1198	{g.h3k4=5,g.h3=3,g.h3k27=2} => {g.pol2s2=4}	0.00545987	0.353698	1.9033	4
116	{g.h3k4=4,g.h3=3} => {g.h3k27=2}	0.0245198	0.391442	1.90309	3
1701	{g.h3k4=3,g.h3k27=1,g.pol2s2=3} => {g.h3k36=2}	0.00511242	0.430962	1.90283	4
1518	{g.h3=2,g.h3k27=2,g.h3k36=2} => {g.h3k4=3}	0.00555914	0.391608	1.90206	4
1743	{g.h3k4=5,g.pol2s2=3,g.met=3} => {g.h3=3}	0.00565841	0.428571	1.90186	4
1618	{g.h3k36=4,g.pol2s2=3,g.met=3} => {g.h3=3}	0.00506279	0.428571	1.90186	4
786	{g.h3=3,g.h3k36=2} => {g.h3k4=3}	0.0239242	0.391552	1.90178	3
1202	{g.h3k4=5,g.pol2s2=4,g.met=2} => {g.h3k27=3}	0.00550951	0.397849	1.90165	4
1011	{g.h3k4=4,g.h3k27=3,g.pol2s2=3} => {g.met=2}	0.0070482	0.394444	1.90162	4
63	{g.h3k36=4,g.pol2s2=4} => {g.h3k4=4}	0.0182657	0.330045	1.90146	3
1681	{g.h3k4=3,g.h3k27=3,g.pol2s2=3} => {g.h3k36=2}	0.00784236	0.430518	1.90086	4
784	{g.h3k4=3,g.h3=3} => {g.h3k36=2}	0.0239242	0.430357	1.90015	3
1529	{g.h3k4=3,g.h3=2,g.pol2s2=3} => {g.h3k36=2}	0.00689929	0.430341	1.90008	4
1278	{g.h3k4=1,g.h3k27=5,g.h3k36=5} => {g.pol2s2=1}	0.0188614	0.397074	1.89885	4
1688	{g.h3k27=3,g.pol2s2=3,g.met=3} => {g.h3k4=3}	0.00754455	0.390746	1.89787	4
1237	{g.h3k27=5,g.h3k36=5,g.pol2s2=2} => {g.met=1}	0.00506279	0.359155	1.8967	4
1536	{g.h3k4=3,g.h3=2,g.met=3} => {g.h3k36=2}	0.00665111	0.429487	1.89631	4
379	{g.h3k27=5,g.met=5} => {g.h3=1}	0.0176701	0.361421	1.89624	3
1711	{g.h3k4=3,g.pol2s2=3,g.met=3} => {g.h3=3}	0.0088847	0.427208	1.8958	4
607	{g.h3k4=1,g.h3k36=1} => {g.h3=1}	0.015238	0.361176	1.89495	3
1667	{g.h3k27=2,g.h3k36=2,g.met=3} => {g.h3=3}	0.0097285	0.427015	1.89495	4
589	{g.h3k4=1,g.met=1} => {g.h3=1}	0.0216906	0.361157	1.89485	3
1143	{g.h3=4,g.h3k36=2,g.pol2s2=3} => {g.h3k4=3}	0.00545987	0.390071	1.89459	4
74	{g.h3k4=4,g.h3=3} => {g.pol2s2=4}	0.022038	0.351823	1.89321	3
1732	{g.h3=3,g.h3k27=3,g.h3k36=2} => {g.pol2s2=3}	0.00645257	0.418006	1.89249	4
71	{g.h3k4=4,g.h3k27=3} => {g.pol2s2=4}	0.0175212	0.351594	1.89198	3
1135	{g.h3=4,g.h3k27=2,g.pol2s2=3} => {g.met=3}	0.0063533	0.449123	1.8918	4
1678	{g.h3k4=3,g.h3=3,g.h3k27=3} => {g.pol2s2=3}	0.00655184	0.417722	1.8912	4
104	{g.h3k36=4,g.met=2} => {g.h3k4=4}	0.0192585	0.328257	1.89116	3
1825	{g.h3k4=1,g.h3k27=5,g.h3k36=5,g.pol2s2=1} => {g.met=1}	0.00675038	0.357895	1.89004	5
760	{g.h3=3,g.met=3} => {g.h3k27=2}	0.0287884	0.38874	1.88995	3
443	{g.h3=3,g.h3k27=5} => {g.h3k4=1}	0.00863652	0.411348	1.88995	3
1465	{g.h3=1,g.h3k36=1,g.met=1} => {g.h3k4=1}	0.00541023	0.411321	1.88982	4
550	{g.h3k36=3,g.pol2s2=3} => {g.h3=3}	0.0248672	0.425658	1.88893	3
1252	{g.h3=1,g.h3k27=5,g.h3k36=5} => {g.pol2s2=1}	0.0116643	0.394958	1.88873	4
551	{g.h3=3,g.h3k36=3} => {g.pol2s2=3}	0.0248672	0.417152	1.88862	3
657	{g.h3k4=1,g.h3k27=1} => {g.h3k36=1}	0.0132526	0.366758	1.88689	3
1438	{g.h3k27=3,g.h3k36=3,g.pol2s2=3} => {g.h3=3}	0.0070482	0.42515	1.88667	4
1388	{g.h3k4=1,g.h3=5,g.h3k36=5} => {g.pol2s2=1}	0.0114161	0.394511	1.88659	4
503	{g.h3k36=5,g.met=2} => {g.h3k4=1}	0.0108205	0.410546	1.88627	3
328	{g.h3k27=3,g.met=2} => {g.pol2s2=4}	0.0197052	0.350397	1.88554	3
1161	{g.h3=3,g.pol2s2=4,g.met=3} => {g.h3k36=3}	0.00645257	0.352304	1.88472	4
107	{g.h3k27=3,g.h3k36=4} => {g.h3k4=4}	0.0187621	0.32699	1.88386	3
319	{g.h3=3,g.pol2s2=4} => {g.h3k36=4}	0.0217402	0.387268	1.8837	3
530	{g.h3k36=3,g.pol2s2=3} => {g.h3k27=2}	0.0226336	0.387426	1.88356	3
747	{g.h3=3,g.h3k27=2} => {g.pol2s2=3}	0.0276468	0.415982	1.88332	3
1233	{g.h3k27=5,g.h3k36=5,g.met=1} => {g.h3=1}	0.010473	0.358844	1.88271	4
712	{g.h3=3,g.met=2} => {g.h3k36=4}	0.0238745	0.386967	1.88224	3
1005	{g.h3k4=4,g.h3k27=2,g.h3k36=2} => {g.met=3}	0.00729637	0.446809	1.88205	4
103	{g.h3k4=4,g.met=2} => {g.h3k36=4}	0.0192585	0.386839	1.88162	3
1537	{g.h3=2,g.h3k36=2,g.met=3} => {g.h3k4=3}	0.00665111	0.387283	1.88105	4
1484	{g.h3=1,g.h3k27=1,g.h3k36=1} => {g.pol2s2=1}	0.00640294	0.393293	1.88077	4
748	{g.h3=3,g.pol2s2=3} => {g.h3k27=2}	0.0276468	0.386806	1.88054	3
1643	{g.h3=3,g.pol2s2=3,g.met=2} => {g.h3k27=2}	0.0081898	0.386417	1.87865	4
840	{g.h3=3,g.met=3} => {g.pol2s2=3}	0.0307242	0.414879	1.87833	3
1352	{g.h3=5,g.h3k36=5,g.pol2s2=1} => {g.met=5}	0.00739564	0.351415	1.87797	4
993	{g.h3k27=2,g.h3k36=2,g.pol2s2=3} => {g.h3k4=4}	0.00655184	0.325926	1.87773	4
1062	{g.h3k4=1,g.h3=1,g.h3k27=4} => {g.pol2s2=1}	0.00526133	0.392593	1.87742	4
781	{g.h3k36=2,g.pol2s2=3} => {g.h3k4=3}	0.0249169	0.386451	1.87701	3
292	{g.h3k27=5,g.pol2s2=4} => {g.h3k36=5}	0.00799126	0.35	1.87539	3
1467	{g.h3k4=1,g.h3=1,g.h3k36=1} => {g.met=1}	0.00541023	0.355049	1.87501	4
654	{g.h3k4=5,g.h3k36=1} => {g.h3k27=1}	0.0189606	0.412527	1.87484	3
373	{g.h3=3,g.h3k27=5} => {g.h3k36=5}	0.00734601	0.349882	1.87475	3
350	{g.h3k4=2,g.h3k27=5} => {g.h3k36=5}	0.0136497	0.349873	1.8747	3
1155	{g.h3=3,g.h3k27=2,g.pol2s2=4} => {g.h3k36=3}	0.00610513	0.350427	1.87468	4
1116	{g.h3=1,g.pol2s2=5,g.met=5} => {g.h3k4=1}	0.00506279	0.408	1.87457	4
1212	{g.h3k4=5,g.h3k27=3,g.pol2s2=4} => {g.h3=3}	0.00580732	0.422383	1.87439	4
226	{g.h3=1,g.pol2s2=5} => {g.h3k36=5}	0.0144438	0.34976	1.8741	3
790	{g.h3k4=3,g.met=3} => {g.h3k36=2}	0.0261577	0.424316	1.87348	3
754	{g.pol2s2=3,g.met=3} => {g.h3k27=2}	0.0272497	0.385263	1.87304	3
1234	{g.h3=1,g.h3k27=5,g.h3k36=5} => {g.met=1}	0.010473	0.354622	1.87276	4
619	{g.h3k4=1,g.h3=1} => {g.pol2s2=1}	0.0270512	0.391523	1.8723	3
1613	{g.h3k4=5,g.h3k36=4,g.pol2s2=3} => {g.h3=3}	0.00575768	0.421818	1.87189	4
1815	{g.h3k4=1,g.h3=1,g.h3k27=5,g.h3k36=5} => {g.met=1}	0.00565841	0.354037	1.86967	5
1746	{g.h3k27=1,g.pol2s2=3,g.met=3} => {g.h3k36=2}	0.00506279	0.423237	1.86871	4
1441	{g.h3k27=3,g.h3k36=3,g.pol2s2=3} => {g.met=3}	0.00734601	0.443114	1.86649	4
848	{g.h3k4=4,g.h3=4,g.h3k27=2} => {g.pol2s2=4}	0.00511242	0.346801	1.86619	4
1621	{g.h3k4=3,g.h3=3,g.h3k27=2} => {g.pol2s2=3}	0.00709783	0.412104	1.86576	4
1482	{g.h3k4=1,g.h3k36=1,g.pol2s2=1} => {g.h3=1}	0.00555914	0.355556	1.86546	4
1219	{g.h3k27=5,g.h3k36=5,g.met=5} => {g.h3=1}	0.00878543	0.355422	1.86476	4
697	{g.h3=5,g.pol2s2=1} => {g.h3k4=1}	0.0228322	0.405644	1.86374	3
628	{g.h3k4=2,g.h3k27=1} => {g.h3k36=1}	0.0128555	0.362238	1.86364	3
272	{g.h3=4,g.h3k36=1} => {g.h3k27=1}	0.0130044	0.410016	1.86343	3
552	{g.h3=3,g.pol2s2=3} => {g.h3k36=3}	0.0248672	0.347917	1.86125	3
1191	{g.h3k36=4,g.pol2s2=4,g.met=3} => {g.h3=3}	0.00516206	0.419355	1.86096	4
536	{g.h3k36=3,g.met=3} => {g.h3k27=2}	0.024222	0.382745	1.8608	3
504	{g.h3k4=1,g.met=2} => {g.h3k36=5}	0.0108205	0.347134	1.86003	3
1579	{g.h3k27=2,g.h3k36=4,g.pol2s2=3} => {g.h3=3}	0.00501315	0.419087	1.85977	4
979	{g.h3=3,g.h3k36=4,g.pol2s2=3} => {g.h3k4=4}	0.00506279	0.322785	1.85964	4
1734	{g.h3k27=3,g.pol2s2=3,g.met=3} => {g.h3=3}	0.00809053	0.419023	1.85948	4
480	{g.h3=1,g.pol2s2=1} => {g.h3k36=5}	0.021492	0.346955	1.85907	3
143	{g.h3k4=4,g.met=3} => {g.pol2s2=3}	0.0226833	0.410602	1.85897	3
1834	{g.h3k4=1,g.h3=5,g.h3k27=5,g.h3k36=5} => {g.pol2s2=1}	0.00615476	0.388715	1.85887	5
1735	{g.h3=3,g.h3k27=3,g.met=3} => {g.pol2s2=3}	0.00809053	0.410579	1.85886	4
1117	{g.h3k4=1,g.pol2s2=5,g.met=5} => {g.h3=1}	0.00506279	0.354167	1.85818	4
1710	{g.h3k4=3,g.h3=3,g.pol2s2=3} => {g.met=3}	0.0088847	0.440887	1.85711	4
1059	{g.h3k4=1,g.h3k27=4,g.met=5} => {g.pol2s2=1}	0.00585695	0.388158	1.85621	4
396	{g.h3=5,g.met=1} => {g.h3k27=5}	0.0174716	0.346116	1.85556	3
1350	{g.h3=5,g.h3k36=5,g.met=5} => {g.pol2s2=1}	0.00739564	0.388021	1.85556	4
454	{g.h3k36=5,g.met=5} => {g.pol2s2=1}	0.0224351	0.387983	1.85537	3
852	{g.h3k4=4,g.h3=4,g.h3k27=2} => {g.h3k36=3}	0.00511242	0.346801	1.85529	4
1066	{g.h3k4=3,g.h3k27=2,g.met=4} => {g.h3k36=2}	0.00560878	0.420074	1.85475	4
1123	{g.h3k27=1,g.h3k36=1,g.pol2s2=5} => {g.h3k4=5}	0.00585695	0.390728	1.85398	4
1077	{g.h3k27=5,g.h3k36=5,g.pol2s2=5} => {g.h3=1}	0.00759418	0.353349	1.85388	4
416	{g.h3k4=1,g.h3k27=5} => {g.h3=1}	0.0312205	0.352974	1.85192	3
1188	{g.h3k4=5,g.h3k36=4,g.pol2s2=4} => {g.h3=3}	0.00650221	0.417197	1.85138	4
1027	{g.h3k27=3,g.pol2s2=3,g.met=3} => {g.h3k4=4}	0.0062044	0.321337	1.85129	4
868	{g.h3k4=4,g.h3k27=2,g.pol2s2=4} => {g.h3k36=3}	0.00585695	0.346041	1.85122	4
587	{g.pol2s2=1,g.met=1} => {g.h3=1}	0.0182657	0.352828	1.85115	3
1324	{g.h3k4=1,g.h3=1,g.h3k36=1} => {g.h3k27=5}	0.00526133	0.345277	1.85106	4
555	{g.pol2s2=3,g.met=3} => {g.h3k36=3}	0.0244701	0.345965	1.85081	3
713	{g.h3k36=4,g.pol2s2=1} => {g.h3k4=1}	0.014692	0.402721	1.85031	3
144	{g.pol2s2=3,g.met=3} => {g.h3k4=4}	0.0226833	0.320702	1.84763	3
1341	{g.h3k4=1,g.h3k36=4,g.pol2s2=1} => {g.h3k27=5}	0.00506279	0.344595	1.8474	4
1726	{g.h3=3,g.pol2s2=3,g.met=2} => {g.h3k27=3}	0.0081898	0.386417	1.84701	4
55	{g.h3k4=4,g.h3=4} => {g.h3k27=2}	0.0147416	0.379795	1.84646	3
1329	{g.h3k4=1,g.h3k27=5,g.h3k36=4} => {g.h3=1}	0.00565841	0.351852	1.84603	4
148	{g.h3=3,g.met=3} => {g.h3k4=4}	0.0237256	0.320375	1.84575	3
1008	{g.h3k27=2,g.h3k36=2,g.met=3} => {g.h3k4=4}	0.00729637	0.320261	1.8451	4
1483	{g.h3=1,g.h3k36=1,g.pol2s2=1} => {g.h3k27=1}	0.00640294	0.40566	1.84364	4
378	{g.h3k4=1,g.h3k36=3} => {g.h3k27=5}	0.0070482	0.343826	1.84328	3
224	{g.pol2s2=5,g.met=1} => {g.h3k36=5}	0.0145927	0.34386	1.84248	3
588	{g.h3=1,g.met=1} => {g.h3k4=1}	0.0216906	0.400917	1.84203	3
1650	{g.h3k4=5,g.h3=3,g.h3k27=2} => {g.met=3}	0.00675038	0.437299	1.842	4
1393	{g.h3=2,g.pol2s2=3,g.met=3} => {g.h3k36=3}	0.00521169	0.344262	1.8417	4
1074	{g.h3k27=5,g.h3k36=5,g.pol2s2=5} => {g.met=1}	0.00749491	0.34873	1.84164	4
1478	{g.h3=5,g.pol2s2=1,g.met=1} => {g.h3k4=1}	0.0062044	0.400641	1.84076	4
1301	{g.h3k4=1,g.pol2s2=1,g.met=5} => {g.h3k27=5}	0.00908324	0.34334	1.84068	4
897	{g.h3k4=4,g.h3k27=2,g.pol2s2=4} => {g.met=3}	0.00739564	0.43695	1.84053	4
1287	{g.h3=1,g.h3k27=5,g.met=5} => {g.pol2s2=1}	0.00680002	0.384831	1.8403	4
1097	{g.h3k36=5,g.pol2s2=5,g.met=5} => {g.h3=5}	0.00541023	0.377163	1.83988	4
333	{g.h3k27=3,g.pol2s2=4} => {g.h3=3}	0.0205986	0.414585	1.83979	3
1591	{g.h3k27=3,g.pol2s2=3,g.met=2} => {g.h3k36=4}	0.00655184	0.378223	1.83971	4
326	{g.pol2s2=4,g.met=2} => {g.h3k27=3}	0.0197052	0.38469	1.83875	3
739	{g.h3k27=2,g.met=2} => {g.h3=3}	0.0183154	0.414141	1.83782	3
1249	{g.h3k4=1,g.h3k27=5,g.h3k36=5} => {g.met=1}	0.0165285	0.347962	1.83759	4
215	{g.h3k27=5,g.pol2s2=5} => {g.h3=1}	0.0147416	0.350236	1.83755	3
453	{g.h3=5,g.met=5} => {g.h3k36=5}	0.0190599	0.342857	1.83711	3
1727	{g.h3=3,g.h3k27=3,g.pol2s2=3} => {g.met=2}	0.0081898	0.381062	1.83711	4
1089	{g.h3k4=1,g.h3k27=5,g.pol2s2=5} => {g.met=1}	0.0071971	0.347722	1.83632	4
1717	{g.h3k4=3,g.h3=3,g.h3k36=2} => {g.met=3}	0.0104234	0.435685	1.8352	4
1245	{g.h3k27=5,g.h3k36=5,g.pol2s2=1} => {g.met=1}	0.0109694	0.347484	1.83506	4
561	{g.h3=1,g.met=5} => {g.h3k4=1}	0.0193081	0.399384	1.83498	3
1522	{g.h3k4=3,g.h3=2,g.h3k27=3} => {g.pol2s2=3}	0.00531096	0.405303	1.83498	4
537	{g.h3k27=2,g.met=3} => {g.h3k36=3}	0.024222	0.342937	1.83462	3
1520	{g.h3=2,g.h3k27=2,g.met=3} => {g.h3k4=3}	0.00521169	0.377698	1.83449	4
1651	{g.h3k4=5,g.h3k27=2,g.met=3} => {g.h3=3}	0.00675038	0.413374	1.83441	4
1682	{g.h3k4=3,g.h3k27=3,g.h3k36=2} => {g.pol2s2=3}	0.00784236	0.405128	1.83418	4
61	{g.h3k4=4,g.pol2s2=4} => {g.h3k36=4}	0.0182657	0.377049	1.834	3
532	{g.h3k27=2,g.h3k36=3} => {g.h3=3}	0.0239242	0.413025	1.83287	3
119	{g.h3k4=4,g.h3k27=2} => {g.met=3}	0.0242716	0.435053	1.83254	3
1702	{g.h3k27=1,g.h3k36=2,g.pol2s2=3} => {g.h3k4=3}	0.00511242	0.377289	1.83251	4
651	{g.h3k36=1,g.pol2s2=1} => {g.h3k27=1}	0.0215913	0.403151	1.83223	3
779	{g.h3k4=3,g.pol2s2=3} => {g.h3k36=2}	0.0249169	0.414876	1.8318	3
1045	{g.h3k27=4,g.h3k36=5,g.pol2s2=1} => {g.met=5}	0.00541023	0.342767	1.83176	4
106	{g.h3k4=4,g.h3k27=3} => {g.h3k36=4}	0.0187621	0.376494	1.8313	3
1578	{g.h3k4=5,g.h3=3,g.h3k27=2} => {g.h3k36=4}	0.00580732	0.376206	1.82989	4
1320	{g.h3k4=1,g.h3k27=5,g.pol2s2=1} => {g.met=1}	0.0109694	0.346395	1.82931	4
347	{g.h3k27=5,g.h3k36=5} => {g.h3=1}	0.0295329	0.348565	1.82878	3
60	{g.h3k36=3,g.pol2s2=4} => {g.h3k4=4}	0.0131533	0.317365	1.82841	3
1469	{g.h3k4=1,g.h3=1,g.met=1} => {g.pol2s2=1}	0.00828908	0.382151	1.82749	4
1367	{g.h3k4=1,g.h3k36=5,g.met=1} => {g.h3=1}	0.00893433	0.348162	1.82667	4
1553	{g.h3k27=2,g.pol2s2=2,g.met=3} => {g.h3k36=2}	0.00511242	0.413655	1.82641	4
1488	{g.h3k4=1,g.h3k36=4,g.pol2s2=1} => {g.h3=1}	0.00511242	0.347973	1.82568	4
519	{g.h3k4=1,g.met=3} => {g.h3k36=5}	0.0100759	0.340604	1.82504	3
758	{g.h3=3,g.h3k27=2} => {g.met=3}	0.0287884	0.433159	1.82456	3
1145	{g.h3k4=3,g.h3=4,g.met=3} => {g.h3k36=2}	0.00565841	0.413043	1.82371	4
981	{g.h3k4=4,g.pol2s2=3,g.met=2} => {g.h3k27=2}	0.00595622	0.375	1.82315	4
980	{g.h3k4=4,g.h3k27=2,g.met=2} => {g.pol2s2=3}	0.00595622	0.402685	1.82312	4
716	{g.h3k4=5,g.h3k27=3} => {g.h3k36=4}	0.0166278	0.37472	1.82267	3
128	{g.h3k4=4,g.h3=3} => {g.met=2}	0.023676	0.377971	1.8222	3
313	{g.h3k36=4,g.pol2s2=4} => {g.h3k27=3}	0.021095	0.381166	1.82191	3
1307	{g.h3k4=1,g.h3k27=5,g.met=1} => {g.h3=1}	0.0103738	0.347176	1.8215	4
400	{g.h3k4=5,g.h3k27=5} => {g.met=1}	0.00997667	0.344768	1.82072	3
1473	{g.h3k4=1,g.h3k36=1,g.met=1} => {g.pol2s2=1}	0.00506279	0.380597	1.82005	4
773	{g.h3k27=3,g.h3k36=2} => {g.h3k4=3}	0.0193577	0.37464	1.81964	3
1447	{g.h3=3,g.h3k27=3,g.met=3} => {g.h3k36=3}	0.00670075	0.34005	1.81917	4
460	{g.h3k4=1,g.h3k36=5} => {g.met=5}	0.0302775	0.340402	1.81912	3
344	{g.h3k27=5,g.h3k36=5} => {g.met=1}	0.0291855	0.344464	1.81911	3
455	{g.h3k36=5,g.pol2s2=1} => {g.met=5}	0.0224351	0.340361	1.8189	3
469	{g.h3=5,g.met=1} => {g.h3k36=5}	0.0171241	0.339233	1.81769	3
187	{g.h3k4=1,g.met=4} => {g.h3k27=5}	0.0108205	0.339036	1.8176	3
991	{g.h3k4=4,g.h3k27=2,g.h3k36=2} => {g.pol2s2=3}	0.00655184	0.401216	1.81647	4
1647	{g.h3k4=5,g.h3k27=2,g.pol2s2=3} => {g.met=3}	0.0062044	0.431034	1.81561	4
864	{g.h3k4=4,g.h3=4,g.pol2s2=3} => {g.met=3}	0.00541023	0.43083	1.81475	4
1748	{g.h3=3,g.h3k27=1,g.met=3} => {g.h3k36=2}	0.00526133	0.410853	1.81404	4
467	{g.h3=1,g.met=1} => {g.h3k36=5}	0.0183154	0.338532	1.81394	3
139	{g.h3k4=4,g.h3=3} => {g.pol2s2=3}	0.0250658	0.400158	1.81168	3
791	{g.h3k36=2,g.met=3} => {g.h3k4=3}	0.0261577	0.372965	1.81151	3
82	{g.h3k27=3,g.h3k36=3} => {g.h3k4=4}	0.0139971	0.314381	1.81122	3
838	{g.h3=3,g.pol2s2=3} => {g.met=3}	0.0307242	0.429861	1.81067	3
1044	{g.h3k27=4,g.h3k36=5,g.met=5} => {g.pol2s2=1}	0.00541023	0.378472	1.80989	4
1213	{g.h3k4=5,g.h3=3,g.pol2s2=4} => {g.h3k27=3}	0.00580732	0.378641	1.80984	4
1639	{g.h3k27=2,g.h3k36=2,g.met=3} => {g.h3k4=3}	0.00848762	0.372549	1.80949	4
56	{g.h3=4,g.h3k27=2} => {g.h3k4=4}	0.0147416	0.313953	1.80876	3
759	{g.h3k27=2,g.met=3} => {g.h3=3}	0.0287884	0.40759	1.80875	3
1830	{g.h3k4=1,g.h3k27=5,g.h3k36=5,g.pol2s2=1} => {g.h3=1}	0.00650221	0.344737	1.8087	5
296	{g.h3k27=5,g.pol2s2=4} => {g.h3k4=1}	0.00898397	0.393478	1.80785	3
1605	{g.h3k4=5,g.h3k36=4,g.pol2s2=3} => {g.h3k27=3}	0.00516206	0.378182	1.80765	4
387	{g.h3k27=5,g.met=1} => {g.h3=1}	0.0204993	0.344454	1.80722	3
1310	{g.h3=5,g.h3k27=5,g.met=1} => {g.pol2s2=1}	0.00660148	0.377841	1.80687	4
752	{g.h3k27=2,g.pol2s2=3} => {g.met=3}	0.0272497	0.428906	1.80664	3
710	{g.h3k36=4,g.met=2} => {g.h3=3}	0.0238745	0.406937	1.80585	3
577	{g.h3k4=1,g.h3k27=2} => {g.met=5}	0.00511242	0.337705	1.80471	3
300	{g.h3k4=1,g.pol2s2=4} => {g.h3k36=5}	0.00814017	0.336756	1.80442	3
1363	{g.h3k36=5,g.pol2s2=1,g.met=1} => {g.h3=1}	0.00655184	0.34375	1.80352	4
338	{g.h3k4=5,g.h3=3} => {g.pol2s2=4}	0.0153373	0.335141	1.80344	3
1370	{g.h3=5,g.h3k36=5,g.met=1} => {g.pol2s2=1}	0.00645257	0.376812	1.80195	4
1159	{g.h3=3,g.h3k36=3,g.pol2s2=4} => {g.met=3}	0.00645257	0.427632	1.80127	4
801	{g.pol2s2=3,g.met=2} => {g.h3=3}	0.0211942	0.405894	1.80122	3
597	{g.h3k27=1,g.met=1} => {g.h3k36=1}	0.0143942	0.349819	1.79975	3
1534	{g.h3=2,g.pol2s2=3,g.met=3} => {g.h3k4=3}	0.00560878	0.370492	1.79949	4
1128	{g.h3k4=5,g.h3=5,g.h3k27=1} => {g.pol2s2=5}	0.00511242	0.322884	1.79849	4
1336	{g.h3k4=1,g.h3=5,g.h3k27=5} => {g.pol2s2=1}	0.0100759	0.375926	1.79772	4
1244	{g.h3k27=5,g.h3k36=5,g.met=1} => {g.pol2s2=1}	0.0109694	0.37585	1.79736	4
1209	{g.h3k4=5,g.pol2s2=4,g.met=2} => {g.h3=3}	0.00560878	0.405018	1.79733	4
1241	{g.h3=5,g.h3k27=5,g.h3k36=5} => {g.met=1}	0.0088847	0.340304	1.79715	4
408	{g.h3=1,g.h3k36=4} => {g.h3k27=5}	0.0118132	0.335211	1.7971	3
1814	{g.h3k4=1,g.h3k27=5,g.h3k36=5,g.met=1} => {g.h3=1}	0.00565841	0.342342	1.79614	5
1583	{g.h3k27=2,g.h3k36=4,g.met=3} => {g.h3=3}	0.00516206	0.404669	1.79579	4
392	{g.h3=2,g.h3k27=5} => {g.met=1}	0.0101256	0.34	1.79554	3
391	{g.h3k27=5,g.h3k36=1} => {g.met=1}	0.00933141	0.339964	1.79535	3
227	{g.h3k36=5,g.pol2s2=5} => {g.h3=5}	0.0172234	0.367975	1.79506	3
95	{g.h3k4=4,g.h3k36=1} => {g.h3k27=1}	0.0100759	0.394942	1.79492	3
1134	{g.h3=4,g.pol2s2=3,g.met=3} => {g.h3k36=3}	0.00521169	0.335463	1.79463	4
335	{g.h3=3,g.h3k27=3} => {g.pol2s2=4}	0.0205986	0.333333	1.79371	3
1584	{g.h3=3,g.h3k36=4,g.met=3} => {g.h3k27=2}	0.00516206	0.368794	1.79298	4
410	{g.h3k27=5,g.met=2} => {g.h3=1}	0.0101256	0.341709	1.79281	3
1675	{g.h3k4=3,g.h3k36=2,g.met=2} => {g.h3=3}	0.00615476	0.403909	1.79241	4
331	{g.h3=3,g.met=2} => {g.pol2s2=4}	0.020549	0.333065	1.79227	3
1103	{g.h3k36=5,g.pol2s2=5,g.met=1} => {g.h3=5}	0.0053606	0.367347	1.79199	4
1266	{g.h3=5,g.h3k27=5,g.h3k36=5} => {g.pol2s2=1}	0.00977813	0.374525	1.79102	4
1644	{g.h3k4=5,g.h3k27=2,g.pol2s2=3} => {g.h3=3}	0.00580732	0.403448	1.79037	4
797	{g.h3k27=3,g.met=2} => {g.h3=3}	0.0226833	0.403354	1.78995	3
1300	{g.h3k4=1,g.h3k27=5,g.met=5} => {g.pol2s2=1}	0.00908324	0.374233	1.78962	4
1446	{g.h3k27=3,g.h3k36=3,g.met=3} => {g.h3=3}	0.00670075	0.402985	1.78831	4
301	{g.h3k36=3,g.pol2s2=4} => {g.h3k27=2}	0.015238	0.367665	1.78749	3
740	{g.h3k4=1,g.h3k27=2} => {g.pol2s2=1}	0.00565841	0.37377	1.78741	3
624	{g.h3k4=1,g.h3k27=1} => {g.h3=1}	0.0123095	0.340659	1.78731	3
435	{g.h3k27=5,g.met=2} => {g.h3k4=1}	0.0115154	0.38861	1.78548	3
118	{g.h3k4=4,g.h3k36=2} => {g.h3k27=2}	0.01633	0.367188	1.78517	3
112	{g.h3k4=4,g.h3k27=2} => {g.pol2s2=3}	0.0219884	0.394128	1.78438	3
1475	{g.h3k36=1,g.pol2s2=1,g.met=1} => {g.h3k27=1}	0.00526133	0.392593	1.78425	4
402	{g.h3k4=1,g.h3k27=5} => {g.met=1}	0.0298804	0.337823	1.78404	3
1127	{g.h3=5,g.h3k27=1,g.pol2s2=5} => {g.h3k4=5}	0.00511242	0.375912	1.78368	4
193	{g.h3k36=1,g.met=4} => {g.h3k27=1}	0.0146424	0.392287	1.78286	3
1697	{g.h3k4=3,g.h3k27=3,g.h3k36=2} => {g.met=3}	0.0081898	0.423077	1.78209	4
1067	{g.h3k27=2,g.h3k36=2,g.met=4} => {g.h3k4=3}	0.00560878	0.366883	1.78197	4
133	{g.h3k27=3,g.pol2s2=3} => {g.h3k4=4}	0.0178687	0.309278	1.78182	3
363	{g.h3k27=5,g.h3k36=5} => {g.pol2s2=1}	0.031568	0.372583	1.78173	3
153	{g.h3k27=4,g.h3k36=5} => {g.met=5}	0.0142949	0.333333	1.78134	3
1348	{g.h3k4=1,g.h3=1,g.h3k36=5} => {g.met=5}	0.00952995	0.333333	1.78134	4
329	{g.pol2s2=4,g.met=2} => {g.h3=3}	0.020549	0.401163	1.78023	3
1316	{g.h3k4=1,g.h3=5,g.h3k27=5} => {g.met=1}	0.0090336	0.337037	1.77989	4
465	{g.h3k36=5,g.met=1} => {g.h3=1}	0.0183154	0.339154	1.77941	3
1729	{g.h3=3,g.h3k36=2,g.met=2} => {g.pol2s2=3}	0.00555914	0.392982	1.77919	4
1332	{g.h3k4=1,g.h3=1,g.h3k27=5} => {g.pol2s2=1}	0.0116146	0.372019	1.77903	4
1095	{g.h3k4=1,g.h3k27=5,g.pol2s2=5} => {g.h3=5}	0.00754455	0.364508	1.77815	4
1153	{g.h3k27=2,g.h3k36=3,g.pol2s2=4} => {g.h3=3}	0.00610513	0.400651	1.77796	4
478	{g.h3=1,g.h3k36=5} => {g.pol2s2=1}	0.021492	0.371674	1.77738	3
1344	{g.h3=1,g.h3k36=5,g.pol2s2=1} => {g.met=5}	0.00714747	0.332564	1.77723	4
299	{g.h3k36=5,g.pol2s2=4} => {g.h3k4=1}	0.00814017	0.386792	1.77713	3
1708	{g.h3k4=3,g.h3=3,g.h3k36=2} => {g.pol2s2=3}	0.00938105	0.392116	1.77527	4
214	{g.pol2s2=5,g.met=1} => {g.h3k27=5}	0.0140468	0.330994	1.77449	3
985	{g.h3k4=4,g.h3=3,g.met=2} => {g.h3k27=2}	0.00863652	0.36478	1.77346	4
42	{g.pol2s2=1} => {g.h3k4=1}	0.0807068	0.385948	1.77325	2
43	{g.h3k4=1} => {g.pol2s2=1}	0.0807068	0.37081	1.77325	2
1120	{g.h3k4=1,g.pol2s2=5,g.met=1} => {g.h3=5}	0.00501315	0.363309	1.7723	4
650	{g.h3k4=1,g.h3k36=1} => {g.pol2s2=1}	0.0156351	0.370588	1.77219	3
167	{g.h3k27=4,g.met=5} => {g.h3k4=1}	0.0150891	0.385298	1.77026	3
799	{g.h3=3,g.h3k27=3} => {g.met=2}	0.0226833	0.367068	1.76964	3
1356	{g.h3k4=1,g.h3=5,g.h3k36=5} => {g.met=5}	0.00957959	0.331046	1.76912	4
529	{g.h3k27=2,g.h3k36=3} => {g.pol2s2=3}	0.0226336	0.390746	1.76907	3
1728	{g.h3k36=2,g.pol2s2=3,g.met=2} => {g.h3=3}	0.00555914	0.398577	1.76875	4
1721	{g.h3k4=5,g.h3k27=3,g.met=2} => {g.h3=3}	0.00545987	0.398551	1.76863	4
1217	{g.h3k4=5,g.pol2s2=4,g.met=3} => {g.h3=3}	0.00526133	0.398496	1.76839	4
1719	{g.h3k4=3,g.h3k36=2,g.met=3} => {g.h3=3}	0.0104234	0.398482	1.76833	4
500	{g.h3k27=1,g.h3k36=5} => {g.h3=5}	0.00873579	0.36214	1.76659	3
1033	{g.h3=3,g.h3k36=2,g.pol2s2=3} => {g.h3k4=4}	0.00699856	0.306522	1.76594	4
1257	{g.h3k4=1,g.h3k27=5,g.h3k36=5} => {g.h3=1}	0.0159825	0.336468	1.76532	4
248	{g.h3k4=5,g.h3=5} => {g.pol2s2=5}	0.0153373	0.316923	1.76529	3
806	{g.h3k4=1,g.h3k27=3} => {g.pol2s2=1}	0.0100759	0.369091	1.76503	3
330	{g.h3=3,g.pol2s2=4} => {g.met=2}	0.020549	0.366048	1.76472	3
553	{g.h3k36=3,g.pol2s2=3} => {g.met=3}	0.0244701	0.418862	1.76433	3
1160	{g.h3k36=3,g.pol2s2=4,g.met=3} => {g.h3=3}	0.00645257	0.397554	1.76421	4
398	{g.h3k27=5,g.pol2s2=1} => {g.met=1}	0.0198044	0.333891	1.76328	3
1210	{g.h3k4=5,g.h3=3,g.pol2s2=4} => {g.met=2}	0.00560878	0.365696	1.76302	4
213	{g.h3k27=5,g.pol2s2=5} => {g.met=1}	0.0140468	0.333726	1.76241	3
1391	{g.h3=2,g.h3k36=3,g.pol2s2=3} => {g.met=3}	0.00521169	0.418327	1.76208	4
1607	{g.h3k4=5,g.h3k27=3,g.h3k36=4} => {g.h3=3}	0.00660148	0.397015	1.76182	4
535	{g.h3k27=2,g.h3k36=3} => {g.met=3}	0.024222	0.418166	1.7614	3
1042	{g.h3k4=4,g.h3=3,g.h3k36=2} => {g.met=3}	0.0062044	0.41806	1.76096	4
1304	{g.h3=1,g.h3k27=5,g.pol2s2=1} => {g.met=1}	0.00734601	0.333333	1.76033	4
1634	{g.h3k4=3,g.h3=3,g.h3k27=2} => {g.met=3}	0.0071971	0.417867	1.76015	4
158	{g.h3k27=4,g.h3k36=5} => {g.pol2s2=1}	0.015784	0.368056	1.76008	3
1140	{g.h3=4,g.h3k36=2,g.met=3} => {g.h3k27=2}	0.00585695	0.361963	1.75977	4
222	{g.pol2s2=5,g.met=5} => {g.h3k36=5}	0.0143446	0.328409	1.7597	3
601	{g.h3k4=1,g.met=1} => {g.pol2s2=1}	0.0220877	0.367769	1.75871	3
620	{g.h3k4=1,g.pol2s2=1} => {g.h3=1}	0.0270512	0.335178	1.75855	3	top 5 lift
1493	{g.h3k4=2,g.h3=2,g.h3k36=2} => {g.pol2s2=2}	0.00516206	0.359862	1.75846	4
241	{g.h3k4=1,g.pol2s2=5} => {g.h3=1}	0.0154365	0.335129	1.75829	3
720	{g.h3=3,g.h3k27=3} => {g.h3k36=4}	0.0223358	0.361446	1.7581	3
142	{g.h3k4=4,g.pol2s2=3} => {g.met=3}	0.0226833	0.417352	1.75797	3
511	{g.h3k27=3,g.h3k36=5} => {g.h3k4=1}	0.00823944	0.382488	1.75735	3
798	{g.h3=3,g.met=2} => {g.h3k27=3}	0.0226833	0.367659	1.75735	3
732	{g.h3k4=3,g.h3k27=2} => {g.h3k36=2}	0.0213928	0.397969	1.75715	3
1511	{g.h3=2,g.pol2s2=2,g.met=3} => {g.h3k36=2}	0.00560878	0.397887	1.75679	4
309	{g.h3k27=2,g.h3k36=4} => {g.pol2s2=4}	0.0131037	0.326329	1.75602	3
527	{g.h3k4=5,g.h3k36=3} => {g.h3k27=2}	0.015238	0.361176	1.75594	3
1215	{g.h3k27=3,g.pol2s2=4,g.met=3} => {g.h3=3}	0.0053606	0.395604	1.75556	4
1319	{g.h3k4=1,g.h3k27=5,g.met=1} => {g.pol2s2=1}	0.0109694	0.36711	1.75556	4
1820	{g.h3k4=1,g.h3=5,g.h3k27=5,g.h3k36=5} => {g.met=1}	0.00526133	0.332288	1.75481	5
1308	{g.h3k4=1,g.h3=1,g.h3k27=5} => {g.met=1}	0.0103738	0.332273	1.75473	4
583	{g.h3k4=1,g.h3k27=1} => {g.met=5}	0.0118628	0.328297	1.75443	3
1440	{g.h3=3,g.h3k27=3,g.pol2s2=3} => {g.h3k36=3}	0.0070482	0.327945	1.75441	4
334	{g.h3=3,g.pol2s2=4} => {g.h3k27=3}	0.0205986	0.366932	1.75387	3
1507	{g.h3=2,g.h3k36=2,g.pol2s2=2} => {g.h3k4=3}	0.00625403	0.361032	1.75354	4
180	{g.h3k4=1,g.h3k27=4} => {g.pol2s2=1}	0.0185636	0.366667	1.75344	3
1118	{g.h3k4=1,g.h3=1,g.pol2s2=5} => {g.met=5}	0.00506279	0.327974	1.7527	4
126	{g.pol2s2=3,g.met=2} => {g.h3k4=4}	0.0158833	0.304183	1.75246	3
580	{g.h3k4=1,g.pol2s2=1} => {g.met=5}	0.0264556	0.327798	1.75176	3
698	{g.h3k4=1,g.h3=5} => {g.pol2s2=1}	0.0228322	0.366242	1.75141	3
859	{g.h3k4=4,g.h3k27=2,g.h3k36=2} => {g.h3=4}	0.00516206	0.316109	1.75107	4
10	{g.h3k27=5} => {g.h3=1}	0.0622425	0.333688	1.75073	2
11	{g.h3=1} => {g.h3k27=5}	0.0622425	0.326562	1.75073	2
554	{g.h3k36=3,g.met=3} => {g.pol2s2=3}	0.0244701	0.386667	1.7506	3
1000	{g.h3=3,g.h3k27=2,g.h3k36=2} => {g.h3k4=4}	0.00610513	0.303704	1.74971	4
1326	{g.h3k4=1,g.h3k27=5,g.pol2s2=2} => {g.h3=1}	0.00541023	0.333333	1.74887	4
218	{g.h3k4=5,g.h3k27=5} => {g.pol2s2=5}	0.00908324	0.313894	1.74841	3
1476	{g.h3k27=1,g.h3k36=1,g.met=1} => {g.pol2s2=1}	0.00526133	0.365517	1.74794	4
77	{g.pol2s2=4,g.met=3} => {g.h3k4=4}	0.015238	0.30336	1.74772	3
395	{g.h3=5,g.h3k27=5} => {g.met=1}	0.0174716	0.330827	1.7471	3
753	{g.h3k27=2,g.met=3} => {g.pol2s2=3}	0.0272497	0.385805	1.7467	3
1693	{g.h3k4=3,g.h3=3,g.h3k27=3} => {g.met=3}	0.00650221	0.414557	1.7462	4
558	{g.h3=3,g.met=3} => {g.h3k36=3}	0.0241723	0.326408	1.74618	3
1742	{g.h3k4=5,g.h3=3,g.pol2s2=3} => {g.met=3}	0.00565841	0.414545	1.74615	4
1428	{g.h3k4=3,g.h3k36=3,g.met=3} => {g.pol2s2=3}	0.00585695	0.385621	1.74587	4
295	{g.h3k27=5,g.pol2s2=4} => {g.h3=1}	0.00759418	0.332609	1.74507	3
1456	{g.h3k27=1,g.h3k36=1,g.met=5} => {g.pol2s2=1}	0.00516206	0.364912	1.74505	4
1481	{g.h3k4=1,g.h3=1,g.h3k36=1} => {g.pol2s2=1}	0.00555914	0.364821	1.74461	4
1685	{g.h3k4=3,g.h3k27=3,g.pol2s2=3} => {g.met=3}	0.00754455	0.414169	1.74457	4
1455	{g.h3k36=1,g.pol2s2=1,g.met=5} => {g.h3k27=1}	0.00516206	0.383764	1.74412	4
1106	{g.h3=5,g.h3k36=5,g.met=1} => {g.pol2s2=5}	0.0053606	0.313043	1.74368	4
318	{g.h3k36=4,g.pol2s2=4} => {g.h3=3}	0.0217402	0.392825	1.74323	3
542	{g.h3k36=3,g.met=2} => {g.h3=3}	0.0161314	0.392512	1.74184	3
1615	{g.h3=3,g.h3k36=4,g.pol2s2=3} => {g.h3k4=5}	0.00575768	0.367089	1.74181	4
1022	{g.h3k4=4,g.h3=3,g.h3k27=3} => {g.pol2s2=3}	0.00868616	0.384615	1.74131	4
194	{g.h3k27=1,g.met=4} => {g.h3k36=1}	0.0146424	0.338303	1.7405	3
1577	{g.h3k4=5,g.h3=3,g.h3k36=4} => {g.h3k27=2}	0.00580732	0.357798	1.73952	4
1124	{g.h3k4=5,g.h3k27=1,g.pol2s2=5} => {g.h3k36=1}	0.00585695	0.338109	1.7395	4
388	{g.h3=1,g.h3k27=5} => {g.met=1}	0.0204993	0.329346	1.73928	3
1744	{g.h3k4=5,g.h3=3,g.met=3} => {g.pol2s2=3}	0.00565841	0.383838	1.7378	4
1472	{g.h3k36=1,g.pol2s2=1,g.met=1} => {g.h3k4=1}	0.00506279	0.377778	1.73571	4
1715	{g.h3k4=3,g.h3k36=2,g.met=3} => {g.pol2s2=3}	0.0100263	0.383302	1.73537	4
250	{g.h3k4=1,g.pol2s2=5} => {g.h3=5}	0.0163796	0.355603	1.73471	3
1041	{g.h3k36=2,g.pol2s2=3,g.met=3} => {g.h3k4=4}	0.00724674	0.301031	1.73431	4
1687	{g.h3k4=3,g.pol2s2=3,g.met=3} => {g.h3k27=3}	0.00754455	0.362768	1.73397	4
1739	{g.h3=3,g.h3k27=3,g.h3k36=2} => {g.met=3}	0.0063533	0.411576	1.73364	4
157	{g.h3=5,g.h3k27=4} => {g.h3k36=5}	0.0131037	0.323529	1.73355	3
81	{g.h3k36=3,g.met=2} => {g.h3k4=4}	0.0123592	0.300725	1.73254	3
1425	{g.h3k4=3,g.h3k36=3,g.pol2s2=3} => {g.h3=3}	0.00565841	0.390411	1.73251	4
298	{g.h3k36=5,g.pol2s2=4} => {g.h3=1}	0.00694893	0.330189	1.73237	3
645	{g.h3=5,g.h3k27=1} => {g.h3k36=1}	0.0169752	0.336614	1.73181	3
1395	{g.h3k4=3,g.h3k36=3,g.pol2s2=3} => {g.h3k27=2}	0.00516206	0.356164	1.73157	4
1111	{g.h3k4=1,g.h3k36=5,g.pol2s2=5} => {g.h3=1}	0.00650221	0.329975	1.73125	4
1197	{g.h3k4=5,g.h3=3,g.pol2s2=4} => {g.h3k27=2}	0.00545987	0.355987	1.73071	4
708	{g.h3k4=5,g.met=2} => {g.h3k36=4}	0.0170249	0.355809	1.73068	3
452	{g.h3=5,g.h3k36=5} => {g.met=5}	0.0190599	0.323777	1.73028	3
324	{g.pol2s2=4,g.met=3} => {g.h3k27=2}	0.0178687	0.355731	1.72947	3
1108	{g.h3k4=1,g.h3k36=5,g.pol2s2=5} => {g.met=1}	0.00645257	0.327456	1.72929	4
1494	{g.h3k4=2,g.h3k36=2,g.pol2s2=2} => {g.h3=2}	0.00516206	0.343234	1.72879	4
70	{g.h3k4=4,g.pol2s2=4} => {g.h3k27=3}	0.0175212	0.36168	1.72877	3
238	{g.pol2s2=5,g.met=1} => {g.h3=5}	0.0150395	0.354386	1.72877	3
155	{g.h3=1,g.h3k27=4} => {g.h3k36=5}	0.0124584	0.322622	1.72869	3
305	{g.pol2s2=4,g.met=3} => {g.h3k36=3}	0.0162307	0.323123	1.72861	3
1445	{g.h3=3,g.h3k27=3,g.h3k36=3} => {g.met=3}	0.00670075	0.410334	1.72841	4
228	{g.h3=5,g.pol2s2=5} => {g.h3k36=5}	0.0172234	0.322491	1.72798	3
1479	{g.h3k4=1,g.h3=5,g.met=1} => {g.pol2s2=1}	0.0062044	0.361272	1.72764	4
718	{g.h3k27=3,g.h3k36=4} => {g.h3=3}	0.0223358	0.389273	1.72746	3
574	{g.h3k4=1,g.h3=5} => {g.met=5}	0.0201519	0.323248	1.72745	3
254	{g.h3k27=1,g.pol2s2=5} => {g.h3k4=5}	0.0173227	0.363921	1.72678	3
670	{g.h3=2,g.pol2s2=1} => {g.h3k4=1}	0.0140468	0.37583	1.72676	3
377	{g.h3k27=5,g.h3k36=3} => {g.h3k4=1}	0.0070482	0.375661	1.72599	3
1500	{g.h3k4=5,g.h3=5,g.h3k27=1} => {g.h3k36=1}	0.00531096	0.335423	1.72568	4
418	{g.h3k27=5,g.h3k36=2} => {g.h3k4=2}	0.00615476	0.331551	1.72559	3
725	{g.h3k4=5,g.h3=3} => {g.h3k36=4}	0.0162307	0.354664	1.72511	3
150	{g.h3k4=1,g.met=4} => {g.h3k27=4}	0.00982777	0.307932	1.72474	3
1080	{g.h3k27=5,g.h3k36=5,g.pol2s2=5} => {g.h3=5}	0.00759418	0.353349	1.72371	4
135	{g.h3k4=4,g.h3=3} => {g.h3k27=3}	0.022584	0.360539	1.72332	3
642	{g.h3k27=1,g.pol2s2=2} => {g.h3k36=1}	0.0139475	0.334923	1.72311	3
1125	{g.h3k4=5,g.h3k27=1,g.h3k36=1} => {g.pol2s2=5}	0.00585695	0.308901	1.7206	4
1648	{g.h3k4=5,g.h3k27=2,g.met=3} => {g.pol2s2=3}	0.0062044	0.379939	1.72014	4
1631	{g.h3k4=3,g.h3k27=2,g.h3k36=2} => {g.h3=3}	0.00828908	0.387471	1.71947	4
463	{g.h3k36=5,g.pol2s2=3} => {g.met=5}	0.00734601	0.321739	1.71938	3
458	{g.h3k4=5,g.h3k36=5} => {g.met=5}	0.0105227	0.3217	1.71917	3
240	{g.h3=1,g.pol2s2=5} => {g.h3k4=1}	0.0154365	0.373798	1.71743	3
1670	{g.h3k4=3,g.h3=3,g.met=2} => {g.pol2s2=3}	0.0053606	0.378947	1.71565	4
235	{g.h3k4=5,g.met=5} => {g.pol2s2=5}	0.0118628	0.30799	1.71553	3
406	{g.h3=1,g.pol2s2=2} => {g.h3k27=5}	0.0110686	0.319943	1.71524	3
472	{g.h3k4=5,g.h3k36=5} => {g.met=1}	0.0106219	0.324734	1.71492	3
733	{g.h3k27=2,g.h3k36=2} => {g.h3k4=3}	0.0213928	0.352989	1.71448	3
302	{g.h3k27=2,g.pol2s2=4} => {g.h3k36=3}	0.015238	0.320459	1.71436	3
1302	{g.h3=1,g.h3k27=5,g.met=1} => {g.pol2s2=1}	0.00734601	0.358354	1.71368	4
1622	{g.h3k4=3,g.h3=3,g.pol2s2=3} => {g.h3k27=2}	0.00709783	0.352217	1.71238	4
621	{g.h3=1,g.h3k27=1} => {g.pol2s2=1}	0.0153373	0.358053	1.71225	3
1624	{g.h3k4=3,g.h3k27=2,g.h3k36=2} => {g.pol2s2=3}	0.00809053	0.37819	1.71222	4
1394	{g.h3k4=3,g.h3k27=2,g.h3k36=3} => {g.pol2s2=3}	0.00516206	0.378182	1.71219	4
439	{g.h3k4=1,g.h3k27=5} => {g.pol2s2=1}	0.0316672	0.358025	1.71211	3
428	{g.h3=5,g.pol2s2=1} => {g.h3k27=5}	0.0179679	0.319224	1.71139	3
479	{g.h3k36=5,g.pol2s2=1} => {g.h3=1}	0.021492	0.326054	1.71068	3
1362	{g.h3=1,g.h3k36=5,g.met=1} => {g.pol2s2=1}	0.00655184	0.357724	1.71067	4
684	{g.h3k4=3,g.pol2s2=2} => {g.h3k36=2}	0.0200526	0.387344	1.71024	3
1474	{g.h3k4=1,g.h3k36=1,g.pol2s2=1} => {g.met=1}	0.00506279	0.32381	1.71004	4
772	{g.h3k4=3,g.h3k27=3} => {g.h3k36=2}	0.0193577	0.387289	1.71	3
172	{g.h3k27=4,g.pol2s2=2} => {g.h3k4=2}	0.0147416	0.32854	1.70992	3
1538	{g.h3=2,g.h3k27=3,g.pol2s2=3} => {g.h3k36=2}	0.00511242	0.387218	1.70968	4
492	{g.h3=5,g.h3k36=5} => {g.pol2s2=1}	0.0210453	0.357504	1.70962	3
565	{g.h3k27=1,g.met=5} => {g.h3k36=1}	0.014146	0.332168	1.70893	3
1671	{g.h3k4=3,g.pol2s2=3,g.met=2} => {g.h3k36=2}	0.00560878	0.386986	1.70866	4
556	{g.h3=3,g.h3k36=3} => {g.met=3}	0.0241723	0.405495	1.70803	3
844	{g.h3=3,g.h3k36=2} => {g.met=3}	0.024768	0.405361	1.70747	3
262	{g.h3k4=1,g.h3=4} => {g.h3k27=5}	0.00883506	0.318426	1.70711	3
1227	{g.h3k27=5,g.h3k36=5,g.pol2s2=1} => {g.met=5}	0.0100759	0.319182	1.70572	4
464	{g.h3=3,g.h3k36=5} => {g.met=5}	0.00590659	0.319035	1.70493	3
616	{g.h3k4=1,g.met=2} => {g.h3=1}	0.0101256	0.324841	1.70431	3
559	{g.h3=1,g.met=5} => {g.pol2s2=1}	0.0172234	0.356263	1.70369	3
1645	{g.h3k4=5,g.h3=3,g.h3k27=2} => {g.pol2s2=3}	0.00580732	0.376206	1.70324	4
1556	{g.h3k4=3,g.h3k36=2,g.met=2} => {g.pol2s2=2}	0.00531096	0.348534	1.70311	4
1427	{g.h3k4=3,g.h3k36=3,g.pol2s2=3} => {g.met=3}	0.00585695	0.40411	1.70219	4
1810	{g.h3k4=1,g.h3k27=5,g.h3k36=5,g.pol2s2=1} => {g.met=5}	0.00600586	0.318421	1.70165	5
1620	{g.h3k4=3,g.h3k27=2,g.pol2s2=3} => {g.h3=3}	0.00709783	0.383378	1.7013	4
64	{g.h3k4=4,g.pol2s2=4} => {g.h3k27=2}	0.0169256	0.349385	1.69862	3
1146	{g.h3=4,g.h3k36=2,g.met=3} => {g.h3k4=3}	0.00565841	0.349693	1.69847	4
984	{g.h3k4=4,g.h3=3,g.h3k27=2} => {g.met=2}	0.00863652	0.352227	1.69809	4
1429	{g.h3k4=3,g.h3=3,g.h3k36=3} => {g.met=3}	0.0053606	0.402985	1.69746	4
1495	{g.h3=5,g.h3k36=1,g.pol2s2=1} => {g.h3k27=1}	0.00555914	0.373333	1.69672	4
557	{g.h3k36=3,g.met=3} => {g.h3=3}	0.0241723	0.381961	1.69501	3
1713	{g.h3k4=3,g.h3k36=2,g.pol2s2=3} => {g.met=3}	0.0100263	0.40239	1.69495	4
1636	{g.h3k4=3,g.h3=3,g.met=3} => {g.h3k27=2}	0.0071971	0.348558	1.69459	4
1541	{g.h3=2,g.h3k27=3,g.pol2s2=3} => {g.met=3}	0.00531096	0.402256	1.69439	4
411	{g.h3=1,g.h3k27=5} => {g.pol2s2=1}	0.022038	0.354067	1.69318	3
1738	{g.h3k27=3,g.h3k36=2,g.met=3} => {g.pol2s2=3}	0.00655184	0.373938	1.69297	4
837	{g.h3=3,g.h3k36=2} => {g.pol2s2=3}	0.0228322	0.37368	1.6918	3
1392	{g.h3=2,g.h3k36=3,g.met=3} => {g.pol2s2=3}	0.00521169	0.373665	1.69174	4
793	{g.h3k4=1,g.met=2} => {g.pol2s2=1}	0.011019	0.353503	1.69049	3
382	{g.h3k27=5,g.met=5} => {g.pol2s2=1}	0.017273	0.353299	1.68951	3
174	{g.h3k27=4,g.h3k36=2} => {g.h3k4=2}	0.0122599	0.324573	1.68927	3
202	{g.h3k4=3,g.met=4} => {g.h3k36=2}	0.0169752	0.38255	1.68907	3
745	{g.h3k4=5,g.met=3} => {g.h3k27=2}	0.01633	0.347413	1.68903	3
20	{g.h3k36=5} => {g.pol2s2=1}	0.0659155	0.353191	1.689	2
21	{g.pol2s2=1} => {g.h3k36=5}	0.0659155	0.315215	1.689	2
470	{g.h3k36=5,g.met=1} => {g.pol2s2=1}	0.0190599	0.352941	1.6878	3
570	{g.h3=5,g.pol2s2=1} => {g.met=5}	0.0177694	0.315697	1.68709	3
152	{g.h3k27=4,g.pol2s2=5} => {g.h3=5}	0.00962923	0.345811	1.68694	3
483	{g.h3k4=1,g.h3k36=5} => {g.h3=1}	0.0285899	0.321429	1.68641	3
894	{g.h3k4=4,g.h3=3,g.pol2s2=4} => {g.h3k27=2}	0.00764382	0.346847	1.68627	4
1060	{g.h3k4=1,g.h3k27=4,g.pol2s2=1} => {g.met=5}	0.00585695	0.315508	1.68608	4
1043	{g.h3k4=4,g.h3k36=2,g.met=3} => {g.h3=3}	0.0062044	0.379939	1.68604	4
545	{g.h3k27=3,g.h3k36=3} => {g.pol2s2=3}	0.0165782	0.372352	1.68579	3
1694	{g.h3k4=3,g.h3k27=3,g.met=3} => {g.h3=3}	0.00650221	0.37971	1.68503	4
8	{g.h3k27=5} => {g.met=1}	0.0595126	0.319053	1.68492	2
9	{g.met=1} => {g.h3k27=5}	0.0595126	0.314286	1.68492	2
1633	{g.h3k4=3,g.h3=3,g.h3k36=2} => {g.h3k27=2}	0.00828908	0.346473	1.68446	4
1690	{g.h3k4=3,g.h3k27=3,g.h3k36=2} => {g.h3=3}	0.00734601	0.379487	1.68404	4
462	{g.h3k27=1,g.h3k36=5} => {g.met=5}	0.00759418	0.314815	1.68238	3
1382	{g.h3k4=1,g.h3k36=5,g.pol2s2=1} => {g.h3=1}	0.0117139	0.320652	1.68234	4
625	{g.h3k4=1,g.h3k36=2} => {g.h3=1}	0.00749491	0.320594	1.68204	3
1070	{g.h3k4=3,g.h3k36=2,g.met=4} => {g.pol2s2=3}	0.00630367	0.371345	1.68123	4
151	{g.h3k27=4,g.pol2s2=5} => {g.h3k36=5}	0.00873579	0.313725	1.68102	3
582	{g.h3k4=1,g.h3k27=3} => {g.met=5}	0.00858689	0.314545	1.68094	3
404	{g.h3k27=5,g.h3k36=2} => {g.met=1}	0.00590659	0.318182	1.68032	3
217	{g.h3k27=5,g.pol2s2=5} => {g.h3=5}	0.0144935	0.34434	1.67976	3
1098	{g.h3=5,g.h3k36=5,g.pol2s2=5} => {g.met=5}	0.00541023	0.314121	1.67867	4
895	{g.h3k4=4,g.h3=3,g.h3k27=2} => {g.pol2s2=4}	0.00764382	0.311741	1.67752	4
384	{g.h3k4=5,g.h3k27=5} => {g.met=5}	0.00908324	0.313894	1.67746	3
812	{g.h3k4=1,g.met=3} => {g.pol2s2=1}	0.0103738	0.350671	1.67695	3
1498	{g.h3k4=5,g.h3=5,g.h3k36=1} => {g.h3k27=1}	0.00531096	0.368966	1.67687	4
1543	{g.h3=2,g.pol2s2=3,g.met=3} => {g.h3k27=3}	0.00531096	0.35082	1.67686	4
1166	{g.h3=3,g.h3k27=2,g.pol2s2=4} => {g.h3k36=4}	0.00600586	0.344729	1.67679	4
1223	{g.h3=5,g.h3k27=5,g.h3k36=5} => {g.met=5}	0.0081898	0.313688	1.67636	4
1148	{g.h3=4,g.h3k27=1,g.met=3} => {g.h3k36=2}	0.00506279	0.379182	1.6742	4
407	{g.h3k27=5,g.h3k36=4} => {g.h3=1}	0.0118132	0.319035	1.67385	3
668	{g.h3=2,g.h3k36=2} => {g.h3k4=3}	0.0187125	0.344607	1.67377	3
849	{g.h3k4=4,g.h3k27=2,g.pol2s2=4} => {g.h3=4}	0.00511242	0.302053	1.67321	4
191	{g.h3k36=3,g.met=4} => {g.h3k27=2}	0.0127066	0.344086	1.67285	3
508	{g.h3k27=1,g.h3k36=5} => {g.pol2s2=1}	0.00843798	0.349794	1.67275	3
466	{g.h3=1,g.h3k36=5} => {g.met=1}	0.0183154	0.316738	1.67269	3
1343	{g.h3k36=5,g.pol2s2=1,g.met=5} => {g.h3=1}	0.00714747	0.318584	1.67149	4
1637	{g.h3k4=3,g.h3k27=2,g.h3k36=2} => {g.met=3}	0.00848762	0.396752	1.6712	4
1707	{g.h3k4=3,g.h3k36=2,g.pol2s2=3} => {g.h3=3}	0.00938105	0.376494	1.67075	4
1516	{g.h3k4=3,g.h3=2,g.pol2s2=3} => {g.h3k27=2}	0.00550951	0.343653	1.67075	4
1019	{g.h3k4=4,g.h3=3,g.pol2s2=3} => {g.met=2}	0.00868616	0.346535	1.67065	4
59	{g.h3k4=4,g.h3=4} => {g.met=3}	0.0153869	0.396419	1.6698	3
188	{g.h3k36=5,g.met=4} => {g.pol2s2=1}	0.00878543	0.349112	1.66949	3
1530	{g.h3k4=3,g.h3=2,g.h3k36=2} => {g.pol2s2=3}	0.00689929	0.3687	1.66926	4
409	{g.h3k4=3,g.h3k27=5} => {g.h3=1}	0.00615476	0.317949	1.66815	3
1138	{g.h3=4,g.h3k27=2,g.h3k36=2} => {g.met=3}	0.00585695	0.395973	1.66792	4
332	{g.h3k4=5,g.h3k27=3} => {g.pol2s2=4}	0.0137489	0.309843	1.66731	3
685	{g.h3k36=2,g.pol2s2=2} => {g.h3k4=3}	0.0200526	0.343246	1.66716	3
662	{g.h3=2,g.h3k27=2} => {g.h3k4=3}	0.0149898	0.343182	1.66685	3
1672	{g.h3k4=3,g.h3k36=2,g.met=2} => {g.pol2s2=3}	0.00560878	0.368078	1.66644	4
32	{g.h3=1} => {g.h3k4=1}	0.0690922	0.3625	1.66552	2
33	{g.h3k4=1} => {g.h3=1}	0.0690922	0.317446	1.66552	2
572	{g.h3=5,g.met=5} => {g.h3k4=1}	0.0201519	0.3625	1.66552	3
595	{g.h3k4=1,g.h3k36=1} => {g.met=1}	0.0133022	0.315294	1.66507	3
1547	{g.h3=2,g.pol2s2=3,g.met=3} => {g.h3k36=2}	0.00570805	0.377049	1.66478	4	top 5 lift
1514	{g.h3k4=3,g.h3=2,g.h3k27=2} => {g.pol2s2=3}	0.00550951	0.36755	1.66405	4
279	{g.h3=4,g.met=3} => {g.h3k27=2}	0.017819	0.341905	1.66225	3
629	{g.h3k4=2,g.h3=2} => {g.pol2s2=2}	0.0156847	0.340151	1.66214	3
1294	{g.h3=5,g.h3k27=5,g.met=5} => {g.pol2s2=1}	0.00531096	0.347403	1.66132	4
1018	{g.h3k4=4,g.h3=3,g.met=2} => {g.pol2s2=3}	0.00868616	0.366876	1.661	4
528	{g.h3k4=5,g.h3k27=2} => {g.h3k36=3}	0.015238	0.310415	1.66063	3
1410	{g.h3k4=5,g.h3k27=2,g.h3k36=3} => {g.met=3}	0.00600586	0.394137	1.66019	4
1844	{g.h3=3,g.h3k27=2,g.pol2s2=3,g.met=3} => {g.h3k36=2}	0.00541023	0.375862	1.65954	5
1539	{g.h3=2,g.h3k27=3,g.h3k36=2} => {g.pol2s2=3}	0.00511242	0.366548	1.65952	4
585	{g.h3k36=1,g.met=1} => {g.h3=1}	0.0131533	0.316229	1.65913	3
998	{g.h3k4=4,g.h3k27=2,g.h3k36=2} => {g.h3=3}	0.00610513	0.37386	1.65907	4
1542	{g.h3=2,g.h3k27=3,g.met=3} => {g.pol2s2=3}	0.00531096	0.366438	1.65902	4
237	{g.h3k4=1,g.pol2s2=5} => {g.met=5}	0.0142949	0.310345	1.65849	3
590	{g.h3k4=1,g.h3=1} => {g.met=1}	0.0216906	0.313937	1.6579	3
1705	{g.h3k27=1,g.h3k36=2,g.met=3} => {g.h3k4=3}	0.0063533	0.341333	1.65787	4
1132	{g.h3=4,g.h3k36=3,g.pol2s2=3} => {g.met=3}	0.00521169	0.393258	1.65649	4
1023	{g.h3k4=4,g.h3=3,g.pol2s2=3} => {g.h3k27=3}	0.00868616	0.346535	1.65638	4
1604	{g.h3k27=3,g.h3k36=4,g.pol2s2=3} => {g.h3k4=5}	0.00516206	0.348993	1.65595	4
15	{g.h3k36=5} => {g.met=5}	0.057825	0.30984	1.6558	2
16	{g.met=5} => {g.h3k36=5}	0.057825	0.309019	1.6558	2
54	{g.h3k4=4,g.h3=4} => {g.h3k36=3}	0.0120117	0.309463	1.65554	3
175	{g.h3k27=4,g.met=3} => {g.h3k4=2}	0.0109197	0.317919	1.65464	3
185	{g.h3k27=5,g.met=4} => {g.h3=1}	0.00724674	0.315335	1.65444	3
679	{g.h3k27=2,g.pol2s2=2} => {g.h3k4=3}	0.0139971	0.34058	1.65421	3
394	{g.pol2s2=2,g.met=1} => {g.h3k27=5}	0.0114657	0.308411	1.65342	3
667	{g.h3k4=3,g.h3=2} => {g.h3k36=2}	0.0187125	0.374379	1.653	3
420	{g.h3k27=5,g.h3k36=1} => {g.pol2s2=1}	0.00948032	0.345389	1.65168	3
647	{g.h3k36=1,g.met=2} => {g.h3k27=1}	0.0130044	0.363384	1.6515	3
1371	{g.h3k36=5,g.pol2s2=1,g.met=1} => {g.h3=5}	0.00645257	0.338542	1.65148	4
1347	{g.h3k4=1,g.h3k36=5,g.met=5} => {g.h3=1}	0.00952995	0.314754	1.65139	4
814	{g.h3k27=3,g.pol2s2=3} => {g.h3=3}	0.021492	0.371993	1.65078	3
1368	{g.h3k4=1,g.h3=1,g.h3k36=5} => {g.met=1}	0.00893433	0.3125	1.65031	4
613	{g.h3=1,g.h3k36=4} => {g.h3k4=1}	0.012657	0.359155	1.65015	3
768	{g.h3k4=3,g.h3k27=3} => {g.pol2s2=3}	0.0182161	0.364449	1.65001	3
457	{g.h3k27=3,g.h3k36=5} => {g.met=5}	0.00665111	0.308756	1.65	3
304	{g.h3k36=3,g.pol2s2=4} => {g.met=3}	0.0162307	0.391617	1.64957	3
203	{g.h3k36=2,g.met=4} => {g.h3k4=3}	0.0169752	0.339623	1.64956	3
1289	{g.h3=1,g.h3k27=5,g.pol2s2=1} => {g.met=5}	0.00680002	0.308559	1.64895	4
617	{g.h3k4=5,g.pol2s2=1} => {g.h3=1}	0.0120117	0.314286	1.64894	3
936	{g.h3k4=4,g.h3=3,g.met=2} => {g.h3k36=3}	0.00729637	0.308176	1.64865	4
714	{g.h3k4=1,g.h3k36=4} => {g.pol2s2=1}	0.014692	0.344587	1.64785	3
390	{g.h3k4=2,g.met=1} => {g.h3k27=5}	0.0109694	0.307371	1.64785	3
1574	{g.h3=3,g.h3k27=2,g.met=2} => {g.h3k36=4}	0.0062044	0.338753	1.64772	4
267	{g.h3=4,g.h3k36=3} => {g.h3k27=2}	0.014146	0.338882	1.64755	3
223	{g.h3k36=5,g.pol2s2=5} => {g.met=1}	0.0145927	0.311771	1.64646	3
666	{g.h3=2,g.pol2s2=3} => {g.h3k4=3}	0.0160322	0.33893	1.64619	3
317	{g.h3k4=5,g.h3k36=4} => {g.pol2s2=4}	0.0155854	0.305745	1.64526	3
263	{g.h3=4,g.h3k36=5} => {g.met=5}	0.00694893	0.307692	1.64432	3
244	{g.h3k36=1,g.pol2s2=5} => {g.h3k27=1}	0.0149898	0.361677	1.64374	3
1104	{g.h3=5,g.h3k36=5,g.pol2s2=5} => {g.met=1}	0.0053606	0.311239	1.64365	4
1101	{g.h3k4=1,g.h3k36=5,g.pol2s2=5} => {g.met=5}	0.00605549	0.307305	1.64225	4
449	{g.h3=1,g.h3k36=5} => {g.met=5}	0.0177694	0.307296	1.6422	3
170	{g.h3=2,g.h3k27=4} => {g.h3k4=2}	0.0123095	0.315522	1.64216	3
1635	{g.h3k4=3,g.h3k27=2,g.met=3} => {g.h3=3}	0.0071971	0.369898	1.64148	4
1669	{g.h3k4=3,g.pol2s2=3,g.met=2} => {g.h3=3}	0.0053606	0.369863	1.64133	4
778	{g.h3k4=3,g.h3=3} => {g.pol2s2=3}	0.0201519	0.3625	1.64119	3
475	{g.h3k27=1,g.h3k36=5} => {g.met=1}	0.00749491	0.3107	1.6408	3
271	{g.h3=4,g.met=3} => {g.h3k36=3}	0.0159825	0.306667	1.64058	3
890	{g.h3k4=4,g.h3k27=2,g.pol2s2=4} => {g.met=2}	0.00575768	0.340176	1.63999	4
743	{g.h3k4=5,g.h3=3} => {g.h3k27=2}	0.0154365	0.33731	1.63991	3
1533	{g.h3k4=3,g.h3=2,g.met=3} => {g.pol2s2=3}	0.00560878	0.362179	1.63974	4
899	{g.h3k4=4,g.h3k27=2,g.met=3} => {g.pol2s2=4}	0.00739564	0.304703	1.63965	4
584	{g.h3k4=1,g.h3=3} => {g.met=5}	0.00724674	0.306723	1.63914	3
1731	{g.h3k27=3,g.h3k36=2,g.pol2s2=3} => {g.h3=3}	0.00645257	0.369318	1.63891	4
1142	{g.h3k4=3,g.h3=4,g.h3k36=2} => {g.pol2s2=3}	0.00545987	0.361842	1.63821	4
221	{g.h3k36=5,g.pol2s2=5} => {g.met=5}	0.0143446	0.306469	1.63778	3
173	{g.h3=3,g.h3k27=4} => {g.h3k4=2}	0.0103241	0.314675	1.63776	3
1619	{g.h3=3,g.h3k36=4,g.met=3} => {g.pol2s2=3}	0.00506279	0.361702	1.63758	4
393	{g.h3k27=5,g.pol2s2=2} => {g.met=1}	0.0114657	0.310067	1.63746	3
1517	{g.h3k4=3,g.h3=2,g.h3k27=2} => {g.h3k36=2}	0.00555914	0.370861	1.63746	4
1521	{g.h3k4=3,g.h3=2,g.met=3} => {g.h3k27=2}	0.00521169	0.336538	1.63616	4
615	{g.pol2s2=1,g.met=2} => {g.h3=1}	0.0105227	0.311765	1.63571	3
94	{g.h3k4=4,g.pol2s2=1} => {g.h3k36=1}	0.00580732	0.317935	1.63571	3
1489	{g.h3=1,g.h3k27=1,g.pol2s2=1} => {g.h3k4=1}	0.00545987	0.355987	1.63559	4
491	{g.h3k36=5,g.met=2} => {g.h3=5}	0.00883506	0.335217	1.63526	3
1725	{g.h3=3,g.h3k27=3,g.met=2} => {g.pol2s2=3}	0.0081898	0.36105	1.63462	4
100	{g.h3k4=4,g.pol2s2=2} => {g.h3k36=2}	0.0103241	0.370107	1.63413	3
316	{g.h3k4=5,g.pol2s2=4} => {g.h3k36=4}	0.0155854	0.335829	1.6335	3
1508	{g.h3k4=3,g.h3=2,g.h3k36=2} => {g.pol2s2=2}	0.00625403	0.334218	1.63315	4
65	{g.h3k4=4,g.h3k27=2} => {g.pol2s2=4}	0.0169256	0.303381	1.63254	3
481	{g.h3k4=5,g.h3k36=5} => {g.h3=1}	0.0101752	0.311077	1.6321	3
692	{g.h3=3,g.pol2s2=2} => {g.h3k36=2}	0.0163796	0.369541	1.63163	3
1503	{g.h3k4=1,g.h3k36=1,g.pol2s2=1} => {g.h3k27=1}	0.00560878	0.35873	1.63035	4
383	{g.pol2s2=1,g.met=5} => {g.h3k27=5}	0.017273	0.303665	1.62798	3
546	{g.h3k27=3,g.h3k36=3} => {g.h3=3}	0.01633	0.366778	1.62764	3
141	{g.h3k4=4,g.h3k36=2} => {g.pol2s2=3}	0.0159825	0.359375	1.62704	3
426	{g.h3=5,g.h3k27=5} => {g.pol2s2=1}	0.0179679	0.340226	1.62699	3
162	{g.h3k27=4,g.h3k36=3} => {g.h3k4=2}	0.00918251	0.3125	1.62644	3
767	{g.h3k36=2,g.met=2} => {g.h3k4=3}	0.015238	0.334787	1.62608	3
1271	{g.h3k4=1,g.h3k27=5,g.h3k36=5} => {g.h3=5}	0.0158336	0.333333	1.62607	4
1311	{g.h3k27=5,g.pol2s2=1,g.met=1} => {g.h3=5}	0.00660148	0.333333	1.62607	4
321	{g.h3k27=2,g.pol2s2=4} => {g.h3=3}	0.0174219	0.366388	1.62591	3
1560	{g.h3k4=3,g.h3k36=2,g.pol2s2=2} => {g.h3=3}	0.00734601	0.366337	1.62568	4
17	{g.h3k36=5} => {g.h3=1}	0.057825	0.30984	1.62561	2
18	{g.h3=1} => {g.h3k36=5}	0.057825	0.303385	1.62561	2
630	{g.h3=2,g.pol2s2=2} => {g.h3k4=2}	0.0156847	0.312253	1.62515	3
1629	{g.h3k4=3,g.pol2s2=3,g.met=3} => {g.h3k27=2}	0.00694893	0.334129	1.62444	4
131	{g.h3k4=4,g.h3k27=3} => {g.pol2s2=3}	0.0178687	0.358566	1.62338	3
1397	{g.h3k4=3,g.h3k36=3,g.met=3} => {g.h3k27=2}	0.00506279	0.333333	1.62058	4
477	{g.h3k36=5,g.met=2} => {g.h3=1}	0.00814017	0.308851	1.62042	3
612	{g.h3k36=4,g.pol2s2=1} => {g.h3=1}	0.0112672	0.308844	1.62038	3
245	{g.h3k27=1,g.pol2s2=5} => {g.h3k36=1}	0.0149898	0.314911	1.62015	3
834	{g.h3k27=1,g.met=3} => {g.h3k36=2}	0.0186132	0.366928	1.62009	3
1372	{g.h3=5,g.h3k36=5,g.pol2s2=1} => {g.met=1}	0.00645257	0.306604	1.61917	4
225	{g.h3k36=5,g.pol2s2=5} => {g.h3=1}	0.0144438	0.30859	1.61905	3
1407	{g.h3k4=5,g.h3k27=2,g.h3k36=3} => {g.h3=3}	0.00555914	0.364821	1.61895	4
294	{g.h3k27=5,g.pol2s2=4} => {g.met=1}	0.00699856	0.306522	1.61874	3
541	{g.h3k36=3,g.met=2} => {g.pol2s2=3}	0.014692	0.357488	1.6185	3
1471	{g.h3k4=1,g.h3=1,g.pol2s2=1} => {g.met=1}	0.00828908	0.306422	1.61821	4
1480	{g.h3=1,g.h3k36=1,g.pol2s2=1} => {g.h3k4=1}	0.00555914	0.352201	1.6182	4
340	{g.pol2s2=4,g.met=3} => {g.h3=3}	0.0183154	0.364625	1.61808	3
130	{g.h3k4=4,g.pol2s2=1} => {g.h3k27=1}	0.00650221	0.355978	1.61784	3
512	{g.h3k4=1,g.h3k27=3} => {g.h3k36=5}	0.00823944	0.301818	1.61722	3
1628	{g.h3k4=3,g.h3k27=2,g.met=3} => {g.pol2s2=3}	0.00694893	0.357143	1.61693	4
513	{g.h3k27=1,g.h3k36=5} => {g.h3k4=1}	0.00848762	0.351852	1.61659	3
1121	{g.h3k4=1,g.h3=5,g.pol2s2=5} => {g.met=1}	0.00501315	0.306061	1.6163	4
1222	{g.h3k27=5,g.h3k36=5,g.met=5} => {g.h3=5}	0.0081898	0.331325	1.61627	4
1566	{g.h3k4=3,g.h3k36=2,g.pol2s2=2} => {g.met=3}	0.00769345	0.383663	1.61607	4
303	{g.h3k36=3,g.pol2s2=4} => {g.h3=3}	0.0150891	0.364072	1.61563	3
741	{g.h3k4=5,g.pol2s2=3} => {g.h3k27=2}	0.0143942	0.332188	1.61501	3
694	{g.pol2s2=2,g.met=3} => {g.h3k36=2}	0.0186628	0.365759	1.61493	3
586	{g.h3=1,g.met=1} => {g.pol2s2=1}	0.0182657	0.337615	1.61451	3
1136	{g.h3=4,g.h3k27=2,g.met=3} => {g.pol2s2=3}	0.0063533	0.356546	1.61423	4
205	{g.h3k4=1,g.met=4} => {g.pol2s2=1}	0.0107708	0.337481	1.61387	3
270	{g.h3=4,g.h3k36=3} => {g.met=3}	0.0159825	0.382878	1.61276	3
448	{g.h3k36=5,g.met=5} => {g.h3=1}	0.0177694	0.307296	1.61226	3
1750	{g.h3=3,g.pol2s2=3,g.met=3} => {g.h3k36=2}	0.0112176	0.365105	1.61205	4
256	{g.h3=4,g.pol2s2=4} => {g.h3k27=2}	0.0123095	0.331551	1.61191	3
268	{g.h3=4,g.h3k27=2} => {g.h3k36=3}	0.014146	0.301268	1.6117	3
737	{g.h3k27=2,g.met=2} => {g.pol2s2=3}	0.0157344	0.35578	1.61076	3
680	{g.h3k27=2,g.pol2s2=2} => {g.h3k36=2}	0.0149898	0.364734	1.61041	3
649	{g.h3k4=5,g.pol2s2=1} => {g.h3k36=1}	0.0119621	0.312987	1.61025	3
707	{g.h3k4=5,g.h3k36=4} => {g.met=2}	0.0170249	0.333982	1.61013	3
1580	{g.h3=3,g.h3k27=2,g.h3k36=4} => {g.pol2s2=3}	0.00501315	0.355634	1.6101	4
1364	{g.h3=1,g.h3k36=5,g.pol2s2=1} => {g.met=1}	0.00655184	0.30485	1.60991	4
1741	{g.h3k27=3,g.h3k36=2,g.met=3} => {g.h3=3}	0.0063533	0.362606	1.60913	4
284	{g.h3k4=1,g.h3=4} => {g.pol2s2=1}	0.00933141	0.336315	1.60829	3
1351	{g.h3k36=5,g.pol2s2=1,g.met=5} => {g.h3=5}	0.00739564	0.329646	1.60808	4
451	{g.h3k36=5,g.met=5} => {g.h3=5}	0.0190599	0.329614	1.60792	3
646	{g.h3k4=3,g.h3k36=1} => {g.h3k27=1}	0.0135008	0.353706	1.60752	3
1404	{g.h3k4=5,g.h3k27=2,g.h3k36=3} => {g.pol2s2=3}	0.00541023	0.355049	1.60745	4
1068	{g.h3k4=3,g.h3k36=2,g.met=4} => {g.h3k27=2}	0.00560878	0.330409	1.60636	4
1614	{g.h3k4=5,g.h3=3,g.h3k36=4} => {g.pol2s2=3}	0.00575768	0.35474	1.60606	4
233	{g.h3=1,g.pol2s2=5} => {g.met=5}	0.0124088	0.300481	1.60578	3
476	{g.h3k4=2,g.h3k36=5} => {g.h3=1}	0.0101752	0.30597	1.60531	3
34	{g.h3k36=1} => {g.h3k27=1}	0.0686455	0.353166	1.60506	2
35	{g.h3k27=1} => {g.h3k36=1}	0.0686455	0.311978	1.60506	2
486	{g.h3=2,g.h3k36=5} => {g.pol2s2=1}	0.00967886	0.335628	1.60501	3
165	{g.h3=5,g.h3k27=4} => {g.met=5}	0.0121606	0.300245	1.60452	3
1696	{g.h3=3,g.h3k27=3,g.met=3} => {g.h3k4=3}	0.00650221	0.329975	1.6027	4
658	{g.h3=3,g.h3k36=1} => {g.h3k27=1}	0.0109197	0.352564	1.60233	3
234	{g.pol2s2=5,g.met=5} => {g.h3=5}	0.0143446	0.328409	1.60205	3
3	{g.h3k4=4} => {g.h3=3}	0.0626396	0.360881	1.60147	2
53	{g.h3k4=4,g.met=4} => {g.h3k36=2}	0.0101256	0.362345	1.59986	3
757	{g.h3=3,g.h3k36=2} => {g.h3k27=2}	0.0201022	0.329001	1.59951	3
278	{g.h3=4,g.h3k27=2} => {g.met=3}	0.017819	0.379493	1.5985	3
264	{g.h3=4,g.h3k36=5} => {g.pol2s2=1}	0.00754455	0.334066	1.59754	3
419	{g.h3k27=5,g.h3k36=1} => {g.h3=5}	0.00898397	0.327306	1.59666	3
92	{g.h3k4=4,g.met=5} => {g.h3=5}	0.0062044	0.327225	1.59627	3
1677	{g.h3k4=3,g.h3k27=3,g.pol2s2=3} => {g.h3=3}	0.00655184	0.359673	1.59611	4
780	{g.h3k4=3,g.h3k36=2} => {g.pol2s2=3}	0.0249169	0.352528	1.59604	3
1512	{g.h3=2,g.h3k36=2,g.met=3} => {g.pol2s2=2}	0.00560878	0.32659	1.59588	4
146	{g.h3k4=4,g.h3=3} => {g.met=3}	0.0237256	0.378764	1.59543	3
242	{g.h3k36=1,g.pol2s2=5} => {g.h3=5}	0.0135504	0.326946	1.59491	3
633	{g.h3k4=2,g.h3=3} => {g.pol2s2=2}	0.0123095	0.326316	1.59454	3
169	{g.h3=1,g.h3k27=4} => {g.h3k4=1}	0.0134015	0.347044	1.5945	3
306	{g.h3k4=1,g.pol2s2=4} => {g.h3=1}	0.00734601	0.303901	1.59445	3
29	{g.met=5} => {g.h3k4=1}	0.0649228	0.34695	1.59407	2
655	{g.h3k4=5,g.h3k27=1} => {g.h3k36=1}	0.0189606	0.309562	1.59263	3
865	{g.h3k4=4,g.h3=4,g.met=3} => {g.pol2s2=3}	0.00541023	0.351613	1.5919	4
1835	{g.h3k4=1,g.h3k27=5,g.h3k36=5,g.pol2s2=1} => {g.h3=5}	0.00615476	0.326316	1.59184	5
397	{g.h3k27=5,g.met=1} => {g.pol2s2=1}	0.0198044	0.332777	1.59138	3
1009	{g.h3k4=4,g.h3k27=3,g.met=2} => {g.pol2s2=3}	0.0070482	0.351485	1.59132	4
509	{g.h3=3,g.h3k36=5} => {g.pol2s2=1}	0.00615476	0.33244	1.58976	3
603	{g.h3k4=1,g.h3k27=1} => {g.met=1}	0.0108701	0.300824	1.58865	3
560	{g.pol2s2=1,g.met=5} => {g.h3=1}	0.0172234	0.302792	1.58863	3
498	{g.h3k4=1,g.h3k36=5} => {g.h3=5}	0.0289373	0.325335	1.58705	3
605	{g.h3=1,g.h3k36=1} => {g.pol2s2=1}	0.015784	0.331595	1.58572	3
796	{g.pol2s2=3,g.met=2} => {g.h3k27=3}	0.0173227	0.331749	1.58571	3
1733	{g.h3=3,g.h3k27=3,g.pol2s2=3} => {g.met=3}	0.00809053	0.376443	1.58566	4
1563	{g.h3k4=3,g.h3=3,g.pol2s2=2} => {g.met=3}	0.00521169	0.376344	1.58524	4
280	{g.h3k4=3,g.h3=4} => {g.h3k36=2}	0.0150891	0.358914	1.58471	3
209	{g.pol2s2=3,g.met=4} => {g.h3k36=2}	0.0146424	0.358881	1.58457	3
761	{g.h3k27=2,g.h3k36=2} => {g.met=3}	0.0227825	0.375921	1.58346	3
1523	{g.h3k4=3,g.h3=2,g.pol2s2=3} => {g.h3k27=3}	0.00531096	0.331269	1.58341	4
1460	{g.h3k4=1,g.pol2s2=1,g.met=5} => {g.h3=5}	0.00858689	0.324578	1.58336	4
323	{g.h3k27=2,g.pol2s2=4} => {g.met=3}	0.0178687	0.375783	1.58288	3
825	{g.h3k4=5,g.h3k36=2} => {g.h3k27=1}	0.0135504	0.348214	1.58256	3
591	{g.h3k27=1,g.met=1} => {g.h3=1}	0.0124088	0.301568	1.58221	3
648	{g.h3k27=1,g.met=2} => {g.h3k36=1}	0.0130044	0.307512	1.58208	3
807	{g.h3k4=5,g.pol2s2=1} => {g.h3k27=1}	0.0133022	0.348052	1.58182	3
1627	{g.h3k4=3,g.h3k27=2,g.pol2s2=3} => {g.met=3}	0.00694893	0.375335	1.58099	4
1736	{g.h3k27=3,g.h3k36=2,g.pol2s2=3} => {g.met=3}	0.00655184	0.375	1.57958	4
1144	{g.h3k4=3,g.h3=4,g.h3k36=2} => {g.met=3}	0.00565841	0.375	1.57958	4
1147	{g.h3=4,g.h3k27=1,g.h3k36=2} => {g.met=3}	0.00506279	0.375	1.57958	4
763	{g.h3k36=2,g.met=3} => {g.h3k27=2}	0.0227825	0.324841	1.57929	3
1626	{g.h3k4=3,g.h3k36=2,g.pol2s2=3} => {g.h3k27=2}	0.00809053	0.324701	1.57861	4
1640	{g.h3k4=3,g.h3k36=2,g.met=3} => {g.h3k27=2}	0.00848762	0.324478	1.57752	4
709	{g.h3k36=4,g.pol2s2=3} => {g.met=2}	0.0148409	0.327133	1.57711	3
576	{g.h3k36=4,g.met=5} => {g.h3k4=1}	0.0121606	0.343137	1.57655	3
1454	{g.h3k4=1,g.pol2s2=1,g.met=5} => {g.h3=1}	0.00794163	0.300188	1.57497	4
815	{g.h3=3,g.h3k27=3} => {g.pol2s2=3}	0.021492	0.347791	1.5746	3
1745	{g.h3k27=1,g.h3k36=2,g.pol2s2=3} => {g.met=3}	0.00506279	0.373626	1.57379	4
547	{g.h3k27=3,g.h3k36=3} => {g.met=3}	0.0166278	0.373467	1.57312	3
596	{g.h3k36=1,g.met=1} => {g.h3k27=1}	0.0143942	0.346062	1.57278	3
841	{g.h3k36=2,g.pol2s2=3} => {g.met=3}	0.0240731	0.373364	1.57269	3
571	{g.h3k4=5,g.met=5} => {g.h3=5}	0.0124088	0.322165	1.57159	3
836	{g.h3k36=2,g.pol2s2=3} => {g.h3=3}	0.0228322	0.354119	1.57146	3
132	{g.h3k4=4,g.pol2s2=3} => {g.h3k27=3}	0.0178687	0.328767	1.57145	3
1509	{g.h3k4=3,g.h3k36=2,g.pol2s2=2} => {g.h3=2}	0.00625403	0.311881	1.57087	4
1662	{g.h3k27=2,g.pol2s2=3,g.met=3} => {g.h3k36=2}	0.00967886	0.355191	1.56827	4
283	{g.h3=4,g.pol2s2=1} => {g.h3k4=1}	0.00933141	0.341198	1.56764	3
846	{g.h3k36=2,g.met=3} => {g.h3=3}	0.024768	0.353149	1.56716	3
1430	{g.h3k4=3,g.h3k36=3,g.met=3} => {g.h3=3}	0.0053606	0.352941	1.56623	4
1297	{g.h3k4=1,g.h3k27=5,g.met=5} => {g.h3=5}	0.00779272	0.321063	1.56621	4
1496	{g.h3=5,g.h3k27=1,g.h3k36=1} => {g.pol2s2=1}	0.00555914	0.327485	1.56607	4
93	{g.h3k4=4,g.h3=1} => {g.h3k36=1}	0.00521169	0.304348	1.56581	3
787	{g.h3k4=3,g.h3=3} => {g.met=3}	0.0206482	0.371429	1.56454	3
599	{g.h3=5,g.met=1} => {g.h3k4=1}	0.0171738	0.340216	1.56313	3
485	{g.h3k4=2,g.h3k36=5} => {g.pol2s2=1}	0.0108701	0.326866	1.56311	3
1	{g.h3k4=4} => {g.h3k27=2}	0.0557899	0.321418	1.56265	2
281	{g.h3=4,g.h3k36=2} => {g.h3k4=3}	0.0150891	0.321693	1.56248	3
1396	{g.h3k4=3,g.h3k27=2,g.h3k36=3} => {g.met=3}	0.00506279	0.370909	1.56235	4
168	{g.h3=1,g.h3k27=4} => {g.pol2s2=1}	0.0126073	0.326478	1.56125	3
640	{g.h3=2,g.h3k36=1} => {g.h3k27=1}	0.0114657	0.343239	1.55995	3
199	{g.h3k27=2,g.met=4} => {g.h3k36=2}	0.0152876	0.353211	1.55953	3
728	{g.h3k4=3,g.h3k27=2} => {g.pol2s2=3}	0.0185139	0.344414	1.5593	3
715	{g.h3k4=5,g.h3k36=4} => {g.h3k27=3}	0.0166278	0.326193	1.55915	3
1432	{g.h3=3,g.h3k36=3,g.met=2} => {g.h3k27=3}	0.00526133	0.326154	1.55896	4
789	{g.h3k4=3,g.h3k36=2} => {g.met=3}	0.0261577	0.370084	1.55887	3
661	{g.h3=2,g.h3k36=2} => {g.pol2s2=2}	0.0173227	0.319013	1.55885	3
717	{g.h3k36=4,g.pol2s2=3} => {g.h3k27=3}	0.0147913	0.326039	1.55841	3
1703	{g.h3k4=3,g.h3k27=1,g.h3k36=2} => {g.met=3}	0.0063533	0.369942	1.55827	4
702	{g.h3k27=2,g.h3k36=4} => {g.h3=3}	0.0140964	0.351051	1.55785	3
493	{g.h3k36=5,g.pol2s2=1} => {g.h3=5}	0.0210453	0.319277	1.5575	3
1545	{g.h3=2,g.h3k27=3,g.met=3} => {g.h3k36=2}	0.00511242	0.35274	1.55745	4
822	{g.h3k27=3,g.met=3} => {g.h3=3}	0.0197052	0.350707	1.55632	3
820	{g.h3k27=3,g.met=3} => {g.pol2s2=3}	0.0193081	0.34364	1.5558	3
802	{g.h3=3,g.met=2} => {g.pol2s2=3}	0.0211942	0.343524	1.55527	3
608	{g.h3=1,g.h3k36=1} => {g.h3k27=1}	0.0162803	0.342023	1.55442	3
31	{g.h3=1} => {g.pol2s2=1}	0.0619447	0.325	1.55418	2
1679	{g.h3k4=3,g.h3=3,g.pol2s2=3} => {g.h3k27=3}	0.00655184	0.325123	1.55403	4
843	{g.h3k36=2,g.met=3} => {g.pol2s2=3}	0.0240731	0.343241	1.554	3
1581	{g.h3=3,g.h3k36=4,g.pol2s2=3} => {g.h3k27=2}	0.00501315	0.31962	1.55391	4
1433	{g.h3=3,g.h3k27=3,g.h3k36=3} => {g.met=2}	0.00526133	0.322188	1.55327	4
1819	{g.h3k4=1,g.h3k27=5,g.h3k36=5,g.met=1} => {g.h3=5}	0.00526133	0.318318	1.55282	5	G155 Lowest lift
176	{g.h3=3,g.h3k27=4} => {g.pol2s2=2}	0.0104234	0.3177	1.55244	3
1337	{g.h3k4=1,g.h3k27=5,g.pol2s2=1} => {g.h3=5}	0.0100759	0.318182	1.55216	4
495	{g.h3k27=3,g.h3k36=5} => {g.h3=5}	0.00684966	0.317972	1.55114	3
687	{g.pol2s2=2,g.met=3} => {g.h3k4=3}	0.0162803	0.319066	1.54972	3
501	{g.h3k36=5,g.pol2s2=3} => {g.h3=5}	0.00724674	0.317391	1.5483	3
192	{g.h3=1,g.met=4} => {g.h3k4=1}	0.00918251	0.336976	1.54825	3
659	{g.h3k36=1,g.met=3} => {g.h3k27=1}	0.0124584	0.34057	1.54781	3
496	{g.h3k4=5,g.h3k36=5} => {g.h3=5}	0.0103738	0.317147	1.54711	3
468	{g.h3k36=5,g.met=1} => {g.h3=5}	0.0171241	0.317096	1.54686	3
149	{g.h3k4=4,g.h3k36=2} => {g.met=3}	0.01633	0.367188	1.54667	3
776	{g.h3k4=3,g.h3k27=1} => {g.h3k36=2}	0.0171738	0.350202	1.54625	3
857	{g.h3k4=4,g.h3=4,g.h3k27=2} => {g.h3k36=2}	0.00516206	0.350168	1.5461	4
766	{g.h3k4=3,g.met=2} => {g.h3k36=2}	0.015238	0.350057	1.54561	3
562	{g.h3k36=1,g.met=5} => {g.h3=5}	0.0136497	0.31682	1.54552	3
1544	{g.h3=2,g.h3k27=3,g.h3k36=2} => {g.met=3}	0.00511242	0.366548	1.54398	4
581	{g.h3k27=1,g.met=5} => {g.pol2s2=1}	0.0137489	0.322844	1.54387	3
1355	{g.h3k4=1,g.h3k36=5,g.met=5} => {g.h3=5}	0.00957959	0.316393	1.54343	4
1582	{g.h3=3,g.h3k27=2,g.h3k36=4} => {g.met=3}	0.00516206	0.366197	1.5425	4
437	{g.h3k4=5,g.h3k27=5} => {g.pol2s2=1}	0.00933141	0.32247	1.54208	3
251	{g.h3k27=2,g.pol2s2=5} => {g.h3k4=5}	0.0100263	0.324759	1.54096	3
593	{g.h3k36=1,g.met=1} => {g.pol2s2=1}	0.0134015	0.322196	1.54077	3
253	{g.h3k4=5,g.pol2s2=5} => {g.h3k27=1}	0.0173227	0.338835	1.53993	3
429	{g.h3k4=5,g.h3k27=5} => {g.h3=5}	0.00913287	0.315609	1.53961	3
207	{g.h3k4=5,g.met=4} => {g.h3k27=1}	0.011565	0.338663	1.53915	3
19	{g.h3k36=5} => {g.h3=5}	0.0588673	0.315426	1.53871	2
1375	{g.h3k4=1,g.h3k36=5,g.met=1} => {g.h3=5}	0.00809053	0.31528	1.538	4
177	{g.h3=5,g.h3k27=4} => {g.h3k4=1}	0.0135504	0.334559	1.53714	3
50	{g.h3k4=4,g.met=4} => {g.h3k27=2}	0.00883506	0.316163	1.5371	3
966	{g.h3k4=4,g.pol2s2=3,g.met=2} => {g.h3k36=4}	0.00501315	0.315625	1.53522	4
525	{g.h3k4=3,g.h3k36=3} => {g.h3k27=2}	0.0136497	0.315729	1.53499	3
736	{g.h3k4=3,g.met=3} => {g.h3k27=2}	0.019457	0.31562	1.53446	3
1747	{g.h3=3,g.h3k27=1,g.h3k36=2} => {g.met=3}	0.00526133	0.364261	1.53434	4
726	{g.h3k36=4,g.pol2s2=3} => {g.h3=3}	0.0156847	0.345733	1.53425	3
935	{g.h3k4=4,g.h3=3,g.h3k36=3} => {g.met=2}	0.00729637	0.318182	1.53396	4
246	{g.h3=2,g.pol2s2=5} => {g.h3k4=5}	0.00898397	0.323214	1.53363	3
277	{g.h3=4,g.h3k36=2} => {g.h3k27=2}	0.0147913	0.315344	1.53312	3
723	{g.h3k4=5,g.pol2s2=3} => {g.h3k36=4}	0.0136497	0.315006	1.53221	3
1569	{g.h3=3,g.h3k36=2,g.pol2s2=2} => {g.met=3}	0.00595622	0.363636	1.53171	4
1119	{g.h3=5,g.pol2s2=5,g.met=1} => {g.h3k4=1}	0.00501315	0.333333	1.53151	4
770	{g.h3k27=3,g.pol2s2=3} => {g.h3k4=3}	0.0182161	0.315292	1.53139	3
502	{g.h3k36=5,g.met=2} => {g.pol2s2=1}	0.00843798	0.320151	1.53099	3
818	{g.h3k27=3,g.h3k36=2} => {g.pol2s2=3}	0.0174716	0.338136	1.53088	3
611	{g.h3=1,g.h3k36=4} => {g.pol2s2=1}	0.0112672	0.319718	1.52893	3
568	{g.h3=5,g.met=5} => {g.pol2s2=1}	0.0177694	0.319643	1.52857	3
643	{g.h3k4=5,g.h3k36=1} => {g.h3=5}	0.0143942	0.313175	1.52773	3
783	{g.h3k4=3,g.met=3} => {g.pol2s2=3}	0.0207971	0.337359	1.52736	3
875	{g.h3k4=4,g.h3k27=2,g.pol2s2=4} => {g.h3k36=4}	0.00531096	0.313783	1.52626	4
381	{g.h3k27=5,g.met=5} => {g.h3=5}	0.0152876	0.31269	1.52537	3
592	{g.h3k36=1,g.met=1} => {g.h3=5}	0.0130044	0.312649	1.52517	3
735	{g.h3k4=3,g.h3k27=2} => {g.met=3}	0.019457	0.361958	1.52464	3
1389	{g.h3k4=1,g.h3k36=5,g.pol2s2=1} => {g.h3=5}	0.0114161	0.3125	1.52444	4
101	{g.h3k4=4,g.pol2s2=1} => {g.h3=5}	0.00570805	0.3125	1.52444	3
569	{g.pol2s2=1,g.met=5} => {g.h3=5}	0.0177694	0.312391	1.52391	3
1150	{g.h3=4,g.h3k36=2,g.pol2s2=3} => {g.met=3}	0.00506279	0.361702	1.52357	4
610	{g.h3=1,g.pol2s2=2} => {g.h3k4=1}	0.0114657	0.33142	1.52272	3
660	{g.h3=2,g.pol2s2=2} => {g.h3k36=2}	0.0173227	0.344862	1.52267	3
644	{g.h3=5,g.h3k36=1} => {g.h3k27=1}	0.0169752	0.334966	1.52234	3
166	{g.h3k27=4,g.met=5} => {g.pol2s2=1}	0.0124584	0.318124	1.5213	3
526	{g.h3k36=3,g.met=2} => {g.h3k27=2}	0.0128555	0.312802	1.52076	3
12	{g.h3k27=5} => {g.pol2s2=1}	0.059314	0.317988	1.52065	2
641	{g.h3k36=1,g.pol2s2=2} => {g.h3k27=1}	0.0139475	0.334524	1.52034	3
626	{g.h3=1,g.met=3} => {g.h3k4=1}	0.00878543	0.330841	1.52006	3
1597	{g.h3=3,g.h3k36=4,g.met=2} => {g.h3k4=5}	0.00764382	0.320166	1.51917	4
201	{g.pol2s2=3,g.met=4} => {g.h3k4=3}	0.0127562	0.312652	1.51856	3
538	{g.h3k4=3,g.h3k36=3} => {g.pol2s2=3}	0.0144935	0.335247	1.5178	3
683	{g.h3=3,g.pol2s2=2} => {g.h3k4=3}	0.0138482	0.31243	1.51748	3
604	{g.h3k4=2,g.h3=1} => {g.pol2s2=1}	0.0119124	0.317041	1.51612	3
751	{g.h3k36=2,g.pol2s2=3} => {g.h3k27=2}	0.0201022	0.311778	1.51578	3
40	{g.h3k4=3} => {g.h3k36=2}	0.0706805	0.343298	1.51576	2
41	{g.h3k36=2} => {g.h3k4=3}	0.0706805	0.312075	1.51576	2
1126	{g.h3k4=5,g.h3=5,g.pol2s2=5} => {g.h3k27=1}	0.00511242	0.333333	1.51493	4
164	{g.h3k27=4,g.met=5} => {g.h3=5}	0.0121606	0.31052	1.51478	3
573	{g.h3k4=1,g.met=5} => {g.h3=5}	0.0201519	0.310398	1.51418	3
805	{g.h3k27=3,g.pol2s2=1} => {g.h3k4=1}	0.0100759	0.329545	1.51411	3
1513	{g.h3k36=2,g.pol2s2=2,g.met=3} => {g.h3=2}	0.00560878	0.300532	1.5137	4
701	{g.h3k27=2,g.h3k36=4} => {g.h3k4=5}	0.0128059	0.318912	1.51322	3
635	{g.h3k4=2,g.met=3} => {g.pol2s2=2}	0.0136	0.309605	1.51288	3
810	{g.h3k4=1,g.h3k36=2} => {g.pol2s2=1}	0.00739564	0.316348	1.51281	3
307	{g.h3k36=1,g.pol2s2=4} => {g.h3k27=1}	0.00928178	0.33274	1.51223	3
1528	{g.h3k4=3,g.h3k27=3,g.h3k36=2} => {g.h3=2}	0.00580732	0.3	1.51103	4
1267	{g.h3k27=5,g.h3k36=5,g.pol2s2=1} => {g.h3=5}	0.00977813	0.309748	1.51102	4
1194	{g.h3=3,g.h3k27=2,g.pol2s2=4} => {g.met=2}	0.00545987	0.31339	1.51086	4
675	{g.h3=2,g.pol2s2=3} => {g.h3k36=2}	0.0161811	0.342078	1.51037	3
1540	{g.h3=2,g.h3k36=2,g.pol2s2=3} => {g.h3k27=3}	0.00511242	0.315951	1.51019	4
181	{g.h3=4,g.met=4} => {g.h3k27=2}	0.0125577	0.310429	1.50922	3
322	{g.h3=3,g.pol2s2=4} => {g.h3k27=2}	0.0174219	0.310345	1.50881	3
696	{g.h3k4=5,g.pol2s2=1} => {g.h3=5}	0.0118132	0.309091	1.50781	3
939	{g.h3k4=4,g.h3k36=3,g.pol2s2=3} => {g.h3k27=3}	0.00670075	0.315421	1.50766	4
764	{g.h3k4=3,g.met=2} => {g.pol2s2=3}	0.0144935	0.332953	1.50742	3
809	{g.h3k4=1,g.h3=3} => {g.pol2s2=1}	0.00744528	0.315126	1.50697	3
24	{g.h3k36=3} => {g.h3k27=2}	0.0579243	0.309878	1.50654	2
731	{g.h3k4=3,g.h3=3} => {g.h3k27=2}	0.0172234	0.309821	1.50627	3
1340	{g.h3k4=1,g.h3k27=5,g.h3k36=4} => {g.pol2s2=1}	0.00506279	0.314815	1.50548	4
1612	{g.h3=3,g.h3k27=3,g.pol2s2=3} => {g.h3k36=4}	0.00665111	0.309469	1.50528	4
544	{g.h3k4=1,g.h3k36=3} => {g.pol2s2=1}	0.00645257	0.31477	1.50526	3
1695	{g.h3k4=3,g.h3=3,g.met=3} => {g.h3k27=3}	0.00650221	0.314904	1.50519	4
1548	{g.h3=2,g.h3k36=2,g.met=3} => {g.pol2s2=3}	0.00570805	0.33237	1.50478	4
1683	{g.h3k4=3,g.h3k36=2,g.pol2s2=3} => {g.h3k27=3}	0.00784236	0.314741	1.50441	4
652	{g.h3k27=1,g.h3k36=1} => {g.pol2s2=1}	0.0215913	0.314534	1.50413	3
195	{g.h3=2,g.met=4} => {g.h3k4=3}	0.0119124	0.309677	1.50412	3
236	{g.pol2s2=5,g.met=5} => {g.h3k4=1}	0.0142949	0.327273	1.50366	3
1602	{g.h3=3,g.pol2s2=3,g.met=2} => {g.h3k36=4}	0.00655184	0.309133	1.50365	4
356	{g.h3k27=5,g.h3k36=5} => {g.h3=5}	0.0261081	0.308143	1.50319	3
830	{g.h3k27=1,g.pol2s2=3} => {g.h3k36=2}	0.0135504	0.340399	1.50296	3
842	{g.pol2s2=3,g.met=3} => {g.h3k36=2}	0.0240731	0.340351	1.50275	3
785	{g.h3k4=3,g.h3k36=2} => {g.h3=3}	0.0239242	0.338483	1.50207	3
750	{g.h3k27=2,g.h3k36=2} => {g.pol2s2=3}	0.0201022	0.331695	1.50172	3
171	{g.h3k4=2,g.h3k27=4} => {g.pol2s2=2}	0.0147416	0.307135	1.50081	3
1562	{g.h3k4=3,g.h3=3,g.h3k36=2} => {g.pol2s2=2}	0.00734601	0.307054	1.50042	4
792	{g.pol2s2=1,g.met=2} => {g.h3k4=1}	0.011019	0.326471	1.49998	3
1295	{g.h3k27=5,g.pol2s2=1,g.met=5} => {g.h3=5}	0.00531096	0.307471	1.49991	4
632	{g.h3k4=2,g.met=2} => {g.pol2s2=2}	0.0107708	0.306931	1.49981	3
275	{g.h3=4,g.pol2s2=3} => {g.h3k27=2}	0.014146	0.308442	1.49956	3
695	{g.h3k4=1,g.met=2} => {g.h3=5}	0.00957959	0.307325	1.49919	3
729	{g.h3k4=3,g.pol2s2=3} => {g.h3k27=2}	0.0185139	0.308264	1.4987	3
634	{g.h3k4=2,g.h3k36=2} => {g.pol2s2=2}	0.0150395	0.30668	1.49859	3
197	{g.h3k27=2,g.met=4} => {g.h3k4=3}	0.0133519	0.308486	1.49833	3
1737	{g.h3k27=3,g.pol2s2=3,g.met=3} => {g.h3k36=2}	0.00655184	0.339332	1.49825	4
1535	{g.h3k4=3,g.h3=2,g.h3k36=2} => {g.met=3}	0.00665111	0.355438	1.49718	4
1699	{g.h3k4=3,g.h3k36=2,g.met=3} => {g.h3k27=3}	0.0081898	0.313093	1.49653	4
239	{g.pol2s2=5,g.met=1} => {g.h3k4=1}	0.0137986	0.325146	1.49389	3
566	{g.h3=2,g.met=5} => {g.h3k4=1}	0.0102745	0.324961	1.49304	3
563	{g.h3k36=1,g.met=5} => {g.pol2s2=1}	0.0134511	0.312212	1.49303	3
682	{g.h3k27=3,g.pol2s2=2} => {g.h3k4=3}	0.0123095	0.307311	1.49262	3
564	{g.h3k36=1,g.met=5} => {g.h3k27=1}	0.014146	0.328341	1.49224	3
1666	{g.h3=3,g.h3k27=2,g.met=3} => {g.h3k36=2}	0.0097285	0.337931	1.49207	4
156	{g.h3k27=4,g.h3k36=5} => {g.h3=5}	0.0131037	0.305556	1.49056	3
700	{g.h3=5,g.h3k27=1} => {g.h3k4=5}	0.0158336	0.313976	1.4898	3
520	{g.h3k4=2,g.h3k36=3} => {g.pol2s2=2}	0.0097285	0.304821	1.48951	3
777	{g.h3k4=3,g.pol2s2=3} => {g.h3=3}	0.0201519	0.335537	1.489	3
794	{g.h3k4=5,g.h3k27=3} => {g.met=2}	0.0136993	0.308725	1.48837	3
1196	{g.h3=3,g.h3k27=2,g.pol2s2=4} => {g.h3k4=5}	0.00545987	0.31339	1.48702	4
200	{g.h3k36=2,g.met=4} => {g.h3k27=2}	0.0152876	0.305859	1.487	3
622	{g.h3k4=5,g.h3=1} => {g.h3k27=1}	0.013203	0.327183	1.48698	3
524	{g.h3k36=3,g.pol2s2=2} => {g.h3k4=3}	0.012111	0.306148	1.48697	3
699	{g.h3k4=5,g.h3=5} => {g.h3k27=1}	0.0158336	0.327179	1.48696	3
788	{g.h3k4=3,g.met=3} => {g.h3=3}	0.0206482	0.334944	1.48637	3
1546	{g.h3=2,g.h3k36=2,g.pol2s2=3} => {g.met=3}	0.00570805	0.352761	1.4859	4
163	{g.h3k27=4,g.h3k36=3} => {g.pol2s2=2}	0.00893433	0.304054	1.48576	3
1053	{g.h3k4=1,g.h3k27=4,g.h3k36=5} => {g.h3=5}	0.00630367	0.304556	1.48569	4
1240	{g.h3k27=5,g.h3k36=5,g.met=1} => {g.h3=5}	0.0088847	0.304422	1.48503	4
1499	{g.h3=5,g.h3k27=1,g.h3k36=1} => {g.h3k4=5}	0.00531096	0.312865	1.48453	4
548	{g.h3k27=1,g.h3k36=3} => {g.h3k4=5}	0.0113665	0.312842	1.48441	3
1526	{g.h3k4=3,g.h3=2,g.h3k36=2} => {g.h3k27=3}	0.00580732	0.310345	1.4834	4
243	{g.h3k36=1,g.pol2s2=5} => {g.h3k4=5}	0.0129548	0.312575	1.48315	3
1436	{g.h3=3,g.h3k36=3,g.pol2s2=3} => {g.met=2}	0.00764382	0.307385	1.48191	4
145	{g.h3k4=4,g.h3k36=2} => {g.h3=3}	0.0148409	0.333705	1.48087	3
1680	{g.h3=3,g.h3k27=3,g.pol2s2=3} => {g.h3k4=3}	0.00655184	0.30485	1.48067	4
775	{g.h3k27=3,g.met=3} => {g.h3k4=3}	0.0171241	0.30477	1.48028	3
1551	{g.h3k4=3,g.h3k36=2,g.pol2s2=2} => {g.h3k27=2}	0.00610513	0.304455	1.48018	4
540	{g.h3k4=3,g.h3k36=3} => {g.met=3}	0.0151884	0.35132	1.47983	3
510	{g.h3k36=5,g.met=3} => {g.pol2s2=1}	0.0071971	0.309168	1.47848	3
431	{g.h3k4=1,g.h3k27=5} => {g.h3=5}	0.026803	0.30303	1.47824	3
1585	{g.h3k27=3,g.h3k36=4,g.met=2} => {g.h3k4=5}	0.00729637	0.311441	1.47777	4
427	{g.h3k27=5,g.pol2s2=1} => {g.h3=5}	0.0179679	0.302929	1.47775	3
813	{g.h3k36=2,g.pol2s2=1} => {g.h3k27=1}	0.0105227	0.325153	1.47775	3
273	{g.h3k4=5,g.h3=4} => {g.h3k27=2}	0.0119621	0.303909	1.47752	3
845	{g.h3=3,g.met=3} => {g.h3k36=2}	0.024768	0.33445	1.4767	3
1133	{g.h3=4,g.h3k36=3,g.met=3} => {g.pol2s2=3}	0.00521169	0.326087	1.47633	4
1315	{g.h3k4=1,g.h3k27=5,g.met=1} => {g.h3=5}	0.0090336	0.302326	1.47481	4
721	{g.h3k27=1,g.h3k36=4} => {g.h3k4=5}	0.0102745	0.310811	1.47478	3
637	{g.h3k4=2,g.pol2s2=3} => {g.h3k36=2}	0.0123592	0.33378	1.47374	3
1532	{g.h3k4=3,g.h3=2,g.pol2s2=3} => {g.met=3}	0.00560878	0.349845	1.47362	4
832	{g.h3=3,g.h3k27=1} => {g.h3k36=2}	0.0144438	0.333716	1.47345	3	top 5 lift
575	{g.h3k27=1,g.met=5} => {g.h3=5}	0.0128555	0.301865	1.47256	3	top 5 lift
109	{g.h3k4=4,g.h3=3} => {g.h3k36=4}	0.0189606	0.302694	1.47233	3	top 5 lift
756	{g.h3k27=2,g.h3k36=2} => {g.h3=3}	0.0201022	0.331695	1.47195	3
734	{g.h3k4=3,g.h3k36=2} => {g.h3k27=2}	0.0213928	0.302669	1.47149	3
606	{g.h3=1,g.h3k36=1} => {g.h3k4=1}	0.015238	0.320125	1.47082	3
594	{g.h3k36=1,g.met=1} => {g.h3k4=1}	0.0133022	0.319809	1.46937	3
521	{g.h3=2,g.h3k36=3} => {g.h3k27=2}	0.0122103	0.302211	1.46927	3
1691	{g.h3k4=3,g.h3=3,g.h3k36=2} => {g.h3k27=3}	0.00734601	0.307054	1.46767	4
598	{g.h3=5,g.met=1} => {g.pol2s2=1}	0.0154862	0.306785	1.46708	3
337	{g.h3k4=5,g.pol2s2=4} => {g.h3=3}	0.0153373	0.330481	1.46657	3
614	{g.h3=1,g.met=2} => {g.pol2s2=1}	0.0105227	0.306358	1.46504	3
738	{g.pol2s2=3,g.met=2} => {g.h3k27=2}	0.0157344	0.301331	1.46499	3
57	{g.h3k4=4,g.h3=4} => {g.pol2s2=3}	0.0125577	0.323529	1.46475	3
1519	{g.h3k4=3,g.h3=2,g.h3k27=2} => {g.met=3}	0.00521169	0.347682	1.46451	4
255	{g.h3k36=2,g.pol2s2=5} => {g.h3k27=1}	0.0100263	0.322169	1.46419	3
247	{g.h3k4=5,g.pol2s2=5} => {g.h3=5}	0.0153373	0.3	1.46346	3
691	{g.h3k27=1,g.pol2s2=2} => {g.h3k36=2}	0.0137986	0.331347	1.46299	3
198	{g.h3k4=3,g.met=4} => {g.h3k27=2}	0.0133519	0.300895	1.46287	3
1025	{g.h3k4=4,g.h3k27=3,g.pol2s2=3} => {g.met=3}	0.0062044	0.347222	1.46257	4
623	{g.h3=1,g.h3k27=1} => {g.h3k4=5}	0.013203	0.308227	1.46252	3
689	{g.h3k27=3,g.pol2s2=2} => {g.h3k36=2}	0.0132526	0.330855	1.46082	3
782	{g.h3k4=3,g.pol2s2=3} => {g.met=3}	0.0207971	0.346281	1.45861	3
204	{g.pol2s2=1,g.met=4} => {g.h3k4=1}	0.0107708	0.317251	1.45762	3
30	{g.met=1} => {g.h3k4=1}	0.0600586	0.317169	1.45724	2
260	{g.h3=4,g.h3k27=5} => {g.pol2s2=1}	0.00630367	0.304556	1.45642	3
232	{g.h3k36=3,g.pol2s2=5} => {g.h3k4=5}	0.0081898	0.306691	1.45523	3
811	{g.pol2s2=1,g.met=3} => {g.h3k4=1}	0.0103738	0.316667	1.45493	3
523	{g.h3=2,g.h3k36=3} => {g.met=3}	0.0139475	0.345209	1.45409	3
28	{g.met=5} => {g.pol2s2=1}	0.0568819	0.303979	1.45366	2
1492	{g.h3k4=2,g.h3=2,g.pol2s2=2} => {g.h3k36=2}	0.00516206	0.329114	1.45314	4
290	{g.h3=4,g.h3k36=2} => {g.met=3}	0.0161811	0.344974	1.4531	3
665	{g.h3k4=3,g.h3=2} => {g.pol2s2=3}	0.0160322	0.320755	1.45219	3
96	{g.h3k4=4,g.h3=2} => {g.h3k27=3}	0.00933141	0.303716	1.45171	3
1139	{g.h3=4,g.h3k27=2,g.met=3} => {g.h3k36=2}	0.00585695	0.328691	1.45127	4
769	{g.h3k4=3,g.pol2s2=3} => {g.h3k27=3}	0.0182161	0.303306	1.44975	3
252	{g.pol2s2=5,g.met=2} => {g.h3k4=5}	0.0090336	0.304858	1.44653	3
39	{g.h3k27=2} => {g.met=3}	0.0706309	0.343388	1.44642	2
1216	{g.h3k4=5,g.h3=3,g.pol2s2=4} => {g.met=3}	0.00526133	0.343042	1.44497	4
125	{g.h3k4=4,g.met=2} => {g.pol2s2=3}	0.0158833	0.319043	1.44444	3
774	{g.h3k4=3,g.h3k27=3} => {g.met=3}	0.0171241	0.342602	1.44311	3
1653	{g.h3=3,g.h3k27=2,g.pol2s2=3} => {g.h3k36=2}	0.0090336	0.32675	1.4427	4
800	{g.h3k27=1,g.met=2} => {g.h3k4=5}	0.0128555	0.303991	1.44242	3
765	{g.h3k4=3,g.met=2} => {g.h3=3}	0.014146	0.324971	1.44211	3
636	{g.h3k4=2,g.h3k27=2} => {g.h3k36=2}	0.0104234	0.326594	1.44201	3
1151	{g.h3=4,g.pol2s2=3,g.met=3} => {g.h3k36=2}	0.00506279	0.325879	1.43885	4
678	{g.h3=2,g.met=3} => {g.h3k36=2}	0.0171738	0.3258	1.43851	3
1172	{g.h3k36=4,g.pol2s2=4,g.met=2} => {g.h3k4=5}	0.00714747	0.303158	1.43846	4
336	{g.h3k27=1,g.pol2s2=4} => {g.h3k4=5}	0.0116146	0.303109	1.43823	3
269	{g.h3=4,g.h3k36=3} => {g.pol2s2=3}	0.0132526	0.317479	1.43736	3
445	{g.h3k27=5,g.h3k36=2} => {g.h3k4=1}	0.00580732	0.312834	1.43733	3
816	{g.h3=3,g.pol2s2=3} => {g.h3k27=3}	0.021492	0.300694	1.43727	3
210	{g.h3=3,g.met=4} => {g.h3k36=2}	0.0128555	0.325377	1.43664	3
1552	{g.h3k27=2,g.h3k36=2,g.pol2s2=2} => {g.met=3}	0.00511242	0.34106	1.43661	4
44	{g.pol2s2=3} => {g.h3=3}	0.0714747	0.323596	1.43601	2
45	{g.h3=3} => {g.pol2s2=3}	0.0714747	0.317181	1.43601	2
663	{g.h3=2,g.h3k27=2} => {g.h3k36=2}	0.0141957	0.325	1.43497	3
1443	{g.h3k36=3,g.pol2s2=3,g.met=3} => {g.h3k27=3}	0.00734601	0.300203	1.43492	4
38	{g.h3k27=2} => {g.h3=3}	0.0664615	0.323118	1.43389	2
1180	{g.h3k27=3,g.h3k36=4,g.pol2s2=4} => {g.h3k4=5}	0.0063533	0.301176	1.42906	4
823	{g.h3k27=3,g.h3k36=2} => {g.met=3}	0.0175212	0.339097	1.42835	3
722	{g.h3k36=4,g.pol2s2=3} => {g.h3k4=5}	0.0136497	0.300875	1.42763	3
656	{g.h3k4=1,g.h3k36=1} => {g.h3k27=1}	0.0132526	0.314118	1.42759	3
289	{g.h3=4,g.pol2s2=3} => {g.met=3}	0.0155358	0.338745	1.42686	3
27	{g.h3k36=3} => {g.met=3}	0.0632849	0.338555	1.42607	2
137	{g.h3k4=4,g.h3k27=1} => {g.h3k36=2}	0.0123095	0.322917	1.42577	3
543	{g.h3k36=3,g.pol2s2=1} => {g.h3k4=1}	0.00645257	0.310263	1.42551	3
602	{g.h3k27=1,g.met=1} => {g.h3k4=5}	0.0123592	0.300362	1.4252	3
762	{g.h3k27=2,g.met=3} => {g.h3k36=2}	0.0227825	0.322558	1.42419	3
1740	{g.h3=3,g.h3k27=3,g.met=3} => {g.h3k36=2}	0.0063533	0.322418	1.42357	4
1149	{g.h3=4,g.h3k36=2,g.met=3} => {g.h3k27=1}	0.00506279	0.312883	1.42199	4
730	{g.h3k4=3,g.h3k27=2} => {g.h3=3}	0.0172234	0.320406	1.42186	3
1564	{g.h3k4=3,g.pol2s2=2,g.met=3} => {g.h3=3}	0.00521169	0.320122	1.42059	4
567	{g.pol2s2=2,g.met=5} => {g.h3k4=1}	0.0107212	0.308571	1.41774	3
2	{g.h3k4=4} => {g.pol2s2=3}	0.0543505	0.313126	1.41765	2
1152	{g.h3=4,g.h3k36=2,g.met=3} => {g.pol2s2=3}	0.00506279	0.312883	1.41655	4
1571	{g.h3k36=2,g.pol2s2=2,g.met=3} => {g.h3=3}	0.00595622	0.319149	1.41628	4
26	{g.h3k36=3} => {g.h3=3}	0.0596119	0.318906	1.4152	2
25	{g.h3k36=3} => {g.pol2s2=3}	0.0584206	0.312533	1.41497	2
724	{g.h3k4=5,g.h3k36=4} => {g.h3=3}	0.0162307	0.318403	1.41297	3
51	{g.h3k4=4,g.met=4} => {g.h3k27=1}	0.00868616	0.310835	1.41268	3
1039	{g.h3k4=4,g.pol2s2=3,g.met=3} => {g.h3k36=2}	0.00724674	0.319475	1.41058	4
835	{g.h3=3,g.pol2s2=3} => {g.h3k36=2}	0.0228322	0.319444	1.41044	3
249	{g.h3=5,g.pol2s2=5} => {g.h3k4=1}	0.0163796	0.306691	1.4091	3
257	{g.h3=4,g.pol2s2=4} => {g.met=3}	0.0124088	0.334225	1.40782	3
819	{g.h3k27=3,g.pol2s2=3} => {g.met=3}	0.0193081	0.334192	1.40769	3
727	{g.h3k36=4,g.met=3} => {g.h3=3}	0.0139971	0.31721	1.40767	3
1603	{g.h3k4=5,g.h3k27=3,g.h3k36=4} => {g.pol2s2=3}	0.00516206	0.310448	1.40553	4
688	{g.pol2s2=2,g.met=2} => {g.h3k36=2}	0.0129051	0.317848	1.4034	3
744	{g.h3k4=5,g.h3k27=2} => {g.met=3}	0.01633	0.332659	1.40123	3
37	{g.h3k27=2} => {g.pol2s2=3}	0.063533	0.30888	1.39843	2
826	{g.h3k4=5,g.pol2s2=3} => {g.h3=3}	0.0136497	0.315006	1.39789	3
36	{g.h3=5} => {g.h3k4=1}	0.0623418	0.304116	1.39727	2
749	{g.h3k27=2,g.pol2s2=3} => {g.h3k36=2}	0.0201022	0.316406	1.39703	3
522	{g.h3=2,g.h3k36=3} => {g.pol2s2=3}	0.0124584	0.308354	1.39605	3
742	{g.h3k4=5,g.h3k27=2} => {g.h3=3}	0.0154365	0.314459	1.39546	3
795	{g.h3k27=3,g.met=2} => {g.pol2s2=3}	0.0173227	0.308032	1.39459	3
771	{g.h3k4=3,g.h3k27=3} => {g.h3=3}	0.0156847	0.313803	1.39255	3
829	{g.h3k4=5,g.met=3} => {g.h3=3}	0.0147416	0.313622	1.39175	3
276	{g.h3=4,g.h3k27=2} => {g.h3k36=2}	0.0147913	0.315011	1.39087	3
803	{g.h3k36=2,g.met=2} => {g.pol2s2=3}	0.0139475	0.306434	1.38735	3
47	{g.h3=3} => {g.met=3}	0.0740557	0.328634	1.38428	2
48	{g.met=3} => {g.h3=3}	0.0740557	0.311938	1.38428	2
325	{g.h3k4=3,g.pol2s2=4} => {g.met=3}	0.0123592	0.328496	1.38369	3
804	{g.h3k36=2,g.met=2} => {g.h3=3}	0.014146	0.310796	1.37921	3
824	{g.h3k27=3,g.met=3} => {g.h3k36=2}	0.0175212	0.311837	1.37685	3
674	{g.h3=2,g.h3k27=1} => {g.h3k36=2}	0.0124584	0.311414	1.37499	3
339	{g.h3=3,g.pol2s2=4} => {g.met=3}	0.0183154	0.32626	1.37428	3
631	{g.h3k4=2,g.h3=2} => {g.h3k36=2}	0.0143446	0.311087	1.37354	3
627	{g.h3k4=2,g.h3k36=1} => {g.h3k27=1}	0.0128555	0.302217	1.37351	3
282	{g.h3k4=3,g.h3=4} => {g.met=3}	0.0136993	0.325856	1.37257	3
206	{g.h3k27=3,g.met=4} => {g.h3k36=2}	0.0110686	0.310585	1.37132	3
341	{g.h3k36=2,g.pol2s2=4} => {g.met=3}	0.0130541	0.325495	1.37105	3
286	{g.h3=4,g.h3k27=1} => {g.h3k36=2}	0.0135008	0.310502	1.37096	3
291	{g.h3=4,g.met=3} => {g.h3k36=2}	0.0161811	0.310476	1.37084	3
182	{g.h3=4,g.met=4} => {g.h3k36=2}	0.0125577	0.310429	1.37064	3
97	{g.h3k4=4,g.h3=2} => {g.pol2s2=3}	0.00928178	0.3021	1.36773	3
539	{g.h3k4=3,g.h3k36=3} => {g.h3=3}	0.0133022	0.307692	1.36544	3
274	{g.h3=4,g.h3k27=2} => {g.pol2s2=3}	0.014146	0.301268	1.36397	3
1510	{g.h3=2,g.h3k36=2,g.pol2s2=2} => {g.met=3}	0.00560878	0.323782	1.36384	4
178	{g.h3k4=3,g.h3k27=4} => {g.h3k36=2}	0.0104234	0.308824	1.36355	3
99	{g.h3k4=4,g.h3=2} => {g.met=3}	0.00992704	0.323102	1.36097	3
285	{g.h3=4,g.h3k27=3} => {g.pol2s2=3}	0.0125577	0.300475	1.36038	3
1617	{g.h3=3,g.h3k36=4,g.pol2s2=3} => {g.met=3}	0.00506279	0.322785	1.35964	4
828	{g.h3k4=5,g.h3=3} => {g.met=3}	0.0147416	0.322126	1.35686	3
833	{g.h3k27=1,g.h3k36=2} => {g.met=3}	0.0186132	0.321612	1.3547	3
638	{g.h3k4=2,g.h3=3} => {g.h3k36=2}	0.011565	0.306579	1.35364	3
46	{g.pol2s2=3} => {g.met=3}	0.0707301	0.320225	1.34885	2
676	{g.h3=2,g.pol2s2=3} => {g.met=3}	0.0151387	0.320042	1.34808	3
52	{g.h3k4=4,g.met=4} => {g.h3=3}	0.00848762	0.30373	1.34785	3
288	{g.h3=4,g.pol2s2=3} => {g.h3k36=2}	0.0139971	0.305195	1.34753	3
693	{g.h3k36=2,g.pol2s2=2} => {g.met=3}	0.0186628	0.319456	1.34562	3
58	{g.h3k4=4,g.h3=4} => {g.h3k36=2}	0.0118132	0.304348	1.34379	3
821	{g.h3=3,g.h3k27=3} => {g.met=3}	0.0197052	0.318876	1.34317	3
4	{g.h3k4=4} => {g.met=3}	0.055244	0.318273	1.34063	2
5	{g.pol2s2=4} => {g.h3=3}	0.0561374	0.302083	1.34054	2
703	{g.h3k27=2,g.h3k36=4} => {g.met=3}	0.0127562	0.317676	1.33812	3
913	{g.h3k4=4,g.h3=3,g.pol2s2=4} => {g.met=3}	0.00699856	0.317568	1.33766	4
672	{g.h3=2,g.h3k27=3} => {g.h3k36=2}	0.0139475	0.302802	1.33696	3
208	{g.h3k27=1,g.met=4} => {g.h3k36=2}	0.0131037	0.302752	1.33674	3
755	{g.h3=3,g.h3k27=2} => {g.h3k36=2}	0.0201022	0.302465	1.33547	3
817	{g.h3k27=3,g.pol2s2=3} => {g.h3k36=2}	0.0174716	0.302405	1.33521	3
98	{g.h3k4=4,g.h3=2} => {g.h3k36=2}	0.00928178	0.3021	1.33386	3
677	{g.h3=2,g.h3k36=2} => {g.met=3}	0.0171738	0.316271	1.3322	3
639	{g.h3k4=2,g.met=3} => {g.h3k36=2}	0.0132526	0.301695	1.33207	3
664	{g.h3=2,g.h3k27=2} => {g.met=3}	0.0137986	0.315909	1.33068	3
196	{g.h3=2,g.met=4} => {g.h3k36=2}	0.011565	0.300645	1.32744	3
1006	{g.h3k4=4,g.h3k27=2,g.met=3} => {g.h3k36=2}	0.00729637	0.300613	1.3273	4
1730	{g.h3=3,g.h3k27=3,g.pol2s2=3} => {g.h3k36=2}	0.00645257	0.300231	1.32561	4
673	{g.h3=2,g.h3k27=3} => {g.met=3}	0.0144935	0.314655	1.32539	3
76	{g.h3k4=4,g.pol2s2=4} => {g.met=3}	0.015238	0.314549	1.32495	3
686	{g.h3k4=3,g.pol2s2=2} => {g.met=3}	0.0162803	0.314477	1.32465	3
549	{g.h3k4=5,g.h3k36=3} => {g.met=3}	0.013203	0.312941	1.31817	3
1028	{g.h3k4=4,g.h3=3,g.h3k27=3} => {g.met=3}	0.00699856	0.30989	1.30532	4
669	{g.h3k4=3,g.h3=2} => {g.met=3}	0.0154862	0.309831	1.30507	3
49	{g.h3k36=2} => {g.met=3}	0.0701345	0.309665	1.30437	2
287	{g.h3=4,g.h3k27=1} => {g.met=3}	0.0133519	0.307078	1.29348	3
308	{g.h3=2,g.pol2s2=4} => {g.met=3}	0.0109694	0.306094	1.28933	3
827	{g.h3k4=5,g.pol2s2=3} => {g.met=3}	0.013203	0.304696	1.28345	3
690	{g.h3k27=3,g.pol2s2=2} => {g.met=3}	0.012111	0.302354	1.27358	3
681	{g.h3k27=2,g.pol2s2=2} => {g.met=3}	0.0123592	0.300725	1.26672	3
831	{g.h3k27=1,g.pol2s2=3} => {g.met=3}	0.0119621	0.300499	1.26576	3
*rules in the table are selectted due to page limitaion.

## Sheet: Table S3 mRNA IDs in P155
Table S3 mRNA IDs in P155.
NMID
NM_197990
NM_172963
NM_001114098
NM_173752
NM_026865
NM_001085491
NM_028877
NM_001085493
NM_175234
NM_173405
NM_001034895
NM_027585
NM_172967
NM_001033321
NM_001004155
NM_001112735
NM_001081401
NM_130895
NM_001024837
NM_138305
NM_009623
NM_178778
NM_007377
NM_198127
NM_030251
NM_001034013
NM_009599
NM_134156
NM_007397
NM_177034
NM_007413
NM_007422
NM_001005605
NM_027373
NM_207206
NM_031185
NM_025389
NM_007472
NM_133796
NM_027144
NM_001081116
NM_178640
NM_016888
NM_008081
NM_030121
NM_025541
NM_013799
NM_053069
NM_016745
NM_016843
NM_001012400
NM_145986
NM_153287
NM_009734
NM_001109658
NM_028472
NM_001113367
NM_001045523
NM_173395
NM_020486
NM_175461
NM_177994
NM_001001884
NM_001080808
NM_153112
NM_001033533
NM_029779
NM_139206
NM_181391
NM_007628
NM_009846
NM_009851
NM_001039150
NM_001039151
NM_023223
NM_183016
NM_146040
NM_199470
NM_007665
NM_001037809
NM_009867
NM_009870
NM_009877
NM_021439
NM_007701
NM_019952
NM_023051
NM_028082
NM_001037846
NM_001037847
NM_001037848
NM_177724
NM_020616
NM_013884
NM_153088
NM_198013
NM_173369
NM_007838
NM_007840
NM_007882
NM_133833
NM_134448
NM_025900
NM_174853
NM_174854
NM_019454
NM_177030
NM_175332
NM_001110513
NM_023240
NM_029663
NM_021474
NM_010112
NM_177813
NM_172703
NM_144872
NM_010190
NM_173423
NM_007942
NM_133191
NM_028039
NM_001081188
NM_183221
NM_010181
NM_001001984
NM_133940
NM_001081034
NM_133765
NM_008090
NM_019506
NM_010226
NM_173430
NM_010228
NM_019679
NM_001077698
NM_008592
NM_010426
NM_199068
NM_011356
NM_172802
NM_001111073
NM_178856
NM_175481
NM_181850
NM_001033445
NM_010306
NM_013531
NM_172412
NM_172952
NM_024198
NM_008166
NM_016889
NM_027452
NM_016671
NM_023503
NM_146006
NM_144557
NM_012057
NM_008403
NM_001113549
NM_144892
NM_177290
NM_030887
NM_153512
NM_133207
NM_001111331
NM_013871
NM_027115
NM_001045483
NM_021921
NM_008538
NM_008427
NM_146037
NM_080465
NM_026037
NM_001083341
NM_008213
NM_010404
NM_008226
NM_001039472
NM_024245
NM_010783
NM_001012335
NM_008708
NM_010423
NM_010637
NM_009769
NM_133771
NM_030705
NM_010792
NM_001039214
NM_198615
NM_173788
NM_009697
NM_027326
NM_026561
NM_001102650
NM_198190
NM_153561
NM_008482
NM_175749
NM_001081327
NM_001040399
NM_053162
NM_001042411
NM_008494
NM_008495
NM_008629
NM_028306
NM_008307
NM_001080999
NM_001081000
NM_010482
NM_008315
NM_008500
NM_001083125
NM_008501
NM_153408
NM_008634
NM_028680
NM_010513
NM_033652
NM_016662
NM_008651
NM_010544
NM_001105157
NM_011443
NM_009239
NM_022435
NM_197992
NM_178708
NM_175561
NM_001081962
NM_022028
NM_027617
NM_021343
NM_021568
NM_008960
NM_008965
NM_008975
NM_001013390
NM_001004366
NM_177879
NM_130877
NM_001040611
NM_011067
NM_008994
NM_133705
NM_029576
NM_172537
NM_019410
NM_025700
NM_021411
NM_173781
NM_178621
NM_019444
NM_024457
NM_011358
NM_008842
NM_008845
NM_054051
NM_008851
NM_145216
NM_011360
NM_008507
NM_011099
NM_019969
NM_013880
NM_001080927
NM_028030
NM_021423
NM_011377
NM_011380
NM_201389
NM_201393
NM_023320
NM_011265
NM_026446
NM_020516
NM_031196
NM_021551
NM_019687
NM_148932
NM_011141
NM_138944
NM_028493
NM_053270
NM_183018
NM_001012623
NM_001012624
NM_001012625
NM_138952
NM_001113418
NM_178726
NM_144528
NM_144828
NM_008913
NM_001081162
NM_053248
NM_025661
NM_001033281
NM_008856
NM_148946
NM_023908
NM_001038643
NM_172841
NM_001042660
NM_028829
NM_019574
NM_011040
NM_009821
NM_001111023
NM_197943
NM_146103
NM_001039385
NM_011703
NM_009511
NM_026436
NM_011176
NM_018784
NM_009282
NM_016964
NM_029019
NM_199306
NM_001001735
NM_018865
NM_198703
NM_009520
NM_019442
NM_016665
NM_011720
NM_013753
NM_145828
NM_053168
NM_025863
NM_199196
NM_133975
NM_001025246
NM_011642
NM_026917
NM_025359
NM_009307
NM_001040435
NM_080442
NM_032004
NM_019636
NM_009324
NM_019507
NM_009335
NM_019883
NM_144839
NM_027315
NM_009361
NM_011577
NM_009370
NM_173396
NM_013689
NM_001081413
NM_029770
NM_024451
NM_009482
NM_019725

## Sheet: Table S4 mRNA IDs in G155
Table S4 mRNA IDs in G155
NMID
NM_001002012
NM_001008423
NM_001024699
NM_001025103
NM_001025612
NM_001033212
NM_001033293
NM_001033547
NM_001039385
NM_001081399
NM_001085491
NM_001098203
NM_007500
NM_007539
NM_007682
NM_008058
NM_008154
NM_008213
NM_008242
NM_008265
NM_008266
NM_008299
NM_008301
NM_008593
NM_008723
NM_008738
NM_008894
NM_009053
NM_009392
NM_009404
NM_009434
NM_009482
NM_009896
NM_009898
NM_010090
NM_010132
NM_010217
NM_010218
NM_010351
NM_010386
NM_010419
NM_010425
NM_010430
NM_010436
NM_010482
NM_010588
NM_010742
NM_011328
NM_011438
NM_012020
NM_013539
NM_013707
NM_013805
NM_013895
NM_013909
NM_015758
NM_016887
NM_016968
NM_019444
NM_019563
NM_019916
NM_019924
NM_020285
NM_020293
NM_021498
NM_022033
NM_022435
NM_023627
NM_024215
NM_024223
NM_024267
NM_026415
NM_026446
NM_026834
NM_026892
NM_026954
NM_027122
NM_027242
NM_027304
NM_027511
NM_027998
NM_028621
NM_028855
NM_029083
NM_029303
NM_030064
NM_030244
NM_033041
NM_053244
NM_053256
NM_133223
NM_133694
NM_138631
NM_145353
NM_145378
NM_145459
NM_145478
NM_145836
NM_146518
NM_146854
NM_153776
NM_172119
NM_173741
NM_175126
NM_175652
NM_175658
NM_175662
NM_177344
NM_177753
NM_178053
NM_178211
NM_178595
NM_181817
NM_181859
NM_183298
NM_194350
NM_198614
NM_199058
NM_201617
NM_206867
NM_207220
NM_207666

## Sheet: Table S5 Pattern Specification
Table S5 Pattern specification at multi-granularity levels
P0: patterns discovered at the gene level with initial binning
Items	Genomic region	Pattern description	#. mRNA
P155	Promoter	p.H3K4Me3 ≤ -0.84 & p.H3K27Me3 ≥ 0.87 & p.H3K36Me3 ≥ 0.78	362 (1.8%)
G155	Gene body	g.H3K4Me3 ≤ -0.3 & g.H3K27Me3 ≥ 0.3 & g.H3K36Me3 ≥ 0.091	957 (4.8%)
PS: patterns with stringent cut-offs
P155s	Promoter	p.H3K4Me3 ≤ -0.84 & p.H3K27Me3 ≥ 0.87 & p.H3K36Me3 ≥ 0.78	362 (1.8%)
G155s	Gene body	g.H3K4Me3 ≤ -0.6 & g.H3K27Me3 ≥ 0.6 & g.H3K36Me3 ≥ 0.6	122 (0.6%)
PE: all 200 base pair intervals matched to PS (unit: intervals)
P155E	Promoter	p.H3K4Me3 ≤ -0.84 & p.H3K27Me3 ≥ 0.87 & p.H3K36Me3 ≥ 0.78	1,386(6.9%)
G155E	Gene body	g.H3K4Me3 ≤ -0.6 & g.H3K27Me3 ≥ 0.6 & g.H3K36Me3 ≥ 0.6	9,804(0.48%)
P0 is an initial pattern encoded in the identified association rules. dRES values of H3K4Me3, H3K27Me3, and H3K36Me3 are above the initial binning cut-offs, as stated in the third column. PS is a pattern with stringent cut-offs of epigenetic marks at the gene level. We increased the cut-offs for the three marks in the G155 gene body pattern, but those for promoter pattern P155s were held at the i…

## Sheet: Table S6supperset of genebodies
Table S6 Supersets of G155.
rid	rules	support	confidence	lift	length
1811	{g.h3k4=1,g.h3k27=5,g.pol2s2=1,g.met=5} => {g.h3k36=5}	0.00600586	0.661202	3.54288	5
1822	{g.h3k4=1,g.h3=5,g.h3k36=5,g.met=1} => {g.h3k27=5}	0.00526133	0.650307	3.48636	5
1251	{g.h3k4=1,g.h3k36=5,g.met=1} => {g.h3k27=5}	0.0165285	0.644101	3.45309	4
1827	{g.h3k4=1,g.h3k36=5,g.pol2s2=1,g.met=1} => {g.h3k27=5}	0.00675038	0.638498	3.42305	5
1817	{g.h3k4=1,g.h3=1,g.h3k36=5,g.met=1} => {g.h3k27=5}	0.00565841	0.633333	3.39536	5
1826	{g.h3k4=1,g.h3k27=5,g.pol2s2=1,g.met=1} => {g.h3k36=5}	0.00675038	0.615385	3.29738	5
1836	{g.h3k4=1,g.h3=5,g.h3k27=5,g.pol2s2=1} => {g.h3k36=5}	0.00615476	0.610837	3.27302	5
1279	{g.h3k4=1,g.h3k27=5,g.pol2s2=1} => {g.h3k36=5}	0.0188614	0.595611	3.19143	4
1272	{g.h3k4=1,g.h3=5,g.h3k27=5} => {g.h3k36=5}	0.0158336	0.590741	3.16533	4
1231	{g.h3k4=1,g.h3k27=5,g.met=5} => {g.h3k36=5}	0.0141957	0.584867	3.13386	4
1821	{g.h3k4=1,g.h3=5,g.h3k27=5,g.met=1} => {g.h3k36=5}	0.00526133	0.582418	3.12074	5
1085	{g.h3k4=1,g.h3k36=5,g.pol2s2=5} => {g.h3k27=5}	0.0114161	0.579345	3.10592	4
1064	{g.h3k4=1,g.h3k27=5,g.met=4} => {g.h3k36=5}	0.00615476	0.568807	3.04781	4
1831	{g.h3k4=1,g.h3=1,g.h3k27=5,g.pol2s2=1} => {g.h3k36=5}	0.00650221	0.559829	2.9997	5
1259	{g.h3k4=1,g.h3=1,g.h3k36=5} => {g.h3k27=5}	0.0159825	0.559028	2.997	4
1265	{g.h3k4=1,g.h3k36=5,g.pol2s2=2} => {g.h3k27=5}	0.00828908	0.558528	2.99432	4
1832	{g.h3k4=1,g.h3=1,g.h3k36=5,g.pol2s2=1} => {g.h3k27=5}	0.00650221	0.555085	2.97586	5
1250	{g.h3k4=1,g.h3k27=5,g.met=1} => {g.h3k36=5}	0.0165285	0.553156	2.96395	4
1084	{g.h3k4=1,g.h3k27=5,g.pol2s2=5} => {g.h3k36=5}	0.0114161	0.551559	2.95539	4
1273	{g.h3k4=1,g.h3=5,g.h3k36=5} => {g.h3k27=5}	0.0158336	0.54717	2.93343	4
1816	{g.h3k4=1,g.h3=1,g.h3k27=5,g.met=1} => {g.h3k36=5}	0.00565841	0.545455	2.92268	5
1283	{g.h3k4=1,g.h3k36=5,g.pol2s2=3} => {g.h3k27=5}	0.00526133	0.540816	2.89937	4
1833	{g.h3=5,g.h3k27=5,g.h3k36=5,g.pol2s2=1} => {g.h3k4=1}	0.00615476	0.629442	2.89199	5
1837	{g.h3k4=1,g.h3=5,g.h3k36=5,g.pol2s2=1} => {g.h3k27=5}	0.00615476	0.53913	2.89033	5
369	{g.h3k4=1,g.h3k27=5} => {g.h3k36=5}	0.0475009	0.537037	2.87758	3
370	{g.h3k4=1,g.h3k36=5} => {g.h3k27=5}	0.0475009	0.53404	2.86304	3
1286	{g.h3k4=1,g.h3k36=5,g.met=3} => {g.h3k27=5}	0.0053606	0.53202	2.85221	4
1823	{g.h3k27=5,g.h3k36=5,g.pol2s2=1,g.met=1} => {g.h3k4=1}	0.00675038	0.615385	2.8274	5
1270	{g.h3=5,g.h3k27=5,g.h3k36=5} => {g.h3k4=1}	0.0158336	0.606464	2.78641	4
1280	{g.h3k4=1,g.h3k36=5,g.pol2s2=1} => {g.h3k27=5}	0.0188614	0.516304	2.76796	4
1277	{g.h3k27=5,g.h3k36=5,g.pol2s2=1} => {g.h3k4=1}	0.0188614	0.597484	2.74516	4
1258	{g.h3k4=1,g.h3=1,g.h3k27=5} => {g.h3k36=5}	0.0159825	0.511924	2.74301	4
1262	{g.h3k4=1,g.h3=2,g.h3k36=5} => {g.h3k27=5}	0.00655184	0.511628	2.74289	4
1808	{g.h3k27=5,g.h3k36=5,g.pol2s2=1,g.met=5} => {g.h3k4=1}	0.00600586	0.596059	2.73861	5
1264	{g.h3k4=1,g.h3k27=5,g.pol2s2=2} => {g.h3k36=5}	0.00828908	0.510703	2.73647	4
1065	{g.h3k4=1,g.h3k36=5,g.met=4} => {g.h3k27=5}	0.00615476	0.508197	2.72449	4
1818	{g.h3=5,g.h3k27=5,g.h3k36=5,g.met=1} => {g.h3k4=1}	0.00526133	0.592179	2.72078	5
1261	{g.h3k4=1,g.h3=2,g.h3k27=5} => {g.h3k36=5}	0.00655184	0.505747	2.70992	4
1263	{g.h3k27=5,g.h3k36=5,g.pol2s2=2} => {g.h3k4=1}	0.00828908	0.588028	2.70171	4
1230	{g.h3k27=5,g.h3k36=5,g.met=5} => {g.h3k4=1}	0.0141957	0.574297	2.63862	4
1063	{g.h3k27=5,g.h3k36=5,g.met=4} => {g.h3k4=1}	0.00615476	0.571429	2.62544	4
1284	{g.h3k27=5,g.h3k36=5,g.met=3} => {g.h3k4=1}	0.0053606	0.568421	2.61163	4
1276	{g.h3k4=1,g.h3k36=5,g.met=2} => {g.h3k27=5}	0.00526133	0.486239	2.60677	4
1248	{g.h3k27=5,g.h3k36=5,g.met=1} => {g.h3k4=1}	0.0165285	0.566327	2.602	4
1282	{g.h3k4=1,g.h3k27=5,g.pol2s2=3} => {g.h3k36=5}	0.00526133	0.484018	2.59349	4
368	{g.h3k27=5,g.h3k36=5} => {g.h3k4=1}	0.0475009	0.560633	2.57584	3
1828	{g.h3=1,g.h3k27=5,g.h3k36=5,g.pol2s2=1} => {g.h3k4=1}	0.00650221	0.557447	2.5612	5
1281	{g.h3k27=5,g.h3k36=5,g.pol2s2=3} => {g.h3k4=1}	0.00526133	0.549223	2.52342	4
1232	{g.h3k4=1,g.h3k36=5,g.met=5} => {g.h3k27=5}	0.0141957	0.468852	2.51356	4
1256	{g.h3=1,g.h3k27=5,g.h3k36=5} => {g.h3k4=1}	0.0159825	0.541176	2.48645	4
1813	{g.h3=1,g.h3k27=5,g.h3k36=5,g.met=1} => {g.h3k4=1}	0.00565841	0.540284	2.48235	5
1275	{g.h3k4=1,g.h3k27=5,g.met=2} => {g.h3k36=5}	0.00526133	0.456897	2.44816	4
1083	{g.h3k27=5,g.h3k36=5,g.pol2s2=5} => {g.h3k4=1}	0.0114161	0.531178	2.44051	4
1285	{g.h3k4=1,g.h3k27=5,g.met=3} => {g.h3k36=5}	0.0053606	0.448133	2.40121	4
1812	{g.h3k4=1,g.h3k36=5,g.pol2s2=1,g.met=5} => {g.h3k27=5}	0.00600586	0.446494	2.3937	5
1260	{g.h3=2,g.h3k27=5,g.h3k36=5} => {g.h3k4=1}	0.00655184	0.517647	2.37834	4
1274	{g.h3k27=5,g.h3k36=5,g.met=2} => {g.h3k4=1}	0.00526133	0.495327	2.27579	4
1809	{g.h3k4=1,g.h3k27=5,g.h3k36=5,g.met=5} => {g.pol2s2=1}	0.00600586	0.423077	2.0232	5
1824	{g.h3k4=1,g.h3k27=5,g.h3k36=5,g.met=1} => {g.pol2s2=1}	0.00675038	0.408408	1.95305	5
1829	{g.h3k4=1,g.h3=1,g.h3k27=5,g.h3k36=5} => {g.pol2s2=1}	0.00650221	0.406832	1.94551	5
1278	{g.h3k4=1,g.h3k27=5,g.h3k36=5} => {g.pol2s2=1}	0.0188614	0.397074	1.89885	4
1825	{g.h3k4=1,g.h3k27=5,g.h3k36=5,g.pol2s2=1} => {g.met=1}	0.00675038	0.357895	1.89004	5
1815	{g.h3k4=1,g.h3=1,g.h3k27=5,g.h3k36=5} => {g.met=1}	0.00565841	0.354037	1.86967	5
1834	{g.h3k4=1,g.h3=5,g.h3k27=5,g.h3k36=5} => {g.pol2s2=1}	0.00615476	0.388715	1.85887	5
1249	{g.h3k4=1,g.h3k27=5,g.h3k36=5} => {g.met=1}	0.0165285	0.347962	1.83759	4
1830	{g.h3k4=1,g.h3k27=5,g.h3k36=5,g.pol2s2=1} => {g.h3=1}	0.00650221	0.344737	1.8087	5
1814	{g.h3k4=1,g.h3k27=5,g.h3k36=5,g.met=1} => {g.h3=1}	0.00565841	0.342342	1.79614	5
1257	{g.h3k4=1,g.h3k27=5,g.h3k36=5} => {g.h3=1}	0.0159825	0.336468	1.76532	4
1820	{g.h3k4=1,g.h3=5,g.h3k27=5,g.h3k36=5} => {g.met=1}	0.00526133	0.332288	1.75481	5
1810	{g.h3k4=1,g.h3k27=5,g.h3k36=5,g.pol2s2=1} => {g.met=5}	0.00600586	0.318421	1.70165	5
1271	{g.h3k4=1,g.h3k27=5,g.h3k36=5} => {g.h3=5}	0.0158336	0.333333	1.62607	4
1835	{g.h3k4=1,g.h3k27=5,g.h3k36=5,g.pol2s2=1} => {g.h3=5}	0.00615476	0.326316	1.59184	5
1819	{g.h3k4=1,g.h3k27=5,g.h3k36=5,g.met=1} => {g.h3=5}	0.00526133	0.318318	1.55282	5

## Sheet: Table S7 Filtered rules P155
Table S7 Filtered rules for P155
rid	rules	support	confidence	lift	length	annote	rank by lift
23	{p.pol2s5=1} => {p.met=2}	0.0840324	0.398259	1.06784	2	Top 5 support
8	{p.h3k4=1} => {p.met=2}	0.0782747	0.41326	1.10806	2
6	{p.h3k36=5} => {p.met=2}	0.0748002	0.407187	1.09178	2
177	{p.pol2s5=1,p.met=2} => {p.h3k4=1}	0.0263066	0.313054	1.6528	3
176	{p.h3k4=1,p.met=2} => {p.pol2s5=1}	0.0263066	0.336081	1.59281	3
175	{p.h3k4=1,p.pol2s5=1} => {p.met=2}	0.0263066	0.474485	1.27222	3
111	{p.h3k36=5,p.met=2} => {p.h3k4=1}	0.0230307	0.307896	1.62557	3
110	{p.h3k4=1,p.h3k36=5} => {p.met=2}	0.0230307	0.437736	1.17368	3
168	{p.h3k27=5,p.met=2} => {p.h3k4=1}	0.0213431	0.307143	1.6216	3
167	{p.h3k4=1,p.h3k27=5} => {p.met=2}	0.0213431	0.393773	1.05581	3
348	{p.h3k4=2,p.pol2s5=1} => {p.met=2}	0.0208964	0.378257	1.01421	3
126	{p.h3k36=5,p.pol2s5=1} => {p.met=2}	0.0206979	0.440338	1.18066	3
128	{p.h3k4=2,p.h3k36=5} => {p.met=2}	0.0202512	0.427673	1.1467	3
122	{p.h3k27=5,p.h3k36=5} => {p.met=2}	0.0197052	0.387317	1.0385	3
350	{p.h3k27=3,p.pol2s5=1} => {p.met=2}	0.0195066	0.412815	1.10687	3
250	{p.h3=1,p.pol2s5=1} => {p.met=2}	0.0191592	0.410638	1.10103	3
145	{p.h3k36=4,p.pol2s5=1} => {p.met=2}	0.0191095	0.425885	1.14191	3
333	{p.h3k4=4,p.h3k27=1} => {p.met=2}	0.0190103	0.392821	1.05325	3
331	{p.h3k27=1,p.h3k36=2} => {p.met=2}	0.0189606	0.390194	1.04621	3
180	{p.h3k4=1,p.pol2s5=2} => {p.met=2}	0.0187125	0.420759	1.12816	3
283	{p.h3k27=5,p.pol2s5=2} => {p.met=2}	0.0186132	0.382653	1.02599	3
133	{p.h3k4=1,p.h3k36=4} => {p.met=2}	0.0185139	0.432715	1.16022	3
349	{p.h3=4,p.pol2s5=1} => {p.met=2}	0.0180176	0.404232	1.08385	3
105	{p.h3k27=5,p.h3k36=5} => {p.h3k4=1}	0.0179679	0.353171	1.8646	3	P144& Top 5 lift	12
106	{p.h3k4=1,p.h3k27=5} => {p.h3k36=5}	0.0179679	0.331502	1.80458	3	P144& Top 5 lift	16
104	{p.h3k4=1,p.h3k36=5} => {p.h3k27=5}	0.0179679	0.341509	1.74408	3	P144& Top 10 lift
156	{p.h3k4=1,p.h3=1} => {p.met=2}	0.0177198	0.402935	1.08037	3
279	{p.h3k27=5,p.pol2s5=1} => {p.met=2}	0.0174716	0.375667	1.00726	3
181	{p.h3k4=1,p.h3k27=3} => {p.met=2}	0.017273	0.403712	1.08246	3
325	{p.h3k36=3,p.pol2s5=1} => {p.met=2}	0.017273	0.392334	1.05195	3
36	{p.h3k4=1,p.h3k27=4} => {p.met=2}	0.0171738	0.440764	1.1818	3
130	{p.h3k36=5,p.pol2s5=2} => {p.met=2}	0.0170249	0.400233	1.07313	3
211	{p.h3=5,p.pol2s5=1} => {p.met=2}	0.0170249	0.396074	1.06198	3
214	{p.h3k4=2,p.h3=5} => {p.met=2}	0.0169256	0.374314	1.00363	3
252	{p.h3k4=2,p.h3=1} => {p.met=2}	0.0169256	0.373494	1.00144	3
47	{p.h3k27=4,p.pol2s5=1} => {p.met=2}	0.016876	0.409146	1.09703	3
113	{p.h3=5,p.h3k36=5} => {p.met=2}	0.0165782	0.40534	1.08682	3
32	{p.h3k27=4,p.h3k36=5} => {p.met=2}	0.0164789	0.428387	1.14862	3
153	{p.h3k4=1,p.h3=5} => {p.met=2}	0.0164789	0.423469	1.13543	3
135	{p.h3=5,p.h3k36=4} => {p.met=2}	0.0164292	0.409147	1.09703	3
131	{p.h3k27=3,p.h3k36=5} => {p.met=2}	0.0164292	0.402187	1.07837	3
87	{p.h3k27=1,p.pol2s5=3} => {p.met=2}	0.01633	0.429504	1.15161	3
120	{p.h3=2,p.h3k36=5} => {p.met=2}	0.0161314	0.435074	1.16655	3
179	{p.h3k4=1,p.h3=4} => {p.met=2}	0.0159329	0.413127	1.1077	3
309	{p.h3=3,p.h3k27=1} => {p.met=2}	0.0159329	0.384892	1.032	3
324	{p.h3k27=1,p.h3k36=3} => {p.met=2}	0.0158336	0.386667	1.03675	3
195	{p.h3k4=5,p.h3k27=1} => {p.h3k36=1}	0.0157344	0.308666	1.43685	3
271	{p.h3=2,p.pol2s5=1} => {p.met=2}	0.0157344	0.388005	1.04034	3
129	{p.h3=4,p.h3k36=5} => {p.met=2}	0.0155854	0.394969	1.05901	3
164	{p.h3k27=5,p.pol2s5=1} => {p.h3k4=1}	0.0155358	0.334045	1.76363	3		20
332	{p.h3k27=1,p.pol2s5=1} => {p.met=2}	0.0151884	0.384422	1.03074	3
335	{p.h3k4=2,p.h3k27=1} => {p.met=2}	0.0150891	0.383354	1.02787	3
172	{p.h3k4=1,p.h3k36=3} => {p.met=2}	0.0150395	0.411126	1.10234	3
300	{p.h3k27=2,p.pol2s5=1} => {p.met=2}	0.0149898	0.410884	1.10169	3
107	{p.h3k36=5,p.pol2s5=1} => {p.h3k4=1}	0.0148906	0.31679	1.67253	3
138	{p.h3=1,p.h3k36=4} => {p.met=2}	0.0148409	0.379924	1.01868	3
162	{p.h3k4=1,p.h3=2} => {p.met=2}	0.0147913	0.396277	1.06252	3
116	{p.h3=1,p.h3k36=5} => {p.met=2}	0.0147913	0.391076	1.04858	3
227	{p.h3k4=3,p.pol2s5=1} => {p.met=2}	0.014692	0.391534	1.04981	3
119	{p.h3k36=5,p.pol2s5=4} => {p.met=2}	0.0145927	0.403846	1.08282	3
247	{p.h3=1,p.h3k36=3} => {p.met=2}	0.0144935	0.386243	1.03562	3
248	{p.h3=1,p.h3k27=1} => {p.met=2}	0.0144935	0.385733	1.03425	3
183	{p.h3k4=5,p.pol2s5=5} => {p.h3k36=1}	0.0143446	0.317582	1.47836	3
316	{p.h3=3,p.pol2s5=1} => {p.met=2}	0.0140964	0.389041	1.04312	3
114	{p.h3k4=3,p.h3k36=5} => {p.met=2}	0.0140468	0.377837	1.01308	3
199	{p.h3k4=5,p.met=5} => {p.h3k36=1}	0.0138482	0.308287	1.43509	3
38	{p.h3=5,p.h3k27=4} => {p.met=2}	0.0138482	0.389121	1.04334	3
155	{p.h3k4=1,p.h3=1} => {p.pol2s5=1}	0.0136	0.309255	1.46567	3
108	{p.h3k36=5,p.pol2s5=2} => {p.h3k4=1}	0.0135504	0.318553	1.68184	3
109	{p.h3k4=1,p.pol2s5=2} => {p.h3k36=5}	0.0135504	0.304688	1.65862	3
56	{p.h3k4=5,p.pol2s5=3} => {p.met=2}	0.0134015	0.386266	1.03568	3
194	{p.h3k4=5,p.h3k36=2} => {p.h3k27=1}	0.0133519	0.300559	1.45702	3
170	{p.h3k4=1,p.h3=3} => {p.met=2}	0.0133519	0.435981	1.16898	3
207	{p.h3=5,p.h3k27=2} => {p.met=2}	0.013203	0.378378	1.01453	3
132	{p.h3k4=1,p.h3k36=4} => {p.pol2s5=1}	0.0130541	0.305104	1.446	3
35	{p.h3k27=4,p.pol2s5=1} => {p.h3k4=1}	0.0129548	0.314079	1.65822	3
34	{p.h3k4=1,p.h3k27=4} => {p.pol2s5=1}	0.0129548	0.332484	1.57576	3
237	{p.h3k27=1,p.pol2s5=5} => {p.h3k36=1}	0.0129548	0.303136	1.41111	3
338	{p.h3k36=2,p.pol2s5=1} => {p.met=2}	0.0127562	0.392366	1.05204	3
115	{p.h3k36=5,p.pol2s5=5} => {p.met=2}	0.0125577	0.37988	1.01856	3
154	{p.h3k4=1,p.pol2s5=5} => {p.met=2}	0.0125081	0.378378	1.01453	3
151	{p.h3k4=5,p.met=1} => {p.h3k36=1}	0.0124584	0.319338	1.48653	3
152	{p.h3k27=1,p.met=1} => {p.h3k36=1}	0.0123592	0.320876	1.49369	3
191	{p.h3k4=5,p.h3=3} => {p.h3k27=1}	0.0120117	0.302122	1.4646	3
161	{p.h3k4=1,p.h3=2} => {p.pol2s5=1}	0.0119621	0.320479	1.51886	3
173	{p.h3k4=1,p.h3k27=1} => {p.met=2}	0.0119124	0.432432	1.15946	3
125	{p.h3k27=1,p.h3k36=5} => {p.met=2}	0.0118628	0.429084	1.15049	3
86	{p.h3k27=1,p.pol2s5=3} => {p.h3k36=2}	0.0118132	0.310705	1.48125	3
124	{p.h3=3,p.h3k36=5} => {p.met=2}	0.0117139	0.411867	1.10432	3
166	{p.h3k4=1,p.h3=4} => {p.h3k27=5}	0.0116643	0.302445	1.54458	3
171	{p.h3k4=1,p.h3k36=3} => {p.pol2s5=1}	0.0116146	0.317503	1.50476	3
31	{p.h3k27=4,p.h3k36=5} => {p.h3k4=2}	0.011565	0.300645	1.38575	3
118	{p.h3k27=5,p.pol2s5=4} => {p.h3k36=5}	0.0115154	0.302477	1.64658	3
117	{p.h3k36=5,p.pol2s5=4} => {p.h3k27=5}	0.0115154	0.318681	1.6275	3
160	{p.h3=2,p.h3k27=5} => {p.h3k4=1}	0.0114657	0.302752	1.59841	3
159	{p.h3k4=1,p.h3=2} => {p.h3k27=5}	0.0114657	0.307181	1.56876	3
103	{p.h3k4=1,p.h3=2} => {p.h3k36=5}	0.0114161	0.305851	1.66495	3
102	{p.h3=2,p.h3k36=5} => {p.h3k4=1}	0.0114161	0.307898	1.62558	3
174	{p.h3k4=1,p.h3k36=2} => {p.met=2}	0.011019	0.422053	1.13164	3
165	{p.h3k4=1,p.met=5} => {p.h3k27=5}	0.0109197	0.300958	1.53698	3
55	{p.h3k4=5,p.pol2s5=3} => {p.h3k36=2}	0.0108701	0.313305	1.49365	3
278	{p.h3k27=5,p.h3k36=2} => {p.met=2}	0.0108205	0.373288	1.00088	3
157	{p.h3k4=1,p.pol2s5=4} => {p.h3k27=5}	0.0105723	0.321752	1.64318	3
169	{p.h3k4=1,p.h3k27=2} => {p.met=2}	0.0105723	0.408046	1.09408	3
123	{p.h3k27=2,p.h3k36=5} => {p.met=2}	0.0103241	0.399232	1.07045	3
185	{p.h3k4=5,p.h3=1} => {p.h3k36=1}	0.0101752	0.3149	1.46587	3
127	{p.h3k4=4,p.h3k36=5} => {p.met=2}	0.0101752	0.384615	1.03125	3
52	{p.h3k36=5,p.pol2s5=3} => {p.met=2}	0.00992704	0.397614	1.06611	3
163	{p.h3k4=1,p.h3=3} => {p.h3k27=5}	0.00948032	0.309562	1.58093	3
101	{p.h3k36=5,p.met=1} => {p.h3k27=5}	0.00933141	0.317032	1.61907	3
121	{p.h3=3,p.h3k36=5} => {p.h3k27=5}	0.00868616	0.30541	1.55972	3
445	{p.h3k36=5,p.pol2s5=1,p.met=2} => {p.h3k4=1}	0.00734601	0.354916	1.87382	4		10
444	{p.h3k4=1,p.h3k36=5,p.met=2} => {p.pol2s5=1}	0.00734601	0.318966	1.51169	4
443	{p.h3k4=1,p.h3k36=5,p.pol2s5=1} => {p.met=2}	0.00734601	0.493333	1.32276	4
441	{p.h3k27=5,p.h3k36=5,p.met=2} => {p.h3k4=1}	0.0070482	0.357683	1.88843	4	P144& Top 5 lift	9
442	{p.h3k4=1,p.h3k27=5,p.met=2} => {p.h3k36=5}	0.0070482	0.330233	1.79768	4	P144& Top 5 lift	17
440	{p.h3k4=1,p.h3k36=5,p.met=2} => {p.h3k27=5}	0.0070482	0.306034	1.56291	4	P144& Top 10 lift
439	{p.h3k4=1,p.h3k27=5,p.h3k36=5} => {p.met=2}	0.0070482	0.392265	1.05177	4	P144& Top 10 lift
370	{p.h3k27=4,p.pol2s5=1,p.met=2} => {p.h3k4=1}	0.00699856	0.414706	2.18949	4		2
369	{p.h3k4=1,p.h3k27=4,p.met=2} => {p.pol2s5=1}	0.00699856	0.407514	1.93136	4		6
368	{p.h3k4=1,p.h3k27=4,p.pol2s5=1} => {p.met=2}	0.00699856	0.54023	1.4485	4
458	{p.h3k36=4,p.pol2s5=1,p.met=2} => {p.h3k4=1}	0.00655184	0.342857	1.81015	4		15
457	{p.h3k4=1,p.h3k36=4,p.met=2} => {p.pol2s5=1}	0.00655184	0.353887	1.6772	4
456	{p.h3k4=1,p.h3k36=4,p.pol2s5=1} => {p.met=2}	0.00655184	0.501901	1.34573	4
511	{p.h3k4=4,p.h3k27=1,p.met=2} => {p.h3k36=2}	0.00650221	0.342037	1.63062	4
510	{p.h3k27=1,p.h3k36=2,p.met=2} => {p.h3k4=4}	0.00650221	0.342932	1.609	4
509	{p.h3k4=4,p.h3k27=1,p.h3k36=2} => {p.met=2}	0.00650221	0.450172	1.20703	4
468	{p.h3k27=5,p.pol2s5=1,p.met=2} => {p.h3k4=1}	0.00630367	0.360795	1.90486	4		8
467	{p.h3k4=1,p.h3k27=5,p.pol2s5=1} => {p.met=2}	0.00630367	0.405751	1.08792	4
463	{p.h3=1,p.pol2s5=1,p.met=2} => {p.h3k4=1}	0.00625403	0.326425	1.7234	4
462	{p.h3k4=1,p.h3=1,p.met=2} => {p.pol2s5=1}	0.00625403	0.352941	1.67271	4
461	{p.h3k4=1,p.h3=1,p.pol2s5=1} => {p.met=2}	0.00625403	0.459854	1.23299	4
453	{p.h3k4=2,p.h3k36=5,p.pol2s5=1} => {p.met=2}	0.00575768	0.424908	1.13929	4
466	{p.h3=2,p.pol2s5=1,p.met=2} => {p.h3k4=1}	0.00570805	0.362776	1.91532	4		7
367	{p.h3k4=2,p.h3k27=4,p.met=2} => {p.h3k36=5}	0.00570805	0.343284	1.86872	4		11
465	{p.h3k4=1,p.h3=2,p.met=2} => {p.pol2s5=1}	0.00570805	0.385906	1.82895	4		14
366	{p.h3k27=4,p.h3k36=5,p.met=2} => {p.h3k4=2}	0.00570805	0.346386	1.59658	4
365	{p.h3k4=2,p.h3k27=4,p.h3k36=5} => {p.met=2}	0.00570805	0.493562	1.32337	4
464	{p.h3k4=1,p.h3=2,p.pol2s5=1} => {p.met=2}	0.00570805	0.477178	1.27944	4
447	{p.h3k36=5,p.pol2s5=2,p.met=2} => {p.h3k4=1}	0.00555914	0.326531	1.72395	4
446	{p.h3k4=1,p.h3k36=5,p.pol2s5=2} => {p.met=2}	0.00555914	0.410256	1.1	4
471	{p.h3k4=1,p.h3k36=3,p.met=2} => {p.pol2s5=1}	0.00550951	0.366337	1.7362	4
472	{p.h3k36=3,p.pol2s5=1,p.met=2} => {p.h3k4=1}	0.00550951	0.318966	1.68401	4
476	{p.h3k4=1,p.h3k27=3,p.met=2} => {p.pol2s5=1}	0.00550951	0.318966	1.51169	4
470	{p.h3k4=1,p.h3k36=3,p.pol2s5=1} => {p.met=2}	0.00550951	0.474359	1.27188	4
475	{p.h3k4=1,p.h3k27=3,p.pol2s5=1} => {p.met=2}	0.00550951	0.474359	1.27188	4
426	{p.h3k27=1,p.pol2s5=3,p.met=2} => {p.h3k36=2}	0.00545987	0.334347	1.59396	4
425	{p.h3k27=1,p.h3k36=2,p.pol2s5=3} => {p.met=2}	0.00545987	0.462185	1.23924	4
480	{p.h3k4=2,p.h3=1,p.met=2} => {p.pol2s5=1}	0.0053606	0.316716	1.50103	4
479	{p.h3k4=2,p.h3=1,p.pol2s5=1} => {p.met=2}	0.0053606	0.425197	1.14006	4
469	{p.h3k4=1,p.h3k27=5,p.pol2s5=2} => {p.met=2}	0.00531096	0.442149	1.18552	4
460	{p.h3k27=3,p.h3k36=4,p.met=2} => {p.pol2s5=1}	0.00526133	0.302857	1.43535	4
459	{p.h3k27=3,p.h3k36=4,p.pol2s5=1} => {p.met=2}	0.00526133	0.486239	1.30373	4
428	{p.h3k27=1,p.pol2s5=3,p.met=2} => {p.h3k4=4}	0.00516206	0.316109	1.48315	4
427	{p.h3k4=4,p.h3k27=1,p.pol2s5=3} => {p.met=2}	0.00516206	0.464286	1.24487	4
423	{p.h3k4=4,p.h3k27=1,p.pol2s5=3} => {p.h3k36=2}	0.00511242	0.459821	2.19215	4	H3K27 down	1
422	{p.h3k27=1,p.h3k36=2,p.pol2s5=3} => {p.h3k4=4}	0.00511242	0.432773	2.03053	4	H3K27 down	4
424	{p.h3k4=4,p.h3k27=1,p.h3k36=2} => {p.pol2s5=3}	0.00511242	0.353952	1.97045	4	H3K27 down	5
406	{p.h3=3,p.h3k27=1,p.met=2} => {p.pol2s5=3}	0.00511242	0.320872	1.7863	4		18
452	{p.h3k4=2,p.h3=5,p.met=2} => {p.h3k36=5}	0.00511242	0.302053	1.64427	4
449	{p.h3k27=3,p.h3k36=5,p.met=2} => {p.h3k4=1}	0.00511242	0.311178	1.6429	4
405	{p.h3k27=1,p.pol2s5=3,p.met=2} => {p.h3=3}	0.00511242	0.31307	1.56124	4
451	{p.h3=5,p.h3k36=5,p.met=2} => {p.h3k4=2}	0.00511242	0.308383	1.42141	4
450	{p.h3k4=2,p.h3=5,p.h3k36=5} => {p.met=2}	0.00511242	0.461883	1.23843	4
404	{p.h3=3,p.h3k27=1,p.pol2s5=3} => {p.met=2}	0.00511242	0.453744	1.21661	4
448	{p.h3k4=1,p.h3k27=3,p.h3k36=5} => {p.met=2}	0.00511242	0.436441	1.17021	4
437	{p.h3k27=5,p.h3k36=5,p.pol2s5=1} => {p.h3k4=1}	0.00506279	0.41129	2.17145	4	P144& Top 5 lift	3
435	{p.h3k4=1,p.h3=2,p.met=2} => {p.h3k36=5}	0.00506279	0.342282	1.86327	4		13
438	{p.h3k4=1,p.h3k27=5,p.pol2s5=1} => {p.h3k36=5}	0.00506279	0.325879	1.77397	4	P144& Top 10 lift	19
436	{p.h3k4=1,p.h3k36=5,p.pol2s5=1} => {p.h3k27=5}	0.00506279	0.34	1.73637	4	P144& Top 10 lift
434	{p.h3=2,p.h3k36=5,p.met=2} => {p.h3k4=1}	0.00506279	0.313846	1.65699	4
478	{p.h3k4=5,p.h3k36=2,p.met=2} => {p.h3k27=1}	0.00506279	0.31875	1.5452	4
474	{p.h3k4=1,p.h3=4,p.met=2} => {p.pol2s5=1}	0.00506279	0.317757	1.50596	4
455	{p.h3k27=3,p.h3k36=5,p.met=2} => {p.pol2s5=1}	0.00506279	0.308157	1.46047	4
454	{p.h3k27=3,p.h3k36=5,p.pol2s5=1} => {p.met=2}	0.00506279	0.495146	1.32761	4
473	{p.h3k4=1,p.h3=4,p.pol2s5=1} => {p.met=2}	0.00506279	0.474419	1.27204	4
433	{p.h3k4=1,p.h3=2,p.h3k36=5} => {p.met=2}	0.00506279	0.443478	1.18908	4
520	{p.h3k4=2,p.h3=4,p.pol2s5=1} => {p.met=2}	0.00506279	0.401575	1.07673	4
477	{p.h3k4=5,p.h3k27=1,p.h3k36=2} => {p.met=2}	0.00506279	0.379182	1.01669	4

## Sheet: Table S8 Filtered rules G155
Table S8 Filtered rules for G155
rid	rules	support	confidence	lift	length	annote	rank by lift
1851	{g.h3k4=4,g.h3=3,g.h3k27=3,g.pol2s2=4,g.met=2} => {g.h3k36=4}	0.0053606	0.878049	4.2709	6	top 5 lift	1
1852	{g.h3k4=4,g.h3=3,g.h3k27=3,g.h3k36=4,g.met=2} => {g.pol2s2=4}	0.0053606	0.724832	3.90043	6	top 5 lift	2
1806	{g.h3=3,g.h3k27=3,g.pol2s2=4,g.met=2} => {g.h3k36=4}	0.00838835	0.793427	3.85929	5	top 5 lift	3
1853	{g.h3=3,g.h3k27=3,g.h3k36=4,g.pol2s2=4,g.met=2} => {g.h3k4=4}	0.0053606	0.639053	3.68173	6	top 5 lift	4
1755	{g.h3k4=4,g.h3k27=3,g.pol2s2=4,g.met=2} => {g.h3k36=4}	0.0070482	0.751323	3.65449	5	top 5 lift	5
1850	{g.h3k4=4,g.h3=3,g.h3k27=3,g.h3k36=4,g.pol2s2=4} => {g.met=2}	0.0053606	0.755245	3.64104	6	top 5 lift	6
1761	{g.h3k4=4,g.h3=3,g.h3k36=4,g.met=2} => {g.pol2s2=4}	0.00739564	0.668161	3.59547	5		7
1807	{g.h3=3,g.h3k27=3,g.h3k36=4,g.met=2} => {g.pol2s2=4}	0.00838835	0.667984	3.59452	5		8
1279	{g.h3k4=1,g.h3k27=5,g.pol2s2=1} => {g.h3k36=5}	0.0188614	0.595611	3.19143	4		8
1777	{g.h3=3,g.h3k27=2,g.h3k36=3,g.pol2s2=3} => {g.h3k4=4}	0.00729637	0.609959	3.51411	5		10
1251	{g.h3k4=1,g.h3k36=5,g.met=1} => {g.h3k27=5}	0.0165285	0.644101	3.45309	4	G155 & Top 5 lift	3
1756	{g.h3k4=4,g.h3k27=3,g.h3k36=4,g.met=2} => {g.pol2s2=4}	0.0070482	0.645455	3.47328	5		12
1766	{g.h3k4=4,g.h3=3,g.h3k27=3,g.h3k36=4} => {g.pol2s2=4}	0.00709783	0.644144	3.46623	5		13
1849	{g.h3k4=4,g.h3=3,g.h3k36=4,g.pol2s2=4,g.met=2} => {g.h3k27=3}	0.0053606	0.724832	3.46458	6		14
1259	{g.h3k4=1,g.h3=1,g.h3k36=5} => {g.h3k27=5}	0.0159825	0.559028	2.997	4		19
1767	{g.h3=3,g.h3k27=3,g.h3k36=4,g.pol2s2=4} => {g.h3k4=4}	0.00709783	0.595833	3.43273	5		16
1272	{g.h3k4=1,g.h3=5,g.h3k27=5} => {g.h3k36=5}	0.0158336	0.590741	3.16533	4		9
1754	{g.h3k4=4,g.h3k27=3,g.h3k36=4,g.pol2s2=4} => {g.met=2}	0.0070482	0.71	3.42292	5		18
1231	{g.h3k4=1,g.h3k27=5,g.met=5} => {g.h3k36=5}	0.0141957	0.584867	3.13386	4		10
1805	{g.h3=3,g.h3k27=3,g.h3k36=4,g.pol2s2=4} => {g.met=2}	0.00838835	0.704167	3.39479	5		20
1797	{g.h3=3,g.h3k27=3,g.h3k36=4,g.met=2} => {g.h3k4=4}	0.00739564	0.588933	3.39297	5
1848	{g.h3k4=4,g.h3k27=3,g.h3k36=4,g.pol2s2=4,g.met=2} => {g.h3=3}	0.0053606	0.760563	3.37513	6
1765	{g.h3k4=4,g.h3=3,g.h3k27=3,g.pol2s2=4} => {g.h3k36=4}	0.00709783	0.690821	3.36021	5
1762	{g.h3=3,g.h3k36=4,g.pol2s2=4,g.met=2} => {g.h3k4=4}	0.00739564	0.582031	3.35321	5
1792	{g.h3=3,g.h3k36=3,g.pol2s2=3,g.met=3} => {g.h3k4=4}	0.0070482	0.581967	3.35284	5
1760	{g.h3k4=4,g.h3=3,g.pol2s2=4,g.met=2} => {g.h3k36=4}	0.00739564	0.686636	3.33985	5
1772	{g.h3=3,g.h3k27=3,g.pol2s2=4,g.met=2} => {g.h3k4=4}	0.00610513	0.577465	3.3269	5
1085	{g.h3k4=1,g.h3k36=5,g.pol2s2=5} => {g.h3k27=5}	0.0114161	0.579345	3.10592	4		13
1247	{g.h3k36=5,g.pol2s2=1,g.met=1} => {g.h3k27=5}	0.0109694	0.575521	3.08542	4		14
1759	{g.h3k4=4,g.h3=3,g.h3k36=4,g.pol2s2=4} => {g.met=2}	0.00739564	0.677273	3.26514	5
1757	{g.h3k27=3,g.h3k36=4,g.pol2s2=4,g.met=2} => {g.h3k4=4}	0.0070482	0.565737	3.25934	5
1796	{g.h3k4=4,g.h3=3,g.h3k27=3,g.met=2} => {g.h3k36=4}	0.00739564	0.668161	3.24999	5
1795	{g.h3k4=4,g.h3=3,g.h3k27=3,g.h3k36=4} => {g.met=2}	0.00739564	0.671171	3.23572	5
1794	{g.h3k4=4,g.h3=3,g.h3k36=4,g.met=2} => {g.h3k27=3}	0.00739564	0.668161	3.1937	5
1236	{g.h3=1,g.h3k36=5,g.met=1} => {g.h3k27=5}	0.010473	0.571816	3.06556	4		16
880	{g.h3k4=4,g.h3k36=4,g.met=2} => {g.pol2s2=4}	0.0113665	0.590206	3.17598	4
1763	{g.h3k4=4,g.h3k27=3,g.h3k36=4,g.pol2s2=4} => {g.h3=3}	0.00709783	0.715	3.17293	5
1228	{g.h3k27=5,g.pol2s2=1,g.met=5} => {g.h3k36=5}	0.0100759	0.583333	3.12564	4		11
1787	{g.h3=3,g.h3k27=2,g.h3k36=3,g.met=3} => {g.h3k4=4}	0.00615476	0.548673	3.16103	5
1804	{g.h3=3,g.h3k36=4,g.pol2s2=4,g.met=2} => {g.h3k27=3}	0.00838835	0.660156	3.15544	5
1265	{g.h3k4=1,g.h3k36=5,g.pol2s2=2} => {g.h3k27=5}	0.00828908	0.558528	2.99432	4		20
1827	{g.h3k4=1,g.h3k36=5,g.pol2s2=1,g.met=1} => {g.h3k27=5}	0.00675038	0.638498	3.42305	5	G155 & Top 5 lift	4
1826	{g.h3k4=1,g.h3k27=5,g.pol2s2=1,g.met=1} => {g.h3k36=5}	0.00675038	0.615385	3.29738	5		6
1776	{g.h3k4=4,g.h3=3,g.h3k27=2,g.pol2s2=3} => {g.h3k36=3}	0.00729637	0.583333	3.12066	5
1764	{g.h3k4=4,g.h3=3,g.h3k36=4,g.pol2s2=4} => {g.h3k27=3}	0.00709783	0.65	3.10689	5
1831	{g.h3k4=1,g.h3=1,g.h3k27=5,g.pol2s2=1} => {g.h3k36=5}	0.00650221	0.559829	2.9997	5		18
888	{g.h3k4=4,g.h3=3,g.h3k36=4} => {g.pol2s2=4}	0.0109197	0.575916	3.09909	4
1836	{g.h3k4=1,g.h3=5,g.h3k27=5,g.pol2s2=1} => {g.h3k36=5}	0.00615476	0.610837	3.27302	5		7
1170	{g.h3k27=3,g.pol2s2=4,g.met=2} => {g.h3k36=4}	0.0124584	0.632242	3.07527	4
1064	{g.h3k4=1,g.h3k27=5,g.met=4} => {g.h3k36=5}	0.00615476	0.568807	3.04781	4		17
1811	{g.h3k4=1,g.h3k27=5,g.pol2s2=1,g.met=5} => {g.h3k36=5}	0.00600586	0.661202	3.54288	5	G155 & Top 5 lift	1
1773	{g.h3k4=4,g.h3k27=2,g.h3k36=3,g.pol2s2=3} => {g.h3=3}	0.00729637	0.690141	3.06261	5
1782	{g.h3k27=2,g.h3k36=3,g.pol2s2=3,g.met=3} => {g.h3k4=4}	0.00590659	0.53125	3.06065	5
1817	{g.h3k4=1,g.h3=1,g.h3k36=5,g.met=1} => {g.h3k27=5}	0.00565841	0.633333	3.39536	5	G155 & Top 5 lift	5
908	{g.h3=3,g.pol2s2=4,g.met=2} => {g.h3k4=4}	0.0107708	0.524155	3.01977	4
1178	{g.h3=3,g.pol2s2=4,g.met=2} => {g.h3k36=4}	0.0127066	0.618357	3.00774	4
1793	{g.h3k4=4,g.h3k27=3,g.h3k36=4,g.met=2} => {g.h3=3}	0.00739564	0.677273	3.00551	5
878	{g.h3k4=4,g.h3k36=4,g.pol2s2=4} => {g.met=2}	0.0113665	0.622283	3.00003	4
1822	{g.h3k4=1,g.h3=5,g.h3k36=5,g.met=1} => {g.h3k27=5}	0.00526133	0.650307	3.48636	5	G155 & Top 5 lift	2
1821	{g.h3k4=1,g.h3=5,g.h3k27=5,g.met=1} => {g.h3k36=5}	0.00526133	0.582418	3.12074	5		12
1239	{g.h3k36=5,g.pol2s2=2,g.met=1} => {g.h3k27=5}	0.00506279	0.573034	3.07209	4		15
1791	{g.h3k4=4,g.h3=3,g.pol2s2=3,g.met=3} => {g.h3k36=3}	0.0070482	0.559055	2.99078	5
1803	{g.h3k27=3,g.h3k36=4,g.pol2s2=4,g.met=2} => {g.h3=3}	0.00838835	0.673307	2.98791	5
1832	{g.h3k4=1,g.h3=1,g.h3k36=5,g.pol2s2=1} => {g.h3k27=5}	0.00650221	0.555085	2.97586	5
1771	{g.h3k4=4,g.h3=3,g.h3k27=3,g.met=2} => {g.pol2s2=4}	0.00610513	0.55157	2.96807	5
1246	{g.h3k27=5,g.pol2s2=1,g.met=1} => {g.h3k36=5}	0.0109694	0.553885	2.96785	4
1250	{g.h3k4=1,g.h3k27=5,g.met=1} => {g.h3k36=5}	0.0165285	0.553156	2.96395	4
1753	{g.h3k4=4,g.h3k36=4,g.pol2s2=4,g.met=2} => {g.h3k27=3}	0.0070482	0.620087	2.96391	5
1084	{g.h3k4=1,g.h3k27=5,g.pol2s2=5} => {g.h3k36=5}	0.0114161	0.551559	2.95539	4
1273	{g.h3k4=1,g.h3=5,g.h3k36=5} => {g.h3k27=5}	0.0158336	0.54717	2.93343	4
1816	{g.h3k4=1,g.h3=1,g.h3k27=5,g.met=1} => {g.h3k36=5}	0.00565841	0.545455	2.92268	5
1775	{g.h3k4=4,g.h3=3,g.h3k36=3,g.pol2s2=3} => {g.h3k27=2}	0.00729637	0.6	2.91704	5
1268	{g.h3=5,g.h3k27=5,g.pol2s2=1} => {g.h3k36=5}	0.00977813	0.544199	2.91595	4
1255	{g.h3=1,g.h3k36=5,g.pol2s2=1} => {g.h3k27=5}	0.0116643	0.542725	2.9096	4
1283	{g.h3k4=1,g.h3k36=5,g.pol2s2=3} => {g.h3k27=5}	0.00526133	0.540816	2.89937	4
346	{g.h3k36=5,g.met=1} => {g.h3k27=5}	0.0291855	0.540441	2.89736	3
889	{g.h3=3,g.h3k36=4,g.pol2s2=4} => {g.h3k4=4}	0.0109197	0.502283	2.89377	4
1833	{g.h3=5,g.h3k27=5,g.h3k36=5,g.pol2s2=1} => {g.h3k4=1}	0.00615476	0.629442	2.89199	5
1837	{g.h3k4=1,g.h3=5,g.h3k36=5,g.pol2s2=1} => {g.h3k27=5}	0.00615476	0.53913	2.89033	5
1768	{g.h3k4=4,g.h3k27=3,g.pol2s2=4,g.met=2} => {g.h3=3}	0.00610513	0.650794	2.888	5
1758	{g.h3k4=4,g.h3k36=4,g.pol2s2=4,g.met=2} => {g.h3=3}	0.00739564	0.650655	2.88739	5
1802	{g.h3=3,g.h3k27=2,g.pol2s2=3,g.met=3} => {g.h3k4=4}	0.0071971	0.5	2.88061	5
369	{g.h3k4=1,g.h3k27=5} => {g.h3k36=5}	0.0475009	0.537037	2.87758	3	top support & lift > =2 & G144
1789	{g.h3k4=4,g.h3k36=3,g.pol2s2=3,g.met=3} => {g.h3=3}	0.0070482	0.648402	2.87739	5
912	{g.h3=3,g.h3k27=3,g.pol2s2=4} => {g.h3k4=4}	0.0102745	0.498795	2.87367	4
1224	{g.h3=5,g.h3k27=5,g.met=5} => {g.h3k36=5}	0.0081898	0.535714	2.87049	4
1187	{g.h3=3,g.h3k27=3,g.h3k36=4} => {g.pol2s2=4}	0.0119124	0.533333	2.86994	4
1770	{g.h3k4=4,g.h3=3,g.h3k27=3,g.pol2s2=4} => {g.met=2}	0.00610513	0.594203	2.86466	5
1179	{g.h3=3,g.h3k36=4,g.met=2} => {g.pol2s2=4}	0.0127066	0.532225	2.86398	4
370	{g.h3k4=1,g.h3k36=5} => {g.h3k27=5}	0.0475009	0.53404	2.86304	3	top support & lift > =2 & G144
1171	{g.h3k27=3,g.h3k36=4,g.met=2} => {g.pol2s2=4}	0.0124584	0.53178	2.86158	4
1075	{g.h3k27=5,g.pol2s2=5,g.met=1} => {g.h3k36=5}	0.00749491	0.533569	2.85899	4
879	{g.h3k4=4,g.pol2s2=4,g.met=2} => {g.h3k36=4}	0.0113665	0.587179	2.85609	4
1049	{g.h3k4=1,g.h3k27=4,g.met=5} => {g.h3k36=5}	0.0080409	0.532895	2.85538	4
1286	{g.h3k4=1,g.h3k36=5,g.met=3} => {g.h3k27=5}	0.0053606	0.53202	2.85221	4
364	{g.h3k27=5,g.pol2s2=1} => {g.h3k36=5}	0.031568	0.532218	2.85175	3
1169	{g.h3k27=3,g.h3k36=4,g.pol2s2=4} => {g.met=2}	0.0124584	0.590588	2.84723	4
884	{g.h3k4=4,g.h3k27=3,g.h3k36=4} => {g.pol2s2=4}	0.00992704	0.529101	2.84717	4
926	{g.h3=3,g.h3k27=2,g.h3k36=3} => {g.h3k4=4}	0.0118132	0.493776	2.84475	4
977	{g.h3=3,g.h3k27=3,g.h3k36=4} => {g.h3k4=4}	0.011019	0.493333	2.8422	4
1254	{g.h3=1,g.h3k27=5,g.pol2s2=1} => {g.h3k36=5}	0.0116643	0.529279	2.83601	4
1823	{g.h3k27=5,g.h3k36=5,g.pol2s2=1,g.met=1} => {g.h3k4=1}	0.00675038	0.615385	2.8274	5
1786	{g.h3k4=4,g.h3=3,g.h3k27=2,g.met=3} => {g.h3k36=3}	0.00615476	0.52766	2.82282	5
1317	{g.h3k4=1,g.h3=5,g.met=1} => {g.h3k27=5}	0.0090336	0.526012	2.82	4
1079	{g.h3=1,g.h3k36=5,g.pol2s2=5} => {g.h3k27=5}	0.00759418	0.525773	2.81872	4
1177	{g.h3=3,g.h3k36=4,g.pol2s2=4} => {g.met=2}	0.0127066	0.584475	2.81776	4
950	{g.h3=3,g.h3k36=3,g.pol2s2=3} => {g.h3k4=4}	0.0121606	0.489022	2.81736	4
969	{g.h3k4=4,g.h3=3,g.h3k36=4} => {g.met=2}	0.0110686	0.58377	2.81436	4
1186	{g.h3=3,g.h3k27=3,g.pol2s2=4} => {g.h3k36=4}	0.0119124	0.578313	2.81296	4
1016	{g.h3=3,g.h3k27=3,g.met=2} => {g.h3k4=4}	0.0110686	0.487965	2.81128	4
1081	{g.h3=5,g.h3k27=5,g.pol2s2=5} => {g.h3k36=5}	0.00759418	0.523973	2.80757	4
962	{g.h3k4=4,g.h3k27=3,g.h3k36=4} => {g.met=2}	0.0109197	0.582011	2.80588	4
1774	{g.h3k4=4,g.h3=3,g.h3k27=2,g.h3k36=3} => {g.pol2s2=3}	0.00729637	0.617647	2.79635	5
1090	{g.h3k4=1,g.pol2s2=5,g.met=1} => {g.h3k27=5}	0.0071971	0.521583	2.79626	4
1800	{g.h3k4=4,g.h3=3,g.h3k27=2,g.met=3} => {g.pol2s2=3}	0.0071971	0.617021	2.79351	5
1270	{g.h3=5,g.h3k27=5,g.h3k36=5} => {g.h3k4=1}	0.0158336	0.606464	2.78641	4
1243	{g.h3=5,g.h3k36=5,g.met=1} => {g.h3k27=5}	0.0088847	0.518841	2.78155	4
975	{g.h3k4=4,g.h3=3,g.h3k36=4} => {g.h3k27=3}	0.011019	0.581152	2.77781	4
881	{g.h3k36=4,g.pol2s2=4,g.met=2} => {g.h3k4=4}	0.0113665	0.482105	2.77752	4
1801	{g.h3k4=4,g.h3=3,g.pol2s2=3,g.met=3} => {g.h3k27=2}	0.0071971	0.570866	2.7754	5
958	{g.h3=3,g.h3k36=3,g.met=3} => {g.h3k4=4}	0.0116146	0.480493	2.76823	4
1280	{g.h3k4=1,g.h3k36=5,g.pol2s2=1} => {g.h3k27=5}	0.0188614	0.516304	2.76796	4
1078	{g.h3=1,g.h3k27=5,g.pol2s2=5} => {g.h3k36=5}	0.00759418	0.515152	2.76031	4
883	{g.h3k4=4,g.h3k27=3,g.pol2s2=4} => {g.h3k36=4}	0.00992704	0.566572	2.75585	4
1358	{g.h3k36=5,g.pol2s2=1,g.met=5} => {g.h3k4=1}	0.0134511	0.599558	2.75468	4
1076	{g.h3k36=5,g.pol2s2=5,g.met=1} => {g.h3k27=5}	0.00749491	0.513605	2.75349	4
1790	{g.h3k4=4,g.h3=3,g.h3k36=3,g.met=3} => {g.pol2s2=3}	0.0070482	0.606838	2.74741	5
1277	{g.h3k27=5,g.h3k36=5,g.pol2s2=1} => {g.h3k4=1}	0.0188614	0.597484	2.74516	4
1258	{g.h3k4=1,g.h3=1,g.h3k27=5} => {g.h3k36=5}	0.0159825	0.511924	2.74301	4
1262	{g.h3k4=1,g.h3=2,g.h3k36=5} => {g.h3k27=5}	0.00655184	0.511628	2.74289	4
904	{g.h3k27=3,g.pol2s2=4,g.met=2} => {g.h3k4=4}	0.00938105	0.476071	2.74275	4
1808	{g.h3k27=5,g.h3k36=5,g.pol2s2=1,g.met=5} => {g.h3k4=1}	0.00600586	0.596059	2.73861	5
1799	{g.h3k4=4,g.h3k27=2,g.pol2s2=3,g.met=3} => {g.h3=3}	0.0071971	0.617021	2.73813	5
349	{g.h3=1,g.h3k36=5} => {g.h3k27=5}	0.0295329	0.51073	2.73807	3
1235	{g.h3=1,g.h3k27=5,g.met=1} => {g.h3k36=5}	0.010473	0.510896	2.73751	4
1264	{g.h3k4=1,g.h3k27=5,g.pol2s2=2} => {g.h3k36=5}	0.00828908	0.510703	2.73647	4
211	{g.h3k27=5,g.pol2s2=5} => {g.h3k36=5}	0.021492	0.510613	2.73599	3
1242	{g.h3=5,g.h3k27=5,g.met=1} => {g.h3k36=5}	0.0088847	0.508523	2.72479	4
1065	{g.h3k4=1,g.h3k36=5,g.met=4} => {g.h3k27=5}	0.00615476	0.508197	2.72449	4
1361	{g.h3k4=1,g.pol2s2=1,g.met=5} => {g.h3k36=5}	0.0134511	0.508443	2.72436	4
1599	{g.h3k4=5,g.h3=3,g.met=2} => {g.h3k36=4}	0.00764382	0.56	2.72388	4
1818	{g.h3=5,g.h3k27=5,g.h3k36=5,g.met=1} => {g.h3k4=1}	0.00526133	0.592179	2.72078	5
986	{g.h3=3,g.h3k27=2,g.met=2} => {g.h3k4=4}	0.00863652	0.471545	2.71667	4
892	{g.h3k27=2,g.pol2s2=4,g.met=2} => {g.h3k4=4}	0.00575768	0.471545	2.71667	4
930	{g.h3k27=2,g.h3k36=3,g.met=3} => {g.h3k4=4}	0.0114161	0.471311	2.71533	4
885	{g.h3k27=3,g.h3k36=4,g.pol2s2=4} => {g.h3k4=4}	0.00992704	0.470588	2.71116	4
1594	{g.h3=3,g.h3k27=3,g.h3k36=4} => {g.met=2}	0.0125577	0.562222	2.71048	4
961	{g.h3k4=4,g.h3k36=4,g.met=2} => {g.h3k27=3}	0.0109197	0.56701	2.71022	4
1261	{g.h3k4=1,g.h3=2,g.h3k27=5} => {g.h3k36=5}	0.00655184	0.505747	2.70992	4
1769	{g.h3k4=4,g.h3=3,g.pol2s2=4,g.met=2} => {g.h3k27=3}	0.00610513	0.56682	2.70931	5
342	{g.h3k27=5,g.met=5} => {g.h3k36=5}	0.0247183	0.505584	2.70904	3
1781	{g.h3k4=4,g.h3k27=2,g.pol2s2=3,g.met=3} => {g.h3k36=3}	0.00590659	0.506383	2.709	5
1263	{g.h3k27=5,g.h3k36=5,g.pol2s2=2} => {g.h3k4=1}	0.00828908	0.588028	2.70171	4
1072	{g.h3k27=5,g.pol2s2=5,g.met=5} => {g.h3k36=5}	0.00605549	0.504132	2.70126	4
1595	{g.h3=3,g.h3k27=3,g.met=2} => {g.h3k36=4}	0.0125577	0.553611	2.6928	4
922	{g.h3k27=2,g.h3k36=3,g.pol2s2=3} => {g.h3k4=4}	0.0105723	0.467105	2.6911	4
964	{g.h3k27=3,g.h3k36=4,g.met=2} => {g.h3k4=4}	0.0109197	0.466102	2.68532	4
1390	{g.h3k4=1,g.h3=5,g.pol2s2=1} => {g.h3k36=5}	0.0114161	0.5	2.67912	4
1093	{g.h3k4=1,g.h3=1,g.pol2s2=5} => {g.h3k27=5}	0.00769345	0.498392	2.67193	4
971	{g.h3=3,g.h3k36=4,g.met=2} => {g.h3k4=4}	0.0110686	0.463617	2.671	4
403	{g.h3k4=1,g.met=1} => {g.h3k27=5}	0.0298804	0.497521	2.66726	3
1840	{g.h3=3,g.h3k27=2,g.h3k36=3,g.met=3} => {g.pol2s2=3}	0.00660148	0.588496	2.66436	5
1220	{g.h3=1,g.h3k27=5,g.met=5} => {g.h3k36=5}	0.00878543	0.497191	2.66407	4
1321	{g.h3k4=1,g.pol2s2=1,g.met=1} => {g.h3k27=5}	0.0109694	0.496629	2.66248	4
1384	{g.h3=2,g.h3k36=5,g.pol2s2=1} => {g.h3k4=1}	0.00560878	0.579487	2.66247	4
886	{g.h3k4=4,g.h3k36=4,g.pol2s2=4} => {g.h3=3}	0.0109197	0.597826	2.65295	4
1221	{g.h3=1,g.h3k36=5,g.met=5} => {g.h3k27=5}	0.00878543	0.494413	2.6506	4
1841	{g.h3=3,g.h3k36=3,g.pol2s2=3,g.met=3} => {g.h3k27=2}	0.00660148	0.545082	2.65004	5
357	{g.h3=5,g.h3k27=5} => {g.h3k36=5}	0.0261081	0.494361	2.64891	3
963	{g.h3k4=4,g.h3k27=3,g.met=2} => {g.h3k36=4}	0.0109197	0.544554	2.64875	4
1349	{g.h3k4=1,g.h3=1,g.met=5} => {g.h3k36=5}	0.00952995	0.493573	2.64469	4
1780	{g.h3k4=4,g.h3k36=3,g.pol2s2=3,g.met=3} => {g.h3k27=2}	0.00590659	0.543379	2.64176	5
1230	{g.h3k27=5,g.h3k36=5,g.met=5} => {g.h3k4=1}	0.0141957	0.574297	2.63862	4
1839	{g.h3k27=2,g.h3k36=3,g.pol2s2=3,g.met=3} => {g.h3=3}	0.00660148	0.59375	2.63486	5
345	{g.h3k27=5,g.met=1} => {g.h3k36=5}	0.0291855	0.490409	2.62773	3
1063	{g.h3k27=5,g.h3k36=5,g.met=4} => {g.h3k4=1}	0.00615476	0.571429	2.62544	4
934	{g.h3k4=4,g.h3k36=3,g.met=2} => {g.h3=3}	0.00729637	0.590361	2.61983	4
1185	{g.h3=3,g.h3k36=4,g.pol2s2=4} => {g.h3k27=3}	0.0119124	0.547945	2.61909	4
957	{g.h3k4=4,g.h3=3,g.met=3} => {g.h3k36=3}	0.0116146	0.48954	2.61889	4
1284	{g.h3k27=5,g.h3k36=5,g.met=3} => {g.h3k4=1}	0.0053606	0.568421	2.61163	4
1276	{g.h3k4=1,g.h3k36=5,g.met=2} => {g.h3k27=5}	0.00526133	0.486239	2.60677	4
990	{g.h3=3,g.h3k27=2,g.pol2s2=3} => {g.h3k4=4}	0.0125081	0.452424	2.60651	4
974	{g.h3k4=4,g.h3k27=3,g.h3k36=4} => {g.h3=3}	0.011019	0.587302	2.60625	4
937	{g.h3=3,g.h3k36=3,g.met=2} => {g.h3k4=4}	0.00729637	0.452308	2.60585	4
909	{g.h3k4=4,g.h3k27=3,g.pol2s2=4} => {g.h3=3}	0.0102745	0.586402	2.60226	4
1248	{g.h3k27=5,g.h3k36=5,g.met=1} => {g.h3k4=1}	0.0165285	0.566327	2.602	4
882	{g.h3k4=4,g.h3k36=4,g.pol2s2=4} => {g.h3k27=3}	0.00992704	0.543478	2.59774	4
949	{g.h3k4=4,g.h3=3,g.pol2s2=3} => {g.h3k36=3}	0.0121606	0.485149	2.5954	4
1282	{g.h3k4=1,g.h3k27=5,g.pol2s2=3} => {g.h3k36=5}	0.00526133	0.484018	2.59349	4
983	{g.h3k4=4,g.h3k27=2,g.met=2} => {g.h3=3}	0.00863652	0.583893	2.59112	4
1588	{g.h3k4=5,g.h3k27=3,g.met=2} => {g.h3k36=4}	0.00729637	0.532609	2.59065	4
1055	{g.h3k27=4,g.h3k36=5,g.pol2s2=1} => {g.h3k4=1}	0.0088847	0.562893	2.58623	4
1047	{g.h3k27=4,g.h3k36=5,g.met=5} => {g.h3k4=1}	0.0080409	0.5625	2.58442	4
902	{g.h3k4=4,g.h3k27=3,g.pol2s2=4} => {g.met=2}	0.00938105	0.535411	2.58122	4
925	{g.h3k4=4,g.h3=3,g.h3k27=2} => {g.h3k36=3}	0.0118132	0.481781	2.57739	4
1335	{g.h3=5,g.h3k27=5,g.pol2s2=1} => {g.h3k4=1}	0.0100759	0.560773	2.57649	4
1785	{g.h3k4=4,g.h3=3,g.h3k36=3,g.met=3} => {g.h3k27=2}	0.00615476	0.529915	2.5763	5
368	{g.h3k27=5,g.h3k36=5} => {g.h3k4=1}	0.0475009	0.560633	2.57584	3	top support & lift > =2 & G144
921	{g.h3k4=4,g.h3k27=2,g.pol2s2=3} => {g.h3k36=3}	0.0105723	0.480813	2.57221	4
365	{g.h3k36=5,g.pol2s2=1} => {g.h3k27=5}	0.031568	0.478916	2.56751	3
1379	{g.h3k4=1,g.pol2s2=1,g.met=1} => {g.h3k36=5}	0.0105723	0.478652	2.56473	4
1057	{g.h3k4=1,g.h3k27=4,g.pol2s2=1} => {g.h3k36=5}	0.0088847	0.47861	2.56451	4
1309	{g.h3k4=1,g.h3=1,g.met=1} => {g.h3k27=5}	0.0103738	0.478261	2.564	4
953	{g.h3k4=4,g.pol2s2=3,g.met=3} => {g.h3k36=3}	0.0108701	0.479212	2.56365	4
1828	{g.h3=1,g.h3k27=5,g.h3k36=5,g.pol2s2=1} => {g.h3k4=1}	0.00650221	0.557447	2.5612	5
954	{g.h3k36=3,g.pol2s2=3,g.met=3} => {g.h3k4=4}	0.0108701	0.444219	2.55925	4
968	{g.h3k4=4,g.h3k36=4,g.met=2} => {g.h3=3}	0.0110686	0.574742	2.55051	4
1377	{g.h3k36=5,g.pol2s2=1,g.met=1} => {g.h3k4=1}	0.0105723	0.554688	2.54853	4
1357	{g.h3k4=1,g.h3=5,g.met=5} => {g.h3k36=5}	0.00957959	0.475369	2.54715	4
505	{g.h3k36=5,g.pol2s2=1} => {g.h3k4=1}	0.0365315	0.554217	2.54636	3
1318	{g.h3k27=5,g.pol2s2=1,g.met=1} => {g.h3k4=1}	0.0109694	0.553885	2.54484	4
348	{g.h3=1,g.h3k27=5} => {g.h3k36=5}	0.0295329	0.474482	2.54239	3
947	{g.h3k4=4,g.h3k36=3,g.pol2s2=3} => {g.h3=3}	0.0121606	0.57243	2.54025	4
1327	{g.h3k4=1,g.h3=1,g.pol2s2=2} => {g.h3k27=5}	0.00541023	0.471861	2.52969	4
896	{g.h3=3,g.h3k27=2,g.pol2s2=4} => {g.h3k4=4}	0.00764382	0.438746	2.52772	4
1168	{g.h3k36=4,g.pol2s2=4,g.met=2} => {g.h3k27=3}	0.0124584	0.528421	2.52576	4
987	{g.h3k4=4,g.h3k27=2,g.pol2s2=3} => {g.h3=3}	0.0125081	0.568849	2.52436	4
1376	{g.h3k4=1,g.h3=5,g.met=1} => {g.h3k36=5}	0.00809053	0.471098	2.52426	4
1281	{g.h3k27=5,g.h3k36=5,g.pol2s2=3} => {g.h3k4=1}	0.00526133	0.549223	2.52342	4
1843	{g.h3=3,g.h3k27=2,g.h3k36=2,g.pol2s2=3} => {g.met=3}	0.00541023	0.598901	2.5227	5
1846	{g.h3=3,g.h3k27=2,g.h3k36=2,g.met=3} => {g.pol2s2=3}	0.00541023	0.556122	2.5178	5
903	{g.h3k4=4,g.h3k27=3,g.met=2} => {g.pol2s2=4}	0.00938105	0.467822	2.51742	4
1115	{g.h3k4=1,g.h3=5,g.pol2s2=5} => {g.h3k36=5}	0.00769345	0.469697	2.51675	4
355	{g.h3k36=5,g.pol2s2=2} => {g.h3k27=5}	0.0140964	0.469421	2.51661	3
929	{g.h3k4=4,g.h3k27=2,g.met=3} => {g.h3k36=3}	0.0114161	0.470348	2.51622	4
1593	{g.h3=3,g.h3k36=4,g.met=2} => {g.h3k27=3}	0.0125577	0.525988	2.51413	4
1232	{g.h3k4=1,g.h3k36=5,g.met=5} => {g.h3k27=5}	0.0141957	0.468852	2.51356	4
183	{g.h3k27=5,g.met=4} => {g.h3k36=5}	0.0107708	0.468683	2.51132	3
1174	{g.h3k4=5,g.pol2s2=4,g.met=2} => {g.h3k36=4}	0.00714747	0.516129	2.51049	4
1208	{g.h3=3,g.h3k27=3,g.met=2} => {g.pol2s2=4}	0.0105723	0.466083	2.50806	4
1184	{g.h3k27=3,g.h3k36=4,g.pol2s2=4} => {g.h3=3}	0.0119124	0.564706	2.50598	4
1109	{g.h3k4=1,g.pol2s2=5,g.met=1} => {g.h3k36=5}	0.00645257	0.467626	2.50565	4
924	{g.h3k4=4,g.h3=3,g.h3k36=3} => {g.h3k27=2}	0.0118132	0.515152	2.50453	4
1380	{g.h3=1,g.h3k36=5,g.pol2s2=1} => {g.h3k4=1}	0.0117139	0.545035	2.50418	4
996	{g.h3k4=4,g.pol2s2=3,g.met=3} => {g.h3k27=2}	0.0116643	0.514223	2.50001	4
461	{g.h3k4=1,g.met=5} => {g.h3k36=5}	0.0302775	0.466361	2.49888	3
1054	{g.h3k4=1,g.h3=5,g.h3k27=4} => {g.h3k36=5}	0.00630367	0.465201	2.49266	4
1387	{g.h3=5,g.h3k36=5,g.pol2s2=1} => {g.h3k4=1}	0.0114161	0.542453	2.49231	4
1269	{g.h3=5,g.h3k36=5,g.pol2s2=1} => {g.h3k27=5}	0.00977813	0.464623	2.49089	4
499	{g.h3k4=1,g.h3=5} => {g.h3k36=5}	0.0289373	0.464172	2.48715	3
1256	{g.h3=1,g.h3k27=5,g.h3k36=5} => {g.h3k4=1}	0.0159825	0.541176	2.48645	4
1813	{g.h3=1,g.h3k27=5,g.h3k36=5,g.met=1} => {g.h3k4=1}	0.00565841	0.540284	2.48235	5
1845	{g.h3k27=2,g.h3k36=2,g.pol2s2=3,g.met=3} => {g.h3=3}	0.00541023	0.558974	2.48054	5
1609	{g.h3k4=5,g.h3=3,g.h3k27=3} => {g.h3k36=4}	0.00660148	0.509579	2.47863	4
1207	{g.h3=3,g.h3k27=3,g.pol2s2=4} => {g.met=2}	0.0105723	0.513253	2.4744	4
1096	{g.h3k4=1,g.h3=5,g.pol2s2=5} => {g.h3k27=5}	0.00754455	0.460606	2.46935	4
905	{g.h3k4=4,g.pol2s2=4,g.met=2} => {g.h3=3}	0.0107708	0.55641	2.46916	4
918	{g.h3k27=2,g.h3k36=3,g.met=2} => {g.h3k4=4}	0.00550951	0.428571	2.4691	4
1035	{g.h3k4=4,g.pol2s2=3,g.met=3} => {g.h3=3}	0.0126073	0.555799	2.46645	4
997	{g.h3k27=2,g.pol2s2=3,g.met=3} => {g.h3k4=4}	0.0116643	0.428051	2.4661	4
1346	{g.h3=1,g.h3k36=5,g.met=5} => {g.h3k4=1}	0.00952995	0.536313	2.4641	4
212	{g.h3k36=5,g.pol2s2=5} => {g.h3k27=5}	0.021492	0.459173	2.46167	3
1051	{g.h3k4=1,g.h3=1,g.h3k27=4} => {g.h3k36=5}	0.00615476	0.459259	2.46082	4
1206	{g.h3=3,g.pol2s2=4,g.met=2} => {g.h3k27=3}	0.0105723	0.514493	2.45919	4
923	{g.h3k4=4,g.h3k27=2,g.h3k36=3} => {g.h3=3}	0.0118132	0.553488	2.4562	4
1842	{g.h3=3,g.h3k27=2,g.pol2s2=3,g.met=3} => {g.h3k36=3}	0.00660148	0.458621	2.45349	5
1293	{g.h3k4=1,g.h3=1,g.met=5} => {g.h3k27=5}	0.00883506	0.457584	2.45315	4
438	{g.h3k27=5,g.pol2s2=1} => {g.h3k4=1}	0.0316672	0.533891	2.45298	3
928	{g.h3k4=4,g.h3k36=3,g.met=3} => {g.h3k27=2}	0.0114161	0.504386	2.45219	4
1013	{g.h3k4=4,g.h3k27=3,g.met=2} => {g.h3=3}	0.0110686	0.55198	2.4495	4
1275	{g.h3k4=1,g.h3k27=5,g.met=2} => {g.h3k36=5}	0.00526133	0.456897	2.44816	4
911	{g.h3k4=4,g.h3=3,g.h3k27=3} => {g.pol2s2=4}	0.0102745	0.454945	2.44812	4
907	{g.h3k4=4,g.h3=3,g.met=2} => {g.pol2s2=4}	0.0107708	0.454927	2.44803	4
1788	{g.h3k4=4,g.h3=3,g.h3k36=3,g.pol2s2=3} => {g.met=3}	0.0070482	0.579592	2.44136	5
1083	{g.h3k27=5,g.h3k36=5,g.pol2s2=5} => {g.h3k4=1}	0.0114161	0.531178	2.44051	4
6	{g.h3k27=5} => {g.h3k36=5}	0.0847273	0.454231	2.43388	2	top 6 support
7	{g.h3k36=5} => {g.h3k27=5}	0.0847273	0.453989	2.43388	2	top 6 support
876	{g.h3k4=4,g.h3k27=2,g.h3k36=4} => {g.pol2s2=4}	0.00531096	0.451477	2.42946	4	top 6 support
1017	{g.h3k4=4,g.pol2s2=3,g.met=2} => {g.h3=3}	0.00868616	0.546875	2.42685	4	top 6 support
989	{g.h3k4=4,g.h3=3,g.pol2s2=3} => {g.h3k27=2}	0.0125081	0.49901	2.42605	4	top 6 support
507	{g.h3k4=1,g.pol2s2=1} => {g.h3k36=5}	0.0365315	0.452645	2.42538	3	top 6 support
1798	{g.h3k4=4,g.h3=3,g.h3k27=2,g.pol2s2=3} => {g.met=3}	0.0071971	0.575397	2.42369	5
417	{g.h3k4=1,g.h3=1} => {g.h3k27=5}	0.0312205	0.451868	2.42251	3
1331	{g.h3=1,g.h3k27=5,g.pol2s2=1} => {g.h3k4=1}	0.0116146	0.527027	2.42144	4
920	{g.h3k4=4,g.h3k36=3,g.pol2s2=3} => {g.h3k27=2}	0.0105723	0.497664	2.4195	4
1299	{g.h3k27=5,g.pol2s2=1,g.met=5} => {g.h3k4=1}	0.00908324	0.525862	2.41609	4
1339	{g.h3k27=5,g.h3k36=4,g.pol2s2=1} => {g.h3k4=1}	0.00506279	0.525773	2.41568	4
1214	{g.h3k4=5,g.h3=3,g.h3k27=3} => {g.pol2s2=4}	0.00580732	0.448276	2.41224	4
887	{g.h3k4=4,g.h3=3,g.pol2s2=4} => {g.h3k36=4}	0.0109197	0.495495	2.41013	4
220	{g.h3k4=1,g.pol2s2=5} => {g.h3k27=5}	0.0206979	0.449353	2.40903	3
1229	{g.h3k36=5,g.pol2s2=1,g.met=5} => {g.h3k27=5}	0.0100759	0.449115	2.40775	4
1036	{g.h3k4=4,g.h3=3,g.met=3} => {g.pol2s2=3}	0.0126073	0.531381	2.40578	4
459	{g.h3k36=5,g.met=5} => {g.h3k4=1}	0.0302775	0.523605	2.40572	3
1285	{g.h3k4=1,g.h3k27=5,g.met=3} => {g.h3k36=5}	0.0053606	0.448133	2.40121	4
948	{g.h3k4=4,g.h3=3,g.h3k36=3} => {g.pol2s2=3}	0.0121606	0.530303	2.4009	4
1091	{g.h3=1,g.h3k27=5,g.pol2s2=5} => {g.h3k4=1}	0.00769345	0.521886	2.39782	4
1330	{g.h3k4=1,g.h3=1,g.h3k36=4} => {g.h3k27=5}	0.00565841	0.447059	2.39673	4
874	{g.h3k36=3,g.pol2s2=4,g.met=3} => {g.h3k4=4}	0.00675038	0.415902	2.39611	4
1812	{g.h3k4=1,g.h3k36=5,g.pol2s2=1,g.met=5} => {g.h3k27=5}	0.00600586	0.446494	2.3937	5
850	{g.h3=4,g.h3k27=2,g.pol2s2=4} => {g.h3k4=4}	0.00511242	0.415323	2.39277	4
1784	{g.h3k4=4,g.h3k27=2,g.h3k36=3,g.met=3} => {g.h3=3}	0.00615476	0.53913	2.39248	5
1094	{g.h3=5,g.h3k27=5,g.pol2s2=5} => {g.h3k4=1}	0.00754455	0.520548	2.39167	4
1176	{g.h3k36=4,g.pol2s2=4,g.met=2} => {g.h3=3}	0.0127066	0.538947	2.39167	4
1003	{g.h3k4=4,g.h3=3,g.met=3} => {g.h3k27=2}	0.0116643	0.491632	2.39018	4
900	{g.h3k27=2,g.pol2s2=4,g.met=3} => {g.h3k4=4}	0.00739564	0.413889	2.38451	4
1164	{g.h3k27=2,g.h3k36=4,g.met=2} => {g.pol2s2=4}	0.00521169	0.443038	2.38405	4
1205	{g.h3k27=3,g.pol2s2=4,g.met=2} => {g.h3=3}	0.0105723	0.536524	2.38091	4
1592	{g.h3k27=3,g.h3k36=4,g.met=2} => {g.h3=3}	0.0125577	0.536017	2.37866	4
1260	{g.h3=2,g.h3k27=5,g.h3k36=5} => {g.h3k4=1}	0.00655184	0.517647	2.37834	4
358	{g.h3=5,g.h3k36=5} => {g.h3k27=5}	0.0261081	0.443508	2.37769	3
1314	{g.h3=5,g.h3k27=5,g.met=1} => {g.h3k4=1}	0.0090336	0.517045	2.37558	4
976	{g.h3k4=4,g.h3=3,g.h3k27=3} => {g.h3k36=4}	0.011019	0.487912	2.37324	4
873	{g.h3k4=4,g.pol2s2=4,g.met=3} => {g.h3k36=3}	0.00675038	0.442997	2.3699	4
1238	{g.h3k27=5,g.pol2s2=2,g.met=1} => {g.h3k36=5}	0.00506279	0.441558	2.36598	4
1338	{g.h3k4=1,g.h3=5,g.pol2s2=1} => {g.h3k27=5}	0.0100759	0.441304	2.36588	4
1037	{g.h3=3,g.pol2s2=3,g.met=3} => {g.h3k4=4}	0.0126073	0.410339	2.36406	4
1082	{g.h3=5,g.h3k36=5,g.pol2s2=5} => {g.h3k27=5}	0.00759418	0.440922	2.36383	4
1015	{g.h3k4=4,g.h3=3,g.h3k27=3} => {g.met=2}	0.0110686	0.49011	2.36282	4
945	{g.h3k4=4,g.h3k27=3,g.met=3} => {g.h3k36=3}	0.0063533	0.441379	2.36125	4
1020	{g.h3=3,g.pol2s2=3,g.met=2} => {g.h3k4=4}	0.00868616	0.409836	2.36116	4
898	{g.h3k4=4,g.pol2s2=4,g.met=3} => {g.h3k27=2}	0.00739564	0.485342	2.3596	4
906	{g.h3k4=4,g.h3=3,g.pol2s2=4} => {g.met=2}	0.0107708	0.488739	2.35621	4
933	{g.h3k36=3,g.pol2s2=3,g.met=2} => {g.h3k4=4}	0.00600586	0.408784	2.35509	4
1088	{g.h3k27=5,g.pol2s2=5,g.met=1} => {g.h3k4=1}	0.0071971	0.512367	2.35409	4
1778	{g.h3k4=4,g.h3k27=2,g.h3k36=3,g.pol2s2=3} => {g.met=3}	0.00590659	0.558685	2.3533	5
353	{g.h3=2,g.h3k36=5} => {g.h3k27=5}	0.012657	0.438898	2.35298	3
258	{g.h3=4,g.h3k27=5} => {g.h3k36=5}	0.00908324	0.438849	2.35146	3
1413	{g.h3k27=2,g.h3k36=3,g.pol2s2=3} => {g.h3=3}	0.0119621	0.528509	2.34534	4
1847	{g.h3=3,g.h3k36=2,g.pol2s2=3,g.met=3} => {g.h3k27=2}	0.00541023	0.482301	2.34482	5
1658	{g.h3k27=2,g.pol2s2=3,g.met=3} => {g.h3=3}	0.0143942	0.528233	2.34412	4
1012	{g.h3k27=3,g.pol2s2=3,g.met=2} => {g.h3k4=4}	0.0070482	0.406877	2.34411	4
1779	{g.h3k4=4,g.h3k27=2,g.h3k36=3,g.met=3} => {g.pol2s2=3}	0.00590659	0.517391	2.34245	5
1559	{g.h3k4=3,g.h3=3,g.pol2s2=2} => {g.h3k36=2}	0.00734601	0.530466	2.34216	4
1296	{g.h3=5,g.h3k27=5,g.met=5} => {g.h3k4=1}	0.00779272	0.50974	2.34202	4
1572	{g.h3k27=2,g.h3k36=4,g.met=2} => {g.h3=3}	0.0062044	0.527426	2.34054	4
1415	{g.h3=3,g.h3k36=3,g.pol2s2=3} => {g.h3k27=2}	0.0119621	0.481038	2.33868	4
877	{g.h3k27=2,g.h3k36=4,g.pol2s2=4} => {g.h3k4=4}	0.00531096	0.405303	2.33504	4
1004	{g.h3=3,g.h3k27=2,g.met=3} => {g.h3k4=4}	0.0116643	0.405172	2.33429	4
430	{g.h3=5,g.h3k27=5} => {g.h3k4=1}	0.026803	0.507519	2.33181	3
1401	{g.h3k27=2,g.h3k36=3,g.met=2} => {g.h3=3}	0.00675038	0.525097	2.3302	4
847	{g.h3k4=4,g.h3=4,g.pol2s2=4} => {g.h3k27=2}	0.00511242	0.47907	2.32911	4
943	{g.h3=3,g.h3k27=3,g.h3k36=3} => {g.h3k4=4}	0.00660148	0.404255	2.32901	4
941	{g.h3k27=3,g.h3k36=3,g.pol2s2=3} => {g.h3k4=4}	0.00670075	0.404192	2.32864	4
1024	{g.h3=3,g.h3k27=3,g.pol2s2=3} => {g.h3k4=4}	0.00868616	0.404157	2.32844	4
863	{g.h3=4,g.h3k27=2,g.met=3} => {g.h3k4=4}	0.0071971	0.4039	2.32696	4
1046	{g.h3k27=4,g.pol2s2=1,g.met=5} => {g.h3k36=5}	0.00541023	0.434263	2.32689	4
1306	{g.h3=1,g.h3k27=5,g.met=1} => {g.h3k4=1}	0.0103738	0.506053	2.32508	4
1838	{g.h3=3,g.h3k27=2,g.h3k36=3,g.pol2s2=3} => {g.met=3}	0.00660148	0.551867	2.32458	5
1463	{g.h3k4=1,g.h3k27=1,g.met=5} => {g.pol2s2=1}	0.00575768	0.485356	2.32102	4
1383	{g.h3k4=1,g.h3=1,g.pol2s2=1} => {g.h3k36=5}	0.0117139	0.433028	2.32027	4
901	{g.h3k4=4,g.pol2s2=4,g.met=2} => {g.h3k27=3}	0.00938105	0.484615	2.31638	4
366	{g.h3k4=5,g.h3k27=5} => {g.h3k36=5}	0.0125081	0.432247	2.31609	3
1416	{g.h3=3,g.h3k27=2,g.pol2s2=3} => {g.h3k36=3}	0.0119621	0.432675	2.31469	4
1692	{g.h3=3,g.h3k27=3,g.h3k36=2} => {g.h3k4=3}	0.00734601	0.475884	2.31139	4
1641	{g.h3k27=2,g.pol2s2=3,g.met=2} => {g.h3=3}	0.0081898	0.520505	2.30983	4
988	{g.h3k4=4,g.h3=3,g.h3k27=2} => {g.pol2s2=3}	0.0125081	0.510121	2.30953	4
1354	{g.h3=5,g.h3k36=5,g.met=5} => {g.h3k4=1}	0.00957959	0.502604	2.30923	4
1434	{g.h3k36=3,g.pol2s2=3,g.met=2} => {g.h3=3}	0.00764382	0.52027	2.30879	4
856	{g.h3=4,g.h3k36=3,g.met=3} => {g.h3k4=4}	0.00640294	0.400621	2.30807	4
401	{g.h3k27=5,g.met=1} => {g.h3k4=1}	0.0298804	0.502085	2.30684	3
432	{g.h3k4=1,g.h3=5} => {g.h3k27=5}	0.026803	0.429936	2.30493	3
415	{g.h3=1,g.h3k27=5} => {g.h3k4=1}	0.0312205	0.501595	2.30459	3
1225	{g.h3=5,g.h3k36=5,g.met=5} => {g.h3k27=5}	0.0081898	0.429688	2.3036	4
1334	{g.h3k4=1,g.h3=1,g.pol2s2=1} => {g.h3k27=5}	0.0116146	0.429358	2.30183	4
62	{g.h3k4=4,g.h3k36=4} => {g.pol2s2=4}	0.0182657	0.42741	2.29995	3
1323	{g.h3k4=1,g.h3k27=5,g.h3k36=1} => {g.h3=1}	0.00526133	0.438017	2.2981	4
1291	{g.h3=1,g.h3k27=5,g.met=5} => {g.h3k4=1}	0.00883506	0.5	2.29726	4
184	{g.h3k36=5,g.met=4} => {g.h3k27=5}	0.0107708	0.428008	2.29459	3
871	{g.h3=3,g.h3k36=3,g.pol2s2=4} => {g.h3k4=4}	0.00600586	0.398026	2.29312	4
1167	{g.h3=3,g.h3k27=2,g.h3k36=4} => {g.pol2s2=4}	0.00600586	0.426056	2.29267	4
231	{g.h3k4=1,g.pol2s2=5} => {g.h3k36=5}	0.0197052	0.427802	2.29227	3
343	{g.h3k36=5,g.met=5} => {g.h3k27=5}	0.0247183	0.427468	2.2917	3
474	{g.h3k4=1,g.met=1} => {g.h3k36=5}	0.0256614	0.427273	2.28943	3
1606	{g.h3k4=5,g.h3k27=3,g.pol2s2=3} => {g.h3k36=4}	0.00516206	0.470588	2.28898	4
1313	{g.h3=5,g.pol2s2=1,g.met=1} => {g.h3k27=5}	0.00660148	0.426282	2.28534	4
1649	{g.h3k4=5,g.pol2s2=3,g.met=3} => {g.h3k27=2}	0.0062044	0.469925	2.28465	4
1477	{g.h3k27=1,g.pol2s2=1,g.met=1} => {g.h3k36=1}	0.00526133	0.443515	2.28179	4
385	{g.h3k27=5,g.met=5} => {g.h3k4=1}	0.0242716	0.496447	2.28094	3
1660	{g.h3=3,g.pol2s2=3,g.met=3} => {g.h3k27=2}	0.0143942	0.468498	2.27771	4
352	{g.h3=2,g.h3k27=5} => {g.h3k36=5}	0.012657	0.425	2.27725	3
956	{g.h3k4=4,g.h3k36=3,g.met=3} => {g.h3=3}	0.0116146	0.513158	2.27722	4
1274	{g.h3k27=5,g.h3k36=5,g.met=2} => {g.h3k4=1}	0.00526133	0.495327	2.27579	4
862	{g.h3k4=4,g.h3=4,g.met=3} => {g.h3k27=2}	0.0071971	0.467742	2.27403	4
970	{g.h3k4=4,g.h3=3,g.met=2} => {g.h3k36=4}	0.0110686	0.467505	2.27398	4
482	{g.h3=1,g.h3k36=5} => {g.h3k4=1}	0.0285899	0.494421	2.27163	3
489	{g.h3k36=5,g.pol2s2=2} => {g.h3k4=1}	0.0148409	0.494215	2.27068	3
1598	{g.h3k4=5,g.h3=3,g.h3k36=4} => {g.met=2}	0.00764382	0.470948	2.27044	4
1700	{g.h3k27=3,g.h3k36=2,g.met=3} => {g.h3k4=3}	0.0081898	0.467422	2.27029	4
1102	{g.h3k4=1,g.pol2s2=5,g.met=5} => {g.h3k36=5}	0.00605549	0.423611	2.26981	4
1050	{g.h3=1,g.h3k27=4,g.h3k36=5} => {g.h3k4=1}	0.00615476	0.494024	2.26981	4
1450	{g.h3=3,g.h3k36=3,g.met=3} => {g.pol2s2=3}	0.012111	0.501027	2.26836	4
1322	{g.h3=1,g.h3k27=5,g.h3k36=1} => {g.h3k4=1}	0.00526133	0.493023	2.26521	4
1659	{g.h3=3,g.h3k27=2,g.met=3} => {g.pol2s2=3}	0.0143942	0.5	2.26371	4
1414	{g.h3=3,g.h3k27=2,g.h3k36=3} => {g.pol2s2=3}	0.0119621	0.5	2.26371	4
1073	{g.h3k36=5,g.pol2s2=5,g.met=5} => {g.h3k27=5}	0.00605549	0.422145	2.26316	4
75	{g.h3=3,g.pol2s2=4} => {g.h3k4=4}	0.022038	0.392573	2.2617	3
219	{g.h3k27=5,g.pol2s2=5} => {g.h3k4=1}	0.0206979	0.491745	2.25934	3
1086	{g.h3k27=5,g.pol2s2=5,g.met=5} => {g.h3k4=1}	0.00590659	0.491736	2.25929	4
1175	{g.h3k4=5,g.h3k36=4,g.met=2} => {g.pol2s2=4}	0.00714747	0.419825	2.25914	4
497	{g.h3=5,g.h3k36=5} => {g.h3k4=1}	0.0289373	0.491568	2.25852	3
1112	{g.h3k4=1,g.h3=1,g.pol2s2=5} => {g.h3k36=5}	0.00650221	0.421222	2.25701	4
1423	{g.h3=3,g.h3k36=3,g.met=3} => {g.h3k27=2}	0.0112176	0.464066	2.25616	4
927	{g.h3k4=4,g.h3k27=2,g.h3k36=3} => {g.met=3}	0.0114161	0.534884	2.25304	4
1408	{g.h3k4=5,g.h3=3,g.h3k36=3} => {g.h3k27=2}	0.00555914	0.46281	2.25006	4
372	{g.h3k36=5,g.pol2s2=3} => {g.h3k27=5}	0.00957959	0.419565	2.24933	3
1182	{g.h3k4=5,g.h3k27=3,g.pol2s2=4} => {g.h3k36=4}	0.0063533	0.462094	2.24766	4
1325	{g.h3=1,g.h3k27=5,g.pol2s2=2} => {g.h3k4=1}	0.00541023	0.488789	2.24576	4
854	{g.h3k4=4,g.h3=4,g.h3k36=3} => {g.met=3}	0.00640294	0.533058	2.24535	4
919	{g.h3k4=4,g.h3k27=2,g.h3k36=3} => {g.pol2s2=3}	0.0105723	0.495349	2.24265	4
1366	{g.h3=1,g.h3k36=5,g.met=1} => {g.h3k4=1}	0.00893433	0.487805	2.24123	4
311	{g.pol2s2=4,g.met=2} => {g.h3k36=4}	0.0235767	0.460271	2.23879	3
1014	{g.h3k4=4,g.h3=3,g.met=2} => {g.h3k27=3}	0.0110686	0.467505	2.2346	4
994	{g.h3k4=4,g.h3k27=2,g.pol2s2=3} => {g.met=3}	0.0116643	0.530474	2.23447	4
1373	{g.h3=5,g.pol2s2=1,g.met=1} => {g.h3k36=5}	0.00645257	0.416667	2.2326	4
442	{g.h3k4=1,g.pol2s2=3} => {g.h3k27=5}	0.0108701	0.41635	2.23209	3
1353	{g.h3=5,g.pol2s2=1,g.met=5} => {g.h3k36=5}	0.00739564	0.416201	2.23011	4
1718	{g.h3k4=3,g.h3=3,g.met=3} => {g.h3k36=2}	0.0104234	0.504808	2.22888	4
910	{g.h3k4=4,g.h3=3,g.pol2s2=4} => {g.h3k27=3}	0.0102745	0.466216	2.22844	4
1652	{g.h3k4=5,g.h3=3,g.met=3} => {g.h3k27=2}	0.00675038	0.457912	2.22625	4
855	{g.h3k4=4,g.h3=4,g.met=3} => {g.h3k36=3}	0.00640294	0.416129	2.22617	4
1345	{g.h3=1,g.pol2s2=1,g.met=5} => {g.h3k36=5}	0.00714747	0.414986	2.22359	4
1458	{g.h3=5,g.pol2s2=1,g.met=5} => {g.h3k4=1}	0.00858689	0.48324	2.22026	4
160	{g.h3k27=4,g.h3k36=5} => {g.h3k4=1}	0.0206979	0.482639	2.2175	3
484	{g.h3k4=1,g.h3=1} => {g.h3k36=5}	0.0285899	0.413793	2.2172	3
88	{g.h3=3,g.h3k36=3} => {g.h3k4=4}	0.0229315	0.384679	2.21622	3
1087	{g.h3k4=1,g.pol2s2=5,g.met=5} => {g.h3k27=5}	0.00590659	0.413194	2.21518	4
869	{g.h3k27=2,g.h3k36=3,g.pol2s2=4} => {g.h3k4=4}	0.00585695	0.384365	2.21441	4
1411	{g.h3k4=5,g.h3k36=3,g.met=3} => {g.h3k27=2}	0.00600586	0.454887	2.21154	4
189	{g.h3k36=5,g.met=4} => {g.h3k4=1}	0.012111	0.481262	2.21117	3
1211	{g.h3k4=5,g.h3=3,g.met=2} => {g.pol2s2=4}	0.00560878	0.410909	2.21116	4
1173	{g.h3k4=5,g.h3k36=4,g.pol2s2=4} => {g.met=2}	0.00714747	0.458599	2.21091	4
129	{g.h3=3,g.met=2} => {g.h3k4=4}	0.023676	0.383749	2.21086	3
1052	{g.h3=5,g.h3k27=4,g.h3k36=5} => {g.h3k4=1}	0.00630367	0.481061	2.21025	4
1419	{g.h3k36=3,g.pol2s2=3,g.met=3} => {g.h3k27=2}	0.0111183	0.454361	2.20898	4
1369	{g.h3k4=1,g.h3=1,g.met=1} => {g.h3k36=5}	0.00893433	0.411899	2.20706	4
915	{g.h3=3,g.pol2s2=4,g.met=3} => {g.h3k4=4}	0.00699856	0.382114	2.20144	4
946	{g.h3k27=3,g.h3k36=3,g.met=3} => {g.h3k4=4}	0.0063533	0.38209	2.2013	4
1328	{g.h3=1,g.h3k27=5,g.h3k36=4} => {g.h3k4=1}	0.00565841	0.478992	2.20074	4
351	{g.h3k4=2,g.h3k36=5} => {g.h3k27=5}	0.0136497	0.410448	2.20045	3
931	{g.h3k4=4,g.h3k36=3,g.met=2} => {g.pol2s2=3}	0.00600586	0.485944	2.20007	4
1405	{g.h3k4=5,g.h3k36=3,g.pol2s2=3} => {g.h3k27=2}	0.00541023	0.452282	2.19887	4
1449	{g.h3k36=3,g.pol2s2=3,g.met=3} => {g.h3=3}	0.012111	0.494929	2.19633	4
972	{g.h3k4=4,g.h3k36=4,g.pol2s2=3} => {g.h3k27=3}	0.00531096	0.459227	2.19503	4
1783	{g.h3k4=4,g.h3=3,g.h3k27=2,g.h3k36=3} => {g.met=3}	0.00615476	0.521008	2.1946	5
1657	{g.h3=3,g.h3k27=2,g.pol2s2=3} => {g.met=3}	0.0143942	0.520646	2.19307	4
90	{g.h3k4=4,g.met=3} => {g.h3k36=3}	0.0226336	0.409704	2.19179	3
161	{g.h3k4=1,g.h3k27=4} => {g.h3k36=5}	0.0206979	0.408824	2.19058	3
22	{g.h3k36=5} => {g.h3k4=1}	0.0889462	0.476596	2.18973	2	top 6 support
23	{g.h3k4=1} => {g.h3k36=5}	0.0889462	0.408666	2.18973	2	top 6 support
473	{g.h3k36=5,g.met=1} => {g.h3k4=1}	0.0256614	0.475184	2.18324	3
1420	{g.h3k27=2,g.pol2s2=3,g.met=3} => {g.h3k36=3}	0.0111183	0.408015	2.18276	4
1069	{g.h3k4=3,g.pol2s2=3,g.met=4} => {g.h3k36=2}	0.00630367	0.494163	2.18188	4
982	{g.h3k27=2,g.pol2s2=3,g.met=2} => {g.h3k4=4}	0.00595622	0.378549	2.1809	4
1684	{g.h3k27=3,g.h3k36=2,g.pol2s2=3} => {g.h3k4=3}	0.00784236	0.448864	2.18015	4
13	{g.h3k27=5} => {g.h3k4=1}	0.0884499	0.474188	2.17867	2	top 6 support
14	{g.h3k4=1} => {g.h3k27=5}	0.0884499	0.406385	2.17867	2	top 6 support
1561	{g.h3=3,g.h3k36=2,g.pol2s2=2} => {g.h3k4=3}	0.00734601	0.448485	2.17831	4
69	{g.pol2s2=4,g.met=2} => {g.h3k4=4}	0.0193577	0.377907	2.17721	3
995	{g.h3k4=4,g.h3k27=2,g.met=3} => {g.pol2s2=3}	0.0116643	0.480573	2.17575	4
952	{g.h3k4=4,g.h3k36=3,g.met=3} => {g.pol2s2=3}	0.0108701	0.480263	2.17435	4
102	{g.h3k4=4,g.h3k36=4} => {g.met=2}	0.0192585	0.450639	2.17253	3
1007	{g.h3k4=4,g.h3k36=2,g.met=3} => {g.h3k27=2}	0.00729637	0.446809	2.17226	4
376	{g.h3k36=5,g.met=3} => {g.h3k27=5}	0.00943068	0.405117	2.17187	3
1374	{g.h3=5,g.h3k36=5,g.met=1} => {g.h3k4=1}	0.00809053	0.472464	2.17075	4
1502	{g.h3k4=5,g.h3k27=1,g.pol2s2=1} => {g.h3k36=1}	0.00560878	0.421642	2.16926	4
447	{g.h3k4=1,g.met=3} => {g.h3k27=5}	0.0119621	0.404362	2.16783	3
1398	{g.h3k27=2,g.h3k36=3,g.met=2} => {g.pol2s2=3}	0.00615476	0.478764	2.16757	4
938	{g.h3k4=4,g.h3k27=3,g.h3k36=3} => {g.pol2s2=3}	0.00670075	0.478723	2.16738	4
916	{g.h3k4=4,g.h3k36=3,g.met=2} => {g.h3k27=2}	0.00550951	0.445783	2.16728	4
867	{g.h3k4=4,g.h3k36=3,g.pol2s2=4} => {g.h3k27=2}	0.00585695	0.445283	2.16484	4
1204	{g.h3k4=5,g.h3k27=3,g.met=2} => {g.pol2s2=4}	0.00550951	0.402174	2.16416	4
186	{g.h3k27=5,g.met=4} => {g.h3k4=1}	0.0108205	0.470842	2.1633	3
312	{g.h3k36=4,g.met=2} => {g.pol2s2=4}	0.0235767	0.401861	2.16247	3
872	{g.h3k4=4,g.h3k36=3,g.pol2s2=4} => {g.met=3}	0.00675038	0.513208	2.16174	4
362	{g.h3k36=5,g.met=2} => {g.h3k27=5}	0.0106219	0.403013	2.16059	3
1058	{g.h3k27=4,g.pol2s2=1,g.met=5} => {g.h3k4=1}	0.00585695	0.47012	2.15998	4
1029	{g.h3k4=4,g.h3k27=3,g.met=3} => {g.h3=3}	0.00699856	0.486207	2.15762	4
1021	{g.h3k4=4,g.h3k27=3,g.pol2s2=3} => {g.h3=3}	0.00868616	0.486111	2.1572	4
259	{g.h3=4,g.h3k36=5} => {g.h3k27=5}	0.00908324	0.402198	2.15622	3
1305	{g.h3=1,g.pol2s2=1,g.met=1} => {g.h3k27=5}	0.00734601	0.402174	2.15609	4
1190	{g.h3k4=5,g.h3=3,g.h3k36=4} => {g.pol2s2=4}	0.00650221	0.400612	2.15575	4
951	{g.h3k4=4,g.h3k36=3,g.pol2s2=3} => {g.met=3}	0.0108701	0.511682	2.15531	4
446	{g.h3k27=5,g.met=3} => {g.h3k4=1}	0.0119621	0.468872	2.15424	3
1485	{g.h3=1,g.h3k27=1,g.pol2s2=1} => {g.h3k36=1}	0.00640294	0.417476	2.14783	4
1201	{g.h3=3,g.pol2s2=4,g.met=3} => {g.h3k27=2}	0.00809053	0.441734	2.14759	4
1435	{g.h3=3,g.h3k36=3,g.met=2} => {g.pol2s2=3}	0.00764382	0.473846	2.1453	4
425	{g.h3k4=1,g.pol2s2=2} => {g.h3k27=5}	0.0162307	0.399756	2.14313	3
1386	{g.h3k4=1,g.h3=2,g.pol2s2=1} => {g.h3k36=5}	0.00560878	0.399293	2.13951	4
578	{g.pol2s2=1,g.met=5} => {g.h3k4=1}	0.0264556	0.465096	2.1369	3
120	{g.h3k4=4,g.met=3} => {g.h3k27=2}	0.0242716	0.439353	2.13602	3
1590	{g.h3k27=3,g.h3k36=4,g.pol2s2=3} => {g.met=2}	0.00655184	0.442953	2.13548	4
1032	{g.h3k4=4,g.h3=3,g.h3k36=2} => {g.pol2s2=3}	0.00699856	0.471572	2.135	4
1466	{g.h3k4=1,g.h3k36=1,g.met=1} => {g.h3=1}	0.00541023	0.406716	2.13388	4
955	{g.h3k4=4,g.h3=3,g.h3k36=3} => {g.met=3}	0.0116146	0.506494	2.13346	4
1002	{g.h3k4=4,g.h3k27=2,g.met=3} => {g.h3=3}	0.0116643	0.480573	2.13262	4
1501	{g.h3k4=5,g.h3k36=1,g.pol2s2=1} => {g.h3k27=1}	0.00560878	0.46888	2.13095	4
1714	{g.h3k4=3,g.pol2s2=3,g.met=3} => {g.h3k36=2}	0.0100263	0.4821	2.12862	4
374	{g.h3=3,g.h3k36=5} => {g.h3k27=5}	0.00734601	0.396783	2.12719	3
1157	{g.h3k36=3,g.pol2s2=4,g.met=3} => {g.h3k27=2}	0.00709783	0.437309	2.12608	4
117	{g.h3=3,g.h3k27=2} => {g.h3k4=4}	0.0245198	0.368932	2.1255	3
1158	{g.h3k27=2,g.pol2s2=4,g.met=3} => {g.h3k36=3}	0.00709783	0.397222	2.12502	4
1630	{g.h3k4=3,g.h3=3,g.h3k27=2} => {g.h3k36=2}	0.00828908	0.481268	2.12494	4
1359	{g.h3k4=1,g.h3k36=5,g.met=5} => {g.pol2s2=1}	0.0134511	0.444262	2.12451	4
858	{g.h3k4=4,g.h3=4,g.h3k36=2} => {g.h3k27=2}	0.00516206	0.436975	2.12445	4
80	{g.h3k27=2,g.h3k36=3} => {g.h3k4=4}	0.0213431	0.368466	2.12282	3
1573	{g.h3=3,g.h3k27=2,g.h3k36=4} => {g.met=2}	0.0062044	0.440141	2.12192	4
320	{g.h3=3,g.h3k36=4} => {g.pol2s2=4}	0.0217402	0.394239	2.12146	3
1490	{g.h3k4=1,g.h3=1,g.h3k27=1} => {g.pol2s2=1}	0.00545987	0.443548	2.12109	4
1010	{g.h3k4=4,g.pol2s2=3,g.met=2} => {g.h3k27=3}	0.0070482	0.44375	2.12105	4
1034	{g.h3k4=4,g.h3=3,g.pol2s2=3} => {g.met=3}	0.0126073	0.50297	2.11862	4
1452	{g.h3=1,g.pol2s2=1,g.met=5} => {g.h3k4=1}	0.00794163	0.461095	2.11851	4
1497	{g.h3=5,g.h3k27=1,g.pol2s2=1} => {g.h3k36=1}	0.00555914	0.411765	2.11844	4
1290	{g.h3=1,g.pol2s2=1,g.met=5} => {g.h3k27=5}	0.00680002	0.394813	2.11663	4
1587	{g.h3k4=5,g.h3k27=3,g.h3k36=4} => {g.met=2}	0.00729637	0.438806	2.11549	4
78	{g.h3k4=4,g.h3k36=3} => {g.h3k27=2}	0.0213431	0.434783	2.11379	3
456	{g.pol2s2=1,g.met=5} => {g.h3k36=5}	0.0224351	0.394415	2.11337	3
1676	{g.h3=3,g.h3k36=2,g.met=2} => {g.h3k4=3}	0.00615476	0.435088	2.11324	4
1698	{g.h3k4=3,g.h3k27=3,g.met=3} => {g.h3k36=2}	0.0081898	0.478261	2.11166	4
127	{g.h3k4=4,g.met=2} => {g.h3=3}	0.023676	0.475573	2.11043	3
1589	{g.h3k36=4,g.pol2s2=3,g.met=2} => {g.h3k27=3}	0.00655184	0.441472	2.11016	4
960	{g.h3=3,g.h3k27=2,g.h3k36=4} => {g.h3k4=4}	0.00516206	0.366197	2.10974	4
653	{g.h3k27=1,g.pol2s2=1} => {g.h3k36=1}	0.0215913	0.409991	2.10932	3
1554	{g.h3k4=3,g.pol2s2=2,g.met=2} => {g.h3k36=2}	0.00531096	0.477679	2.10909	4
1451	{g.h3=3,g.pol2s2=3,g.met=3} => {g.h3k36=3}	0.012111	0.394184	2.10877	4
516	{g.h3=3,g.h3k36=5} => {g.h3k4=1}	0.00848762	0.458445	2.10634	3
136	{g.h3=3,g.h3k27=3} => {g.h3k4=4}	0.022584	0.365462	2.10551	3
440	{g.h3k4=1,g.pol2s2=1} => {g.h3k27=5}	0.0316672	0.392374	2.10355	3
105	{g.h3k4=4,g.h3k36=4} => {g.h3k27=3}	0.0187621	0.439024	2.09846	3
1724	{g.h3k27=3,g.pol2s2=3,g.met=2} => {g.h3=3}	0.0081898	0.472779	2.09804	4
85	{g.h3k36=3,g.pol2s2=3} => {g.h3k4=4}	0.0212439	0.363636	2.09499	3
891	{g.h3k4=4,g.h3k27=2,g.met=2} => {g.pol2s2=4}	0.00575768	0.389262	2.09467	4
1385	{g.h3k4=1,g.h3=2,g.h3k36=5} => {g.pol2s2=1}	0.00560878	0.437984	2.09449	4
942	{g.h3k4=4,g.h3k27=3,g.h3k36=3} => {g.h3=3}	0.00660148	0.471631	2.09294	4
1400	{g.h3k27=2,g.pol2s2=3,g.met=2} => {g.h3k36=3}	0.00615476	0.391167	2.09263	4
68	{g.h3k4=4,g.met=2} => {g.pol2s2=4}	0.0193577	0.388833	2.09237	3
84	{g.h3k4=4,g.pol2s2=3} => {g.h3k36=3}	0.0212439	0.390868	2.09103	3
1071	{g.h3k36=2,g.pol2s2=3,g.met=4} => {g.h3k4=3}	0.00630367	0.430508	2.091	4
965	{g.h3k4=4,g.h3k36=4,g.pol2s2=3} => {g.met=2}	0.00501315	0.433476	2.08979	4
1464	{g.h3k4=1,g.h3k27=1,g.pol2s2=1} => {g.met=5}	0.00575768	0.390572	2.08723	4
711	{g.h3=3,g.h3k36=4} => {g.met=2}	0.0238745	0.432943	2.08722	3
1567	{g.h3k4=3,g.pol2s2=2,g.met=3} => {g.h3k36=2}	0.00769345	0.472561	2.0865	4
1468	{g.h3=1,g.pol2s2=1,g.met=1} => {g.h3k4=1}	0.00828908	0.453804	2.08502	4
1486	{g.h3=1,g.h3k36=4,g.pol2s2=1} => {g.h3k4=1}	0.00511242	0.453744	2.08474	4
1424	{g.h3=3,g.h3k27=2,g.met=3} => {g.h3k36=3}	0.0112176	0.389655	2.08454	4
853	{g.h3=4,g.h3k27=2,g.h3k36=3} => {g.h3k4=4}	0.00511242	0.361404	2.08213	4
1418	{g.h3k27=2,g.h3k36=3,g.met=3} => {g.pol2s2=3}	0.0111183	0.459016	2.07816	4
1163	{g.h3k27=2,g.pol2s2=4,g.met=2} => {g.h3k36=4}	0.00521169	0.426829	2.07613	4
1048	{g.h3k4=1,g.h3k27=4,g.h3k36=5} => {g.met=5}	0.0080409	0.388489	2.0761	4
359	{g.h3k4=3,g.h3k27=5} => {g.h3k36=5}	0.00749491	0.387179	2.0746	3
1298	{g.h3k4=1,g.h3=5,g.met=5} => {g.h3k27=5}	0.00779272	0.3867	2.07313	4
86	{g.h3k4=4,g.h3k36=3} => {g.h3=3}	0.0229315	0.467139	2.073	3
1531	{g.h3=2,g.h3k36=2,g.pol2s2=3} => {g.h3k4=3}	0.00689929	0.42638	2.07095	4
1749	{g.h3=3,g.h3k36=2,g.pol2s2=3} => {g.met=3}	0.0112176	0.491304	2.06948	4
851	{g.h3k4=4,g.h3=4,g.h3k36=3} => {g.h3k27=2}	0.00511242	0.42562	2.06925	4
1417	{g.h3k27=2,g.h3k36=3,g.pol2s2=3} => {g.met=3}	0.0111183	0.491228	2.06916	4
973	{g.h3k27=3,g.h3k36=4,g.pol2s2=3} => {g.h3k4=4}	0.00531096	0.35906	2.06863	4
1646	{g.h3k4=5,g.h3=3,g.pol2s2=3} => {g.h3k27=2}	0.00580732	0.425455	2.06844	4
1110	{g.h3=1,g.h3k36=5,g.pol2s2=5} => {g.h3k4=1}	0.00650221	0.450172	2.06833	4
1689	{g.h3k4=3,g.h3=3,g.h3k27=3} => {g.h3k36=2}	0.00734601	0.468354	2.06792	4
1751	{g.h3k36=2,g.pol2s2=3,g.met=3} => {g.h3=3}	0.0112176	0.465979	2.06786	4
1288	{g.h3k27=5,g.pol2s2=1,g.met=5} => {g.h3=1}	0.00680002	0.393678	2.06548	4
314	{g.h3k27=3,g.pol2s2=4} => {g.h3k36=4}	0.021095	0.424575	2.06517	3
1189	{g.h3k4=5,g.h3=3,g.pol2s2=4} => {g.h3k36=4}	0.00650221	0.423948	2.06212	4
91	{g.h3k36=3,g.met=3} => {g.h3k4=4}	0.0226336	0.357647	2.06048	3
265	{g.h3=4,g.h3k36=5} => {g.h3k4=1}	0.0101256	0.448352	2.05996	3
861	{g.h3k4=4,g.h3=4,g.h3k27=2} => {g.met=3}	0.0071971	0.488215	2.05647	4
1183	{g.h3k4=5,g.h3k27=3,g.h3k36=4} => {g.pol2s2=4}	0.0063533	0.38209	2.05608	4
1558	{g.h3k27=3,g.h3k36=2,g.pol2s2=2} => {g.h3k4=3}	0.00560878	0.423221	2.0556	4
1706	{g.h3k4=3,g.h3=3,g.pol2s2=3} => {g.h3k36=2}	0.00938105	0.465517	2.0554	4
1422	{g.h3k27=2,g.h3k36=3,g.met=3} => {g.h3=3}	0.0112176	0.463115	2.05515	4
1122	{g.h3k4=5,g.h3k36=1,g.pol2s2=5} => {g.h3k27=1}	0.00585695	0.452107	2.05473	4
124	{g.h3k27=3,g.met=2} => {g.h3k4=4}	0.0200526	0.356575	2.05431	3
310	{g.h3k36=4,g.pol2s2=4} => {g.met=2}	0.0235767	0.426009	2.05379	3
1056	{g.h3k4=1,g.h3k27=4,g.h3k36=5} => {g.pol2s2=1}	0.0088847	0.429257	2.05275	4
1113	{g.h3=5,g.h3k36=5,g.pol2s2=5} => {g.h3k4=1}	0.00769345	0.446686	2.05231	4
1616	{g.h3k4=5,g.h3=3,g.pol2s2=3} => {g.h3k36=4}	0.00575768	0.421818	2.05176	4
1448	{g.h3=3,g.h3k36=3,g.pol2s2=3} => {g.met=3}	0.012111	0.487026	2.05146	4
399	{g.pol2s2=1,g.met=1} => {g.h3k27=5}	0.0198044	0.38255	2.05089	3
66	{g.h3k27=2,g.pol2s2=4} => {g.h3k4=4}	0.0169256	0.35595	2.05071	3
1752	{g.h3=3,g.h3k36=2,g.met=3} => {g.pol2s2=3}	0.0112176	0.452906	2.05049	4
367	{g.h3k4=5,g.h3k36=5} => {g.h3k27=5}	0.0125081	0.382398	2.05007	3
1515	{g.h3=2,g.h3k27=2,g.pol2s2=3} => {g.h3k4=3}	0.00550951	0.422053	2.04993	4
1586	{g.h3k4=5,g.h3k36=4,g.met=2} => {g.h3k27=3}	0.00729637	0.428571	2.0485	4
79	{g.h3k4=4,g.h3k27=2} => {g.h3k36=3}	0.0213431	0.382562	2.0466	3
138	{g.h3k4=4,g.pol2s2=3} => {g.h3=3}	0.0250658	0.461187	2.04659	3
1030	{g.h3=3,g.h3k27=3,g.met=3} => {g.h3k4=4}	0.00699856	0.355164	2.04618	4
1720	{g.h3=3,g.h3k36=2,g.met=3} => {g.h3k4=3}	0.0104234	0.420842	2.04404	4
354	{g.h3k27=5,g.pol2s2=2} => {g.h3k36=5}	0.0140964	0.381208	2.04261	3
487	{g.h3=2,g.h3k36=5} => {g.h3k4=1}	0.0128059	0.444062	2.04025	3
405	{g.h3k27=5,g.h3k36=1} => {g.h3=1}	0.0106716	0.388788	2.03982	3
1665	{g.h3=3,g.h3k27=2,g.h3k36=2} => {g.met=3}	0.0097285	0.483951	2.0385	4
914	{g.h3k4=4,g.pol2s2=4,g.met=3} => {g.h3=3}	0.00699856	0.459283	2.03815	4
1459	{g.h3k4=1,g.h3=5,g.met=5} => {g.pol2s2=1}	0.00858689	0.426108	2.03769	4
229	{g.h3k4=5,g.h3k36=5} => {g.pol2s2=5}	0.0119621	0.365706	2.03701	3
1399	{g.h3k36=3,g.pol2s2=3,g.met=2} => {g.h3k27=2}	0.00615476	0.418919	2.03667	4
293	{g.h3k36=5,g.pol2s2=4} => {g.h3k27=5}	0.00799126	0.379717	2.0357	3
1444	{g.h3k27=3,g.pol2s2=3,g.met=3} => {g.h3k36=3}	0.00734601	0.380463	2.03536	4
1655	{g.h3=3,g.h3k27=2,g.h3k36=2} => {g.pol2s2=3}	0.0090336	0.449383	2.03454	4
1402	{g.h3=3,g.h3k36=3,g.met=2} => {g.h3k27=2}	0.00675038	0.418462	2.03445	4
1165	{g.h3k27=2,g.h3k36=4,g.pol2s2=4} => {g.h3=3}	0.00600586	0.458333	2.03393	4
190	{g.h3k4=1,g.met=4} => {g.h3k36=5}	0.012111	0.379471	2.0333	3
1723	{g.h3k4=5,g.h3=3,g.h3k27=3} => {g.met=2}	0.00545987	0.421456	2.03184	4
72	{g.h3k27=3,g.pol2s2=4} => {g.h3k4=4}	0.0175212	0.352647	2.03168	3
1107	{g.h3k36=5,g.pol2s2=5,g.met=1} => {g.h3k4=1}	0.00645257	0.442177	2.03159	4
389	{g.h3=1,g.met=1} => {g.h3k27=5}	0.0204993	0.378899	2.03131	3
1661	{g.h3k27=2,g.h3k36=2,g.pol2s2=3} => {g.met=3}	0.00967886	0.481481	2.0281	4
371	{g.h3k27=5,g.pol2s2=3} => {g.h3k36=5}	0.00957959	0.378431	2.02773	3
1611	{g.h3=3,g.h3k36=4,g.pol2s2=3} => {g.h3k27=3}	0.00665111	0.424051	2.02689	4
706	{g.h3k27=3,g.met=2} => {g.h3k36=4}	0.0234278	0.416593	2.02634	3
870	{g.h3k4=4,g.h3k36=3,g.pol2s2=4} => {g.h3=3}	0.00600586	0.456604	2.02625	4
1642	{g.h3=3,g.h3k27=2,g.met=2} => {g.pol2s2=3}	0.0081898	0.447154	2.02445	4
1504	{g.h3k4=1,g.h3k27=1,g.h3k36=1} => {g.pol2s2=1}	0.00560878	0.423221	2.02389	4
1809	{g.h3k4=1,g.h3k27=5,g.h3k36=5,g.met=5} => {g.pol2s2=1}	0.00600586	0.423077	2.0232	5
1716	{g.h3k36=2,g.pol2s2=3,g.met=3} => {g.h3k4=3}	0.0100263	0.416495	2.02293	4
932	{g.h3k4=4,g.pol2s2=3,g.met=2} => {g.h3k36=3}	0.00600586	0.378125	2.02286	4
1527	{g.h3=2,g.h3k27=3,g.h3k36=2} => {g.h3k4=3}	0.00580732	0.41637	2.02233	4
434	{g.h3k4=1,g.h3k36=4} => {g.h3k27=5}	0.0160818	0.377183	2.02211	3
1099	{g.h3=5,g.pol2s2=5,g.met=5} => {g.h3k36=5}	0.00541023	0.377163	2.02093	4
140	{g.h3=3,g.pol2s2=3} => {g.h3k4=4}	0.0250658	0.350694	2.02043	3
73	{g.h3k4=4,g.pol2s2=4} => {g.h3=3}	0.022038	0.454918	2.01877	3
424	{g.h3k27=5,g.pol2s2=2} => {g.h3k4=1}	0.0162307	0.438926	2.01666	3
1601	{g.h3=3,g.h3k36=4,g.pol2s2=3} => {g.met=2}	0.00655184	0.417722	2.01384	4
360	{g.h3k4=3,g.h3k36=5} => {g.h3k27=5}	0.00749491	0.375622	2.01375	3
1575	{g.h3k4=5,g.h3k27=2,g.h3k36=4} => {g.h3=3}	0.00580732	0.453488	2.01243	4
1557	{g.h3k4=3,g.h3k27=3,g.pol2s2=2} => {g.h3k36=2}	0.00560878	0.455645	2.01181	4
134	{g.h3k4=4,g.h3k27=3} => {g.h3=3}	0.022584	0.453187	2.01109	3
1406	{g.h3k4=5,g.h3k27=2,g.pol2s2=3} => {g.h3k36=3}	0.00541023	0.375862	2.01075	4
860	{g.h3=4,g.h3k27=2,g.h3k36=2} => {g.h3k4=4}	0.00516206	0.348993	2.01063	4
421	{g.h3k27=5,g.h3k36=1} => {g.h3k4=1}	0.0120117	0.437613	2.01062	3
1461	{g.h3k4=1,g.h3=5,g.pol2s2=1} => {g.met=5}	0.00858689	0.376087	2.00982	4
1200	{g.h3k27=2,g.pol2s2=4,g.met=3} => {g.h3=3}	0.00809053	0.452778	2.00928	4
1040	{g.h3k4=4,g.h3k36=2,g.met=3} => {g.pol2s2=3}	0.00724674	0.443769	2.00913	4
1130	{g.h3=4,g.h3k36=3,g.met=3} => {g.h3k27=2}	0.00660148	0.413043	2.0081	4
1570	{g.h3=3,g.pol2s2=2,g.met=3} => {g.h3k36=2}	0.00595622	0.454545	2.00695	4
618	{g.h3=1,g.pol2s2=1} => {g.h3k4=1}	0.0270512	0.436699	2.00642	3
866	{g.h3=4,g.pol2s2=3,g.met=3} => {g.h3k4=4}	0.00541023	0.348243	2.0063	4
940	{g.h3k4=4,g.h3k27=3,g.pol2s2=3} => {g.h3k36=3}	0.00670075	0.375	2.00614	4
386	{g.h3k4=1,g.met=5} => {g.h3k27=5}	0.0242716	0.373853	2.00426	3
893	{g.h3k4=4,g.h3k27=2,g.pol2s2=4} => {g.h3=3}	0.00764382	0.451613	2.00411	4
1001	{g.h3k4=4,g.h3=3,g.h3k27=2} => {g.met=3}	0.0116643	0.475709	2.00378	4
494	{g.h3=5,g.pol2s2=1} => {g.h3k36=5}	0.0210453	0.373898	2.00344	3
1632	{g.h3=3,g.h3k27=2,g.h3k36=2} => {g.h3k4=3}	0.00828908	0.412346	2.00278	4
1568	{g.h3k36=2,g.pol2s2=2,g.met=3} => {g.h3k4=3}	0.00769345	0.412234	2.00224	4
1506	{g.h3k4=3,g.h3=2,g.pol2s2=2} => {g.h3k36=2}	0.00625403	0.453237	2.00118	4
1442	{g.h3k27=3,g.h3k36=3,g.met=3} => {g.pol2s2=3}	0.00734601	0.441791	2.00017	4
999	{g.h3k4=4,g.h3=3,g.h3k36=2} => {g.h3k27=2}	0.00610513	0.411371	1.99997	4
1555	{g.h3k36=2,g.pol2s2=2,g.met=2} => {g.h3k4=3}	0.00531096	0.411538	1.99886	4
422	{g.h3=2,g.h3k27=5} => {g.h3k4=1}	0.0129548	0.435	1.99862	3
515	{g.h3k4=1,g.pol2s2=3} => {g.h3k36=5}	0.0097285	0.372624	1.99661	3
1709	{g.h3=3,g.h3k36=2,g.pol2s2=3} => {g.h3k4=3}	0.00938105	0.41087	1.99561	4
433	{g.h3k27=5,g.h3k36=4} => {g.h3k4=1}	0.0160818	0.434316	1.99548	3
1610	{g.h3k27=3,g.h3k36=4,g.pol2s2=3} => {g.h3=3}	0.00665111	0.449664	1.99546	4
1686	{g.h3k4=3,g.h3k27=3,g.met=3} => {g.pol2s2=3}	0.00754455	0.44058	1.99469	4
1654	{g.h3k27=2,g.h3k36=2,g.pol2s2=3} => {g.h3=3}	0.0090336	0.449383	1.99421	4
114	{g.h3k27=2,g.pol2s2=3} => {g.h3k4=4}	0.0219884	0.346094	1.99392	3
423	{g.h3k4=1,g.h3=2} => {g.h3k27=5}	0.0129548	0.371795	1.99323	3
992	{g.h3k4=4,g.h3k36=2,g.pol2s2=3} => {g.h3k27=2}	0.00655184	0.409938	1.99301	4
917	{g.h3k4=4,g.h3k27=2,g.met=2} => {g.h3k36=3}	0.00550951	0.372483	1.99268	4
297	{g.h3k4=1,g.pol2s2=4} => {g.h3k27=5}	0.00898397	0.371663	1.99252	3
1596	{g.h3k4=5,g.h3k36=4,g.met=2} => {g.h3=3}	0.00764382	0.44898	1.99242	4
518	{g.h3k36=5,g.met=3} => {g.h3k4=1}	0.0100759	0.432836	1.98868	3
1137	{g.h3=4,g.pol2s2=3,g.met=3} => {g.h3k27=2}	0.0063533	0.408946	1.98818	4
1192	{g.h3=3,g.h3k36=4,g.met=3} => {g.pol2s2=4}	0.00516206	0.368794	1.98454	4
1193	{g.h3k27=2,g.pol2s2=4,g.met=2} => {g.h3=3}	0.00545987	0.447154	1.98432	4
1131	{g.h3=4,g.h3k27=2,g.met=3} => {g.h3k36=3}	0.00660148	0.370474	1.98193	4
110	{g.h3=3,g.h3k36=4} => {g.h3k4=4}	0.0189606	0.343834	1.98091	3
375	{g.h3k27=5,g.met=3} => {g.h3k36=5}	0.00943068	0.36965	1.98067	3
436	{g.h3k4=1,g.met=2} => {g.h3k27=5}	0.0115154	0.369427	1.98053	3
121	{g.h3k27=2,g.met=3} => {g.h3k4=4}	0.0242716	0.34364	1.97979	3
315	{g.h3k27=3,g.h3k36=4} => {g.pol2s2=4}	0.021095	0.367647	1.97836	3
1550	{g.h3k27=2,g.h3k36=2,g.pol2s2=2} => {g.h3k4=3}	0.00610513	0.407285	1.9782	4
1431	{g.h3k27=3,g.h3k36=3,g.met=2} => {g.h3=3}	0.00526133	0.445378	1.97644	4
1421	{g.h3=3,g.h3k27=2,g.h3k36=3} => {g.met=3}	0.0112176	0.46888	1.97502	4
441	{g.h3k27=5,g.pol2s2=3} => {g.h3k4=1}	0.0108701	0.429412	1.97294	3
471	{g.pol2s2=1,g.met=1} => {g.h3k36=5}	0.0190599	0.368169	1.97274	3
1403	{g.h3=3,g.h3k27=2,g.met=2} => {g.h3k36=3}	0.00675038	0.368564	1.97171	4
1378	{g.h3k4=1,g.h3k36=5,g.met=1} => {g.pol2s2=1}	0.0105723	0.411992	1.97019	4
450	{g.h3=1,g.met=5} => {g.h3k36=5}	0.0177694	0.367556	1.96946	3
488	{g.h3k4=1,g.h3=2} => {g.h3k36=5}	0.0128059	0.367521	1.96927	3
1470	{g.h3k4=1,g.pol2s2=1,g.met=1} => {g.h3=1}	0.00828908	0.375281	1.96895	4
108	{g.h3k4=4,g.h3k36=4} => {g.h3=3}	0.0189606	0.44367	1.96886	3
705	{g.h3k27=3,g.h3k36=4} => {g.met=2}	0.0234278	0.408304	1.96844	3
1360	{g.h3k4=1,g.h3k36=5,g.pol2s2=1} => {g.met=5}	0.0134511	0.368207	1.96771	4
1412	{g.h3k4=5,g.h3k27=2,g.met=3} => {g.h3k36=3}	0.00600586	0.367781	1.96752	4
1154	{g.h3=3,g.h3k36=3,g.pol2s2=4} => {g.h3k27=2}	0.00610513	0.404605	1.96708	4
1453	{g.h3k4=1,g.h3=1,g.met=5} => {g.pol2s2=1}	0.00794163	0.411311	1.96693	4
113	{g.h3k4=4,g.pol2s2=3} => {g.h3k27=2}	0.0219884	0.404566	1.96689	3
1129	{g.h3=4,g.h3k27=2,g.h3k36=3} => {g.met=3}	0.00660148	0.466667	1.9657	4
506	{g.h3k4=1,g.h3k36=5} => {g.pol2s2=1}	0.0365315	0.410714	1.96408	3
1156	{g.h3k27=2,g.h3k36=3,g.pol2s2=4} => {g.met=3}	0.00709783	0.465798	1.96204	4
261	{g.h3=4,g.h3k27=5} => {g.h3k4=1}	0.00883506	0.426859	1.96121	3
600	{g.pol2s2=1,g.met=1} => {g.h3k4=1}	0.0220877	0.426654	1.96027	3
444	{g.h3k4=1,g.h3=3} => {g.h3k27=5}	0.00863652	0.365546	1.95973	3
380	{g.h3=1,g.met=5} => {g.h3k27=5}	0.0176701	0.365503	1.9595	3
1381	{g.h3k4=1,g.h3=1,g.h3k36=5} => {g.pol2s2=1}	0.0117139	0.409722	1.95933	4
83	{g.h3k4=4,g.h3k36=3} => {g.pol2s2=3}	0.0212439	0.43276	1.95929	3
1600	{g.h3k36=4,g.pol2s2=3,g.met=2} => {g.h3=3}	0.00655184	0.441472	1.9591	4
490	{g.h3k4=1,g.pol2s2=2} => {g.h3k36=5}	0.0148409	0.365526	1.95858	3
87	{g.h3k4=4,g.h3=3} => {g.h3k36=3}	0.0229315	0.366086	1.95845	3
514	{g.h3k36=5,g.pol2s2=3} => {g.h3k4=1}	0.0097285	0.426087	1.95767	3
1505	{g.h3k4=1,g.h3k27=1,g.pol2s2=1} => {g.h3k36=1}	0.00560878	0.380471	1.95745	4
1525	{g.h3k4=3,g.h3=2,g.h3k27=3} => {g.h3k36=2}	0.00580732	0.443182	1.95678	4
1199	{g.h3=3,g.h3k27=2,g.pol2s2=4} => {g.met=3}	0.00809053	0.464387	1.9561	4
154	{g.h3k27=4,g.met=5} => {g.h3k36=5}	0.0142949	0.365019	1.95586	3
266	{g.h3k4=1,g.h3=4} => {g.h3k36=5}	0.0101256	0.364937	1.95542	3
609	{g.h3=1,g.h3k27=1} => {g.h3k36=1}	0.0162803	0.38007	1.95538	3
1625	{g.h3k27=2,g.h3k36=2,g.pol2s2=3} => {g.h3k4=3}	0.00809053	0.402469	1.95481	4
1576	{g.h3=3,g.h3k27=2,g.h3k36=4} => {g.h3k4=5}	0.00580732	0.411972	1.95478	4
1664	{g.h3k36=2,g.pol2s2=3,g.met=3} => {g.h3k27=2}	0.00967886	0.402062	1.95472	4
1439	{g.h3=3,g.h3k27=3,g.h3k36=3} => {g.pol2s2=3}	0.0070482	0.431611	1.95408	4
1524	{g.h3=2,g.h3k27=3,g.pol2s2=3} => {g.h3k4=3}	0.00531096	0.402256	1.95377	4
1673	{g.h3k36=2,g.pol2s2=3,g.met=2} => {g.h3k4=3}	0.00560878	0.402135	1.95319	4
1824	{g.h3k4=1,g.h3k27=5,g.h3k36=5,g.met=1} => {g.pol2s2=1}	0.00675038	0.408408	1.95305	5
1026	{g.h3k4=4,g.h3k27=3,g.met=3} => {g.pol2s2=3}	0.0062044	0.431034	1.95147	4
533	{g.h3=3,g.h3k36=3} => {g.h3k27=2}	0.0239242	0.401332	1.95117	3
808	{g.h3k4=1,g.h3k27=1} => {g.pol2s2=1}	0.0147416	0.407967	1.95094	3
1141	{g.h3k4=3,g.h3=4,g.pol2s2=3} => {g.h3k36=2}	0.00545987	0.441767	1.95053	4
115	{g.h3k4=4,g.h3k27=2} => {g.h3=3}	0.0245198	0.439502	1.95036	3
1092	{g.h3k4=1,g.h3k27=5,g.pol2s2=5} => {g.h3=1}	0.00769345	0.371703	1.95018	4
412	{g.h3k27=5,g.pol2s2=1} => {g.h3=1}	0.022038	0.371548	1.94937	3
1226	{g.h3k27=5,g.h3k36=5,g.met=5} => {g.pol2s2=1}	0.0100759	0.407631	1.94933	4
579	{g.h3k4=1,g.met=5} => {g.pol2s2=1}	0.0264556	0.407492	1.94867	3
1181	{g.h3k4=5,g.h3k36=4,g.pol2s2=4} => {g.h3k27=3}	0.0063533	0.407643	1.94847	4
1712	{g.h3k4=3,g.h3=3,g.met=3} => {g.pol2s2=3}	0.0088847	0.430288	1.94809	4
959	{g.h3k4=4,g.h3k27=2,g.h3k36=4} => {g.h3=3}	0.00516206	0.438819	1.94733	4
1303	{g.h3k27=5,g.pol2s2=1,g.met=1} => {g.h3=1}	0.00734601	0.370927	1.94611	4
967	{g.h3k36=4,g.pol2s2=3,g.met=2} => {g.h3k4=4}	0.00501315	0.337793	1.9461	4
1829	{g.h3k4=1,g.h3=1,g.h3k27=5,g.h3k36=5} => {g.pol2s2=1}	0.00650221	0.406832	1.94551	5
1608	{g.h3k4=5,g.h3=3,g.h3k36=4} => {g.h3k27=3}	0.00660148	0.406728	1.94409	4
1031	{g.h3k4=4,g.h3k36=2,g.pol2s2=3} => {g.h3=3}	0.00699856	0.437888	1.9432	4
1491	{g.h3k4=1,g.h3k27=1,g.pol2s2=1} => {g.h3=1}	0.00545987	0.37037	1.94319	4
978	{g.h3k4=4,g.h3k36=4,g.pol2s2=3} => {g.h3=3}	0.00506279	0.437768	1.94267	4
89	{g.h3k4=4,g.h3k36=3} => {g.met=3}	0.0226336	0.461072	1.94213	3
179	{g.h3k27=4,g.pol2s2=1} => {g.h3k4=1}	0.0185636	0.422599	1.94164	3
1312	{g.h3=5,g.h3k27=5,g.pol2s2=1} => {g.met=1}	0.00660148	0.367403	1.94026	4
123	{g.h3k4=4,g.h3k27=3} => {g.met=2}	0.0200526	0.40239	1.93993	3
1100	{g.h3k36=5,g.pol2s2=5,g.met=5} => {g.h3k4=1}	0.00605549	0.422145	1.93956	4
1253	{g.h3k27=5,g.h3k36=5,g.pol2s2=1} => {g.h3=1}	0.0116643	0.369497	1.93861	4
719	{g.h3=3,g.h3k36=4} => {g.h3k27=3}	0.0223358	0.405041	1.93603	3
414	{g.h3k4=5,g.h3k27=5} => {g.h3=1}	0.0106716	0.368782	1.93486	3
230	{g.h3k36=5,g.pol2s2=5} => {g.h3k4=1}	0.0197052	0.420997	1.93428	3
1203	{g.h3k4=5,g.h3k27=3,g.pol2s2=4} => {g.met=2}	0.00550951	0.400722	1.93188	4
1565	{g.h3=3,g.pol2s2=2,g.met=3} => {g.h3k4=3}	0.00521169	0.397727	1.93178	4
1457	{g.h3k27=1,g.pol2s2=1,g.met=5} => {g.h3k36=1}	0.00516206	0.375451	1.93162	4
1487	{g.h3k4=1,g.h3=1,g.h3k36=4} => {g.pol2s2=1}	0.00511242	0.403922	1.93159	4
746	{g.h3k27=2,g.pol2s2=3} => {g.h3=3}	0.0276468	0.435156	1.93108	3
1623	{g.h3k4=3,g.h3k27=2,g.pol2s2=3} => {g.h3k36=2}	0.00809053	0.436997	1.92947	4
1437	{g.h3=3,g.pol2s2=3,g.met=2} => {g.h3k36=3}	0.00764382	0.360656	1.9294	4
671	{g.h3k4=1,g.h3=2} => {g.pol2s2=1}	0.0140468	0.403134	1.92783	3
839	{g.pol2s2=3,g.met=3} => {g.h3=3}	0.0307242	0.434386	1.92766	3
111	{g.h3k27=2,g.met=2} => {g.h3k4=4}	0.0147913	0.334456	1.92687	3
1409	{g.h3k4=5,g.h3=3,g.h3k27=2} => {g.h3k36=3}	0.00555914	0.360129	1.92658	4
67	{g.h3k4=4,g.pol2s2=4} => {g.met=2}	0.0193577	0.39959	1.92643	3
1638	{g.h3k4=3,g.h3k27=2,g.met=3} => {g.h3k36=2}	0.00848762	0.436224	1.92606	4
1426	{g.h3k4=3,g.h3=3,g.h3k36=3} => {g.pol2s2=3}	0.00565841	0.425373	1.92584	4
1549	{g.h3k4=3,g.h3k27=2,g.pol2s2=2} => {g.h3k36=2}	0.00610513	0.43617	1.92582	4
534	{g.h3=3,g.h3k27=2} => {g.h3k36=3}	0.0239242	0.35997	1.92574	3
159	{g.h3k27=4,g.pol2s2=1} => {g.h3k36=5}	0.015784	0.359322	1.92534	3
122	{g.h3k4=4,g.met=2} => {g.h3k27=3}	0.0200526	0.402792	1.92528	3
517	{g.h3k4=1,g.h3=3} => {g.h3k36=5}	0.00848762	0.359244	1.92492	3
1333	{g.h3k4=1,g.h3k27=5,g.pol2s2=1} => {g.h3=1}	0.0116146	0.366771	1.92431	4
1462	{g.h3k27=1,g.pol2s2=1,g.met=5} => {g.h3k4=1}	0.00575768	0.418773	1.92406	4
1656	{g.h3=3,g.h3k36=2,g.pol2s2=3} => {g.h3k27=2}	0.0090336	0.395652	1.92355	4
1342	{g.h3=1,g.h3k36=5,g.met=5} => {g.pol2s2=1}	0.00714747	0.402235	1.92353	4
1663	{g.h3k27=2,g.h3k36=2,g.met=3} => {g.pol2s2=3}	0.00967886	0.424837	1.92341	4
1365	{g.h3=1,g.pol2s2=1,g.met=1} => {g.h3k36=5}	0.00655184	0.358696	1.92198	4
1195	{g.h3k4=5,g.h3k27=2,g.pol2s2=4} => {g.h3=3}	0.00545987	0.433071	1.92182	4
1674	{g.h3k4=3,g.h3=3,g.met=2} => {g.h3k36=2}	0.00615476	0.435088	1.92104	4
361	{g.h3k27=5,g.met=2} => {g.h3k36=5}	0.0106219	0.358459	1.92071	3
1218	{g.h3k4=5,g.h3=3,g.met=3} => {g.pol2s2=4}	0.00526133	0.356902	1.92054	4
1162	{g.h3k27=2,g.h3k36=4,g.pol2s2=4} => {g.met=2}	0.00521169	0.397727	1.91745	4
1061	{g.h3=1,g.h3k27=4,g.pol2s2=1} => {g.h3k4=1}	0.00526133	0.417323	1.9174	4
1704	{g.h3k4=3,g.h3k27=1,g.met=3} => {g.h3k36=2}	0.0063533	0.433898	1.91579	4
216	{g.h3=1,g.pol2s2=5} => {g.h3k27=5}	0.0147416	0.356971	1.91376	3
327	{g.h3k27=3,g.pol2s2=4} => {g.met=2}	0.0197052	0.396603	1.91203	3
1722	{g.h3k4=5,g.h3=3,g.met=2} => {g.h3k27=3}	0.00545987	0.4	1.91193	4
944	{g.h3k4=4,g.h3k27=3,g.h3k36=3} => {g.met=3}	0.0063533	0.453901	1.91193	4
1038	{g.h3k4=4,g.h3k36=2,g.pol2s2=3} => {g.met=3}	0.00724674	0.453416	1.90988	4
1105	{g.h3=5,g.pol2s2=5,g.met=1} => {g.h3k36=5}	0.0053606	0.356436	1.90987	4
1292	{g.h3k4=1,g.h3k27=5,g.met=5} => {g.h3=1}	0.00883506	0.364008	1.90981	4
1668	{g.h3=3,g.h3k36=2,g.met=3} => {g.h3k27=2}	0.0097285	0.392786	1.90962	4
704	{g.h3k36=4,g.met=2} => {g.h3k27=3}	0.0234278	0.399323	1.9087	3
413	{g.h3=1,g.pol2s2=1} => {g.h3k27=5}	0.022038	0.355769	1.90731	3
147	{g.h3k4=4,g.met=3} => {g.h3=3}	0.0237256	0.42947	1.90584	3
531	{g.h3k27=2,g.pol2s2=3} => {g.h3k36=3}	0.0226336	0.35625	1.90583	3
1114	{g.h3k4=1,g.h3k36=5,g.pol2s2=5} => {g.h3=5}	0.00769345	0.390428	1.90459	4
1198	{g.h3k4=5,g.h3=3,g.h3k27=2} => {g.pol2s2=4}	0.00545987	0.353698	1.9033	4
116	{g.h3k4=4,g.h3=3} => {g.h3k27=2}	0.0245198	0.391442	1.90309	3
1701	{g.h3k4=3,g.h3k27=1,g.pol2s2=3} => {g.h3k36=2}	0.00511242	0.430962	1.90283	4
1518	{g.h3=2,g.h3k27=2,g.h3k36=2} => {g.h3k4=3}	0.00555914	0.391608	1.90206	4
1743	{g.h3k4=5,g.pol2s2=3,g.met=3} => {g.h3=3}	0.00565841	0.428571	1.90186	4
1618	{g.h3k36=4,g.pol2s2=3,g.met=3} => {g.h3=3}	0.00506279	0.428571	1.90186	4
786	{g.h3=3,g.h3k36=2} => {g.h3k4=3}	0.0239242	0.391552	1.90178	3
1202	{g.h3k4=5,g.pol2s2=4,g.met=2} => {g.h3k27=3}	0.00550951	0.397849	1.90165	4
1011	{g.h3k4=4,g.h3k27=3,g.pol2s2=3} => {g.met=2}	0.0070482	0.394444	1.90162	4
63	{g.h3k36=4,g.pol2s2=4} => {g.h3k4=4}	0.0182657	0.330045	1.90146	3
1681	{g.h3k4=3,g.h3k27=3,g.pol2s2=3} => {g.h3k36=2}	0.00784236	0.430518	1.90086	4
784	{g.h3k4=3,g.h3=3} => {g.h3k36=2}	0.0239242	0.430357	1.90015	3
1529	{g.h3k4=3,g.h3=2,g.pol2s2=3} => {g.h3k36=2}	0.00689929	0.430341	1.90008	4
1278	{g.h3k4=1,g.h3k27=5,g.h3k36=5} => {g.pol2s2=1}	0.0188614	0.397074	1.89885	4
1688	{g.h3k27=3,g.pol2s2=3,g.met=3} => {g.h3k4=3}	0.00754455	0.390746	1.89787	4
1237	{g.h3k27=5,g.h3k36=5,g.pol2s2=2} => {g.met=1}	0.00506279	0.359155	1.8967	4
1536	{g.h3k4=3,g.h3=2,g.met=3} => {g.h3k36=2}	0.00665111	0.429487	1.89631	4
379	{g.h3k27=5,g.met=5} => {g.h3=1}	0.0176701	0.361421	1.89624	3
1711	{g.h3k4=3,g.pol2s2=3,g.met=3} => {g.h3=3}	0.0088847	0.427208	1.8958	4
607	{g.h3k4=1,g.h3k36=1} => {g.h3=1}	0.015238	0.361176	1.89495	3
1667	{g.h3k27=2,g.h3k36=2,g.met=3} => {g.h3=3}	0.0097285	0.427015	1.89495	4
589	{g.h3k4=1,g.met=1} => {g.h3=1}	0.0216906	0.361157	1.89485	3
1143	{g.h3=4,g.h3k36=2,g.pol2s2=3} => {g.h3k4=3}	0.00545987	0.390071	1.89459	4
74	{g.h3k4=4,g.h3=3} => {g.pol2s2=4}	0.022038	0.351823	1.89321	3
1732	{g.h3=3,g.h3k27=3,g.h3k36=2} => {g.pol2s2=3}	0.00645257	0.418006	1.89249	4
71	{g.h3k4=4,g.h3k27=3} => {g.pol2s2=4}	0.0175212	0.351594	1.89198	3
1135	{g.h3=4,g.h3k27=2,g.pol2s2=3} => {g.met=3}	0.0063533	0.449123	1.8918	4
1678	{g.h3k4=3,g.h3=3,g.h3k27=3} => {g.pol2s2=3}	0.00655184	0.417722	1.8912	4
104	{g.h3k36=4,g.met=2} => {g.h3k4=4}	0.0192585	0.328257	1.89116	3
1825	{g.h3k4=1,g.h3k27=5,g.h3k36=5,g.pol2s2=1} => {g.met=1}	0.00675038	0.357895	1.89004	5
760	{g.h3=3,g.met=3} => {g.h3k27=2}	0.0287884	0.38874	1.88995	3
443	{g.h3=3,g.h3k27=5} => {g.h3k4=1}	0.00863652	0.411348	1.88995	3
1465	{g.h3=1,g.h3k36=1,g.met=1} => {g.h3k4=1}	0.00541023	0.411321	1.88982	4
550	{g.h3k36=3,g.pol2s2=3} => {g.h3=3}	0.0248672	0.425658	1.88893	3
1252	{g.h3=1,g.h3k27=5,g.h3k36=5} => {g.pol2s2=1}	0.0116643	0.394958	1.88873	4
551	{g.h3=3,g.h3k36=3} => {g.pol2s2=3}	0.0248672	0.417152	1.88862	3
657	{g.h3k4=1,g.h3k27=1} => {g.h3k36=1}	0.0132526	0.366758	1.88689	3
1438	{g.h3k27=3,g.h3k36=3,g.pol2s2=3} => {g.h3=3}	0.0070482	0.42515	1.88667	4
1388	{g.h3k4=1,g.h3=5,g.h3k36=5} => {g.pol2s2=1}	0.0114161	0.394511	1.88659	4
503	{g.h3k36=5,g.met=2} => {g.h3k4=1}	0.0108205	0.410546	1.88627	3
328	{g.h3k27=3,g.met=2} => {g.pol2s2=4}	0.0197052	0.350397	1.88554	3
1161	{g.h3=3,g.pol2s2=4,g.met=3} => {g.h3k36=3}	0.00645257	0.352304	1.88472	4
107	{g.h3k27=3,g.h3k36=4} => {g.h3k4=4}	0.0187621	0.32699	1.88386	3
319	{g.h3=3,g.pol2s2=4} => {g.h3k36=4}	0.0217402	0.387268	1.8837	3
530	{g.h3k36=3,g.pol2s2=3} => {g.h3k27=2}	0.0226336	0.387426	1.88356	3
747	{g.h3=3,g.h3k27=2} => {g.pol2s2=3}	0.0276468	0.415982	1.88332	3
1233	{g.h3k27=5,g.h3k36=5,g.met=1} => {g.h3=1}	0.010473	0.358844	1.88271	4
712	{g.h3=3,g.met=2} => {g.h3k36=4}	0.0238745	0.386967	1.88224	3
1005	{g.h3k4=4,g.h3k27=2,g.h3k36=2} => {g.met=3}	0.00729637	0.446809	1.88205	4
103	{g.h3k4=4,g.met=2} => {g.h3k36=4}	0.0192585	0.386839	1.88162	3
1537	{g.h3=2,g.h3k36=2,g.met=3} => {g.h3k4=3}	0.00665111	0.387283	1.88105	4
1484	{g.h3=1,g.h3k27=1,g.h3k36=1} => {g.pol2s2=1}	0.00640294	0.393293	1.88077	4
748	{g.h3=3,g.pol2s2=3} => {g.h3k27=2}	0.0276468	0.386806	1.88054	3
1643	{g.h3=3,g.pol2s2=3,g.met=2} => {g.h3k27=2}	0.0081898	0.386417	1.87865	4
840	{g.h3=3,g.met=3} => {g.pol2s2=3}	0.0307242	0.414879	1.87833	3
1352	{g.h3=5,g.h3k36=5,g.pol2s2=1} => {g.met=5}	0.00739564	0.351415	1.87797	4
993	{g.h3k27=2,g.h3k36=2,g.pol2s2=3} => {g.h3k4=4}	0.00655184	0.325926	1.87773	4
1062	{g.h3k4=1,g.h3=1,g.h3k27=4} => {g.pol2s2=1}	0.00526133	0.392593	1.87742	4
781	{g.h3k36=2,g.pol2s2=3} => {g.h3k4=3}	0.0249169	0.386451	1.87701	3
292	{g.h3k27=5,g.pol2s2=4} => {g.h3k36=5}	0.00799126	0.35	1.87539	3
1467	{g.h3k4=1,g.h3=1,g.h3k36=1} => {g.met=1}	0.00541023	0.355049	1.87501	4
654	{g.h3k4=5,g.h3k36=1} => {g.h3k27=1}	0.0189606	0.412527	1.87484	3
373	{g.h3=3,g.h3k27=5} => {g.h3k36=5}	0.00734601	0.349882	1.87475	3
350	{g.h3k4=2,g.h3k27=5} => {g.h3k36=5}	0.0136497	0.349873	1.8747	3
1155	{g.h3=3,g.h3k27=2,g.pol2s2=4} => {g.h3k36=3}	0.00610513	0.350427	1.87468	4
1116	{g.h3=1,g.pol2s2=5,g.met=5} => {g.h3k4=1}	0.00506279	0.408	1.87457	4
1212	{g.h3k4=5,g.h3k27=3,g.pol2s2=4} => {g.h3=3}	0.00580732	0.422383	1.87439	4
226	{g.h3=1,g.pol2s2=5} => {g.h3k36=5}	0.0144438	0.34976	1.8741	3
790	{g.h3k4=3,g.met=3} => {g.h3k36=2}	0.0261577	0.424316	1.87348	3
754	{g.pol2s2=3,g.met=3} => {g.h3k27=2}	0.0272497	0.385263	1.87304	3
1234	{g.h3=1,g.h3k27=5,g.h3k36=5} => {g.met=1}	0.010473	0.354622	1.87276	4
619	{g.h3k4=1,g.h3=1} => {g.pol2s2=1}	0.0270512	0.391523	1.8723	3
1613	{g.h3k4=5,g.h3k36=4,g.pol2s2=3} => {g.h3=3}	0.00575768	0.421818	1.87189	4
1815	{g.h3k4=1,g.h3=1,g.h3k27=5,g.h3k36=5} => {g.met=1}	0.00565841	0.354037	1.86967	5
1746	{g.h3k27=1,g.pol2s2=3,g.met=3} => {g.h3k36=2}	0.00506279	0.423237	1.86871	4
1441	{g.h3k27=3,g.h3k36=3,g.pol2s2=3} => {g.met=3}	0.00734601	0.443114	1.86649	4
848	{g.h3k4=4,g.h3=4,g.h3k27=2} => {g.pol2s2=4}	0.00511242	0.346801	1.86619	4
1621	{g.h3k4=3,g.h3=3,g.h3k27=2} => {g.pol2s2=3}	0.00709783	0.412104	1.86576	4
1482	{g.h3k4=1,g.h3k36=1,g.pol2s2=1} => {g.h3=1}	0.00555914	0.355556	1.86546	4
1219	{g.h3k27=5,g.h3k36=5,g.met=5} => {g.h3=1}	0.00878543	0.355422	1.86476	4
697	{g.h3=5,g.pol2s2=1} => {g.h3k4=1}	0.0228322	0.405644	1.86374	3
628	{g.h3k4=2,g.h3k27=1} => {g.h3k36=1}	0.0128555	0.362238	1.86364	3
272	{g.h3=4,g.h3k36=1} => {g.h3k27=1}	0.0130044	0.410016	1.86343	3
552	{g.h3=3,g.pol2s2=3} => {g.h3k36=3}	0.0248672	0.347917	1.86125	3
1191	{g.h3k36=4,g.pol2s2=4,g.met=3} => {g.h3=3}	0.00516206	0.419355	1.86096	4
536	{g.h3k36=3,g.met=3} => {g.h3k27=2}	0.024222	0.382745	1.8608	3
504	{g.h3k4=1,g.met=2} => {g.h3k36=5}	0.0108205	0.347134	1.86003	3
1579	{g.h3k27=2,g.h3k36=4,g.pol2s2=3} => {g.h3=3}	0.00501315	0.419087	1.85977	4
979	{g.h3=3,g.h3k36=4,g.pol2s2=3} => {g.h3k4=4}	0.00506279	0.322785	1.85964	4
1734	{g.h3k27=3,g.pol2s2=3,g.met=3} => {g.h3=3}	0.00809053	0.419023	1.85948	4
480	{g.h3=1,g.pol2s2=1} => {g.h3k36=5}	0.021492	0.346955	1.85907	3
143	{g.h3k4=4,g.met=3} => {g.pol2s2=3}	0.0226833	0.410602	1.85897	3
1834	{g.h3k4=1,g.h3=5,g.h3k27=5,g.h3k36=5} => {g.pol2s2=1}	0.00615476	0.388715	1.85887	5
1735	{g.h3=3,g.h3k27=3,g.met=3} => {g.pol2s2=3}	0.00809053	0.410579	1.85886	4
1117	{g.h3k4=1,g.pol2s2=5,g.met=5} => {g.h3=1}	0.00506279	0.354167	1.85818	4
1710	{g.h3k4=3,g.h3=3,g.pol2s2=3} => {g.met=3}	0.0088847	0.440887	1.85711	4
1059	{g.h3k4=1,g.h3k27=4,g.met=5} => {g.pol2s2=1}	0.00585695	0.388158	1.85621	4
396	{g.h3=5,g.met=1} => {g.h3k27=5}	0.0174716	0.346116	1.85556	3
1350	{g.h3=5,g.h3k36=5,g.met=5} => {g.pol2s2=1}	0.00739564	0.388021	1.85556	4
454	{g.h3k36=5,g.met=5} => {g.pol2s2=1}	0.0224351	0.387983	1.85537	3
852	{g.h3k4=4,g.h3=4,g.h3k27=2} => {g.h3k36=3}	0.00511242	0.346801	1.85529	4
1066	{g.h3k4=3,g.h3k27=2,g.met=4} => {g.h3k36=2}	0.00560878	0.420074	1.85475	4
1123	{g.h3k27=1,g.h3k36=1,g.pol2s2=5} => {g.h3k4=5}	0.00585695	0.390728	1.85398	4
1077	{g.h3k27=5,g.h3k36=5,g.pol2s2=5} => {g.h3=1}	0.00759418	0.353349	1.85388	4
416	{g.h3k4=1,g.h3k27=5} => {g.h3=1}	0.0312205	0.352974	1.85192	3
1188	{g.h3k4=5,g.h3k36=4,g.pol2s2=4} => {g.h3=3}	0.00650221	0.417197	1.85138	4
1027	{g.h3k27=3,g.pol2s2=3,g.met=3} => {g.h3k4=4}	0.0062044	0.321337	1.85129	4
868	{g.h3k4=4,g.h3k27=2,g.pol2s2=4} => {g.h3k36=3}	0.00585695	0.346041	1.85122	4
587	{g.pol2s2=1,g.met=1} => {g.h3=1}	0.0182657	0.352828	1.85115	3
1324	{g.h3k4=1,g.h3=1,g.h3k36=1} => {g.h3k27=5}	0.00526133	0.345277	1.85106	4
555	{g.pol2s2=3,g.met=3} => {g.h3k36=3}	0.0244701	0.345965	1.85081	3
713	{g.h3k36=4,g.pol2s2=1} => {g.h3k4=1}	0.014692	0.402721	1.85031	3
144	{g.pol2s2=3,g.met=3} => {g.h3k4=4}	0.0226833	0.320702	1.84763	3
1341	{g.h3k4=1,g.h3k36=4,g.pol2s2=1} => {g.h3k27=5}	0.00506279	0.344595	1.8474	4
1726	{g.h3=3,g.pol2s2=3,g.met=2} => {g.h3k27=3}	0.0081898	0.386417	1.84701	4
55	{g.h3k4=4,g.h3=4} => {g.h3k27=2}	0.0147416	0.379795	1.84646	3
1329	{g.h3k4=1,g.h3k27=5,g.h3k36=4} => {g.h3=1}	0.00565841	0.351852	1.84603	4
148	{g.h3=3,g.met=3} => {g.h3k4=4}	0.0237256	0.320375	1.84575	3
1008	{g.h3k27=2,g.h3k36=2,g.met=3} => {g.h3k4=4}	0.00729637	0.320261	1.8451	4
1483	{g.h3=1,g.h3k36=1,g.pol2s2=1} => {g.h3k27=1}	0.00640294	0.40566	1.84364	4
378	{g.h3k4=1,g.h3k36=3} => {g.h3k27=5}	0.0070482	0.343826	1.84328	3
224	{g.pol2s2=5,g.met=1} => {g.h3k36=5}	0.0145927	0.34386	1.84248	3
588	{g.h3=1,g.met=1} => {g.h3k4=1}	0.0216906	0.400917	1.84203	3
1650	{g.h3k4=5,g.h3=3,g.h3k27=2} => {g.met=3}	0.00675038	0.437299	1.842	4
1393	{g.h3=2,g.pol2s2=3,g.met=3} => {g.h3k36=3}	0.00521169	0.344262	1.8417	4
1074	{g.h3k27=5,g.h3k36=5,g.pol2s2=5} => {g.met=1}	0.00749491	0.34873	1.84164	4
1478	{g.h3=5,g.pol2s2=1,g.met=1} => {g.h3k4=1}	0.0062044	0.400641	1.84076	4
1301	{g.h3k4=1,g.pol2s2=1,g.met=5} => {g.h3k27=5}	0.00908324	0.34334	1.84068	4
897	{g.h3k4=4,g.h3k27=2,g.pol2s2=4} => {g.met=3}	0.00739564	0.43695	1.84053	4
1287	{g.h3=1,g.h3k27=5,g.met=5} => {g.pol2s2=1}	0.00680002	0.384831	1.8403	4
1097	{g.h3k36=5,g.pol2s2=5,g.met=5} => {g.h3=5}	0.00541023	0.377163	1.83988	4
333	{g.h3k27=3,g.pol2s2=4} => {g.h3=3}	0.0205986	0.414585	1.83979	3
1591	{g.h3k27=3,g.pol2s2=3,g.met=2} => {g.h3k36=4}	0.00655184	0.378223	1.83971	4
326	{g.pol2s2=4,g.met=2} => {g.h3k27=3}	0.0197052	0.38469	1.83875	3
739	{g.h3k27=2,g.met=2} => {g.h3=3}	0.0183154	0.414141	1.83782	3
1249	{g.h3k4=1,g.h3k27=5,g.h3k36=5} => {g.met=1}	0.0165285	0.347962	1.83759	4
215	{g.h3k27=5,g.pol2s2=5} => {g.h3=1}	0.0147416	0.350236	1.83755	3
453	{g.h3=5,g.met=5} => {g.h3k36=5}	0.0190599	0.342857	1.83711	3
1727	{g.h3=3,g.h3k27=3,g.pol2s2=3} => {g.met=2}	0.0081898	0.381062	1.83711	4
1089	{g.h3k4=1,g.h3k27=5,g.pol2s2=5} => {g.met=1}	0.0071971	0.347722	1.83632	4
1717	{g.h3k4=3,g.h3=3,g.h3k36=2} => {g.met=3}	0.0104234	0.435685	1.8352	4
1245	{g.h3k27=5,g.h3k36=5,g.pol2s2=1} => {g.met=1}	0.0109694	0.347484	1.83506	4
561	{g.h3=1,g.met=5} => {g.h3k4=1}	0.0193081	0.399384	1.83498	3
1522	{g.h3k4=3,g.h3=2,g.h3k27=3} => {g.pol2s2=3}	0.00531096	0.405303	1.83498	4
537	{g.h3k27=2,g.met=3} => {g.h3k36=3}	0.024222	0.342937	1.83462	3
1520	{g.h3=2,g.h3k27=2,g.met=3} => {g.h3k4=3}	0.00521169	0.377698	1.83449	4
1651	{g.h3k4=5,g.h3k27=2,g.met=3} => {g.h3=3}	0.00675038	0.413374	1.83441	4
1682	{g.h3k4=3,g.h3k27=3,g.h3k36=2} => {g.pol2s2=3}	0.00784236	0.405128	1.83418	4
61	{g.h3k4=4,g.pol2s2=4} => {g.h3k36=4}	0.0182657	0.377049	1.834	3
532	{g.h3k27=2,g.h3k36=3} => {g.h3=3}	0.0239242	0.413025	1.83287	3
119	{g.h3k4=4,g.h3k27=2} => {g.met=3}	0.0242716	0.435053	1.83254	3
1702	{g.h3k27=1,g.h3k36=2,g.pol2s2=3} => {g.h3k4=3}	0.00511242	0.377289	1.83251	4
651	{g.h3k36=1,g.pol2s2=1} => {g.h3k27=1}	0.0215913	0.403151	1.83223	3
779	{g.h3k4=3,g.pol2s2=3} => {g.h3k36=2}	0.0249169	0.414876	1.8318	3
1045	{g.h3k27=4,g.h3k36=5,g.pol2s2=1} => {g.met=5}	0.00541023	0.342767	1.83176	4
106	{g.h3k4=4,g.h3k27=3} => {g.h3k36=4}	0.0187621	0.376494	1.8313	3
1578	{g.h3k4=5,g.h3=3,g.h3k27=2} => {g.h3k36=4}	0.00580732	0.376206	1.82989	4
1320	{g.h3k4=1,g.h3k27=5,g.pol2s2=1} => {g.met=1}	0.0109694	0.346395	1.82931	4
347	{g.h3k27=5,g.h3k36=5} => {g.h3=1}	0.0295329	0.348565	1.82878	3
60	{g.h3k36=3,g.pol2s2=4} => {g.h3k4=4}	0.0131533	0.317365	1.82841	3
1469	{g.h3k4=1,g.h3=1,g.met=1} => {g.pol2s2=1}	0.00828908	0.382151	1.82749	4
1367	{g.h3k4=1,g.h3k36=5,g.met=1} => {g.h3=1}	0.00893433	0.348162	1.82667	4
1553	{g.h3k27=2,g.pol2s2=2,g.met=3} => {g.h3k36=2}	0.00511242	0.413655	1.82641	4
1488	{g.h3k4=1,g.h3k36=4,g.pol2s2=1} => {g.h3=1}	0.00511242	0.347973	1.82568	4
519	{g.h3k4=1,g.met=3} => {g.h3k36=5}	0.0100759	0.340604	1.82504	3
758	{g.h3=3,g.h3k27=2} => {g.met=3}	0.0287884	0.433159	1.82456	3
1145	{g.h3k4=3,g.h3=4,g.met=3} => {g.h3k36=2}	0.00565841	0.413043	1.82371	4
981	{g.h3k4=4,g.pol2s2=3,g.met=2} => {g.h3k27=2}	0.00595622	0.375	1.82315	4
980	{g.h3k4=4,g.h3k27=2,g.met=2} => {g.pol2s2=3}	0.00595622	0.402685	1.82312	4
716	{g.h3k4=5,g.h3k27=3} => {g.h3k36=4}	0.0166278	0.37472	1.82267	3
128	{g.h3k4=4,g.h3=3} => {g.met=2}	0.023676	0.377971	1.8222	3
313	{g.h3k36=4,g.pol2s2=4} => {g.h3k27=3}	0.021095	0.381166	1.82191	3
1307	{g.h3k4=1,g.h3k27=5,g.met=1} => {g.h3=1}	0.0103738	0.347176	1.8215	4
400	{g.h3k4=5,g.h3k27=5} => {g.met=1}	0.00997667	0.344768	1.82072	3
1473	{g.h3k4=1,g.h3k36=1,g.met=1} => {g.pol2s2=1}	0.00506279	0.380597	1.82005	4
773	{g.h3k27=3,g.h3k36=2} => {g.h3k4=3}	0.0193577	0.37464	1.81964	3
1447	{g.h3=3,g.h3k27=3,g.met=3} => {g.h3k36=3}	0.00670075	0.34005	1.81917	4
460	{g.h3k4=1,g.h3k36=5} => {g.met=5}	0.0302775	0.340402	1.81912	3
344	{g.h3k27=5,g.h3k36=5} => {g.met=1}	0.0291855	0.344464	1.81911	3
455	{g.h3k36=5,g.pol2s2=1} => {g.met=5}	0.0224351	0.340361	1.8189	3
469	{g.h3=5,g.met=1} => {g.h3k36=5}	0.0171241	0.339233	1.81769	3
187	{g.h3k4=1,g.met=4} => {g.h3k27=5}	0.0108205	0.339036	1.8176	3
991	{g.h3k4=4,g.h3k27=2,g.h3k36=2} => {g.pol2s2=3}	0.00655184	0.401216	1.81647	4
1647	{g.h3k4=5,g.h3k27=2,g.pol2s2=3} => {g.met=3}	0.0062044	0.431034	1.81561	4
864	{g.h3k4=4,g.h3=4,g.pol2s2=3} => {g.met=3}	0.00541023	0.43083	1.81475	4
1748	{g.h3=3,g.h3k27=1,g.met=3} => {g.h3k36=2}	0.00526133	0.410853	1.81404	4
467	{g.h3=1,g.met=1} => {g.h3k36=5}	0.0183154	0.338532	1.81394	3
139	{g.h3k4=4,g.h3=3} => {g.pol2s2=3}	0.0250658	0.400158	1.81168	3
791	{g.h3k36=2,g.met=3} => {g.h3k4=3}	0.0261577	0.372965	1.81151	3
82	{g.h3k27=3,g.h3k36=3} => {g.h3k4=4}	0.0139971	0.314381	1.81122	3
838	{g.h3=3,g.pol2s2=3} => {g.met=3}	0.0307242	0.429861	1.81067	3
1044	{g.h3k27=4,g.h3k36=5,g.met=5} => {g.pol2s2=1}	0.00541023	0.378472	1.80989	4
1213	{g.h3k4=5,g.h3=3,g.pol2s2=4} => {g.h3k27=3}	0.00580732	0.378641	1.80984	4
1639	{g.h3k27=2,g.h3k36=2,g.met=3} => {g.h3k4=3}	0.00848762	0.372549	1.80949	4
56	{g.h3=4,g.h3k27=2} => {g.h3k4=4}	0.0147416	0.313953	1.80876	3
759	{g.h3k27=2,g.met=3} => {g.h3=3}	0.0287884	0.40759	1.80875	3
1830	{g.h3k4=1,g.h3k27=5,g.h3k36=5,g.pol2s2=1} => {g.h3=1}	0.00650221	0.344737	1.8087	5
296	{g.h3k27=5,g.pol2s2=4} => {g.h3k4=1}	0.00898397	0.393478	1.80785	3
1605	{g.h3k4=5,g.h3k36=4,g.pol2s2=3} => {g.h3k27=3}	0.00516206	0.378182	1.80765	4
387	{g.h3k27=5,g.met=1} => {g.h3=1}	0.0204993	0.344454	1.80722	3
1310	{g.h3=5,g.h3k27=5,g.met=1} => {g.pol2s2=1}	0.00660148	0.377841	1.80687	4
752	{g.h3k27=2,g.pol2s2=3} => {g.met=3}	0.0272497	0.428906	1.80664	3
710	{g.h3k36=4,g.met=2} => {g.h3=3}	0.0238745	0.406937	1.80585	3
577	{g.h3k4=1,g.h3k27=2} => {g.met=5}	0.00511242	0.337705	1.80471	3
300	{g.h3k4=1,g.pol2s2=4} => {g.h3k36=5}	0.00814017	0.336756	1.80442	3
1363	{g.h3k36=5,g.pol2s2=1,g.met=1} => {g.h3=1}	0.00655184	0.34375	1.80352	4
338	{g.h3k4=5,g.h3=3} => {g.pol2s2=4}	0.0153373	0.335141	1.80344	3
1370	{g.h3=5,g.h3k36=5,g.met=1} => {g.pol2s2=1}	0.00645257	0.376812	1.80195	4
1159	{g.h3=3,g.h3k36=3,g.pol2s2=4} => {g.met=3}	0.00645257	0.427632	1.80127	4
801	{g.pol2s2=3,g.met=2} => {g.h3=3}	0.0211942	0.405894	1.80122	3
597	{g.h3k27=1,g.met=1} => {g.h3k36=1}	0.0143942	0.349819	1.79975	3
1534	{g.h3=2,g.pol2s2=3,g.met=3} => {g.h3k4=3}	0.00560878	0.370492	1.79949	4
1128	{g.h3k4=5,g.h3=5,g.h3k27=1} => {g.pol2s2=5}	0.00511242	0.322884	1.79849	4
1336	{g.h3k4=1,g.h3=5,g.h3k27=5} => {g.pol2s2=1}	0.0100759	0.375926	1.79772	4
1244	{g.h3k27=5,g.h3k36=5,g.met=1} => {g.pol2s2=1}	0.0109694	0.37585	1.79736	4
1209	{g.h3k4=5,g.pol2s2=4,g.met=2} => {g.h3=3}	0.00560878	0.405018	1.79733	4
1241	{g.h3=5,g.h3k27=5,g.h3k36=5} => {g.met=1}	0.0088847	0.340304	1.79715	4
408	{g.h3=1,g.h3k36=4} => {g.h3k27=5}	0.0118132	0.335211	1.7971	3
1814	{g.h3k4=1,g.h3k27=5,g.h3k36=5,g.met=1} => {g.h3=1}	0.00565841	0.342342	1.79614	5
1583	{g.h3k27=2,g.h3k36=4,g.met=3} => {g.h3=3}	0.00516206	0.404669	1.79579	4
392	{g.h3=2,g.h3k27=5} => {g.met=1}	0.0101256	0.34	1.79554	3
391	{g.h3k27=5,g.h3k36=1} => {g.met=1}	0.00933141	0.339964	1.79535	3
227	{g.h3k36=5,g.pol2s2=5} => {g.h3=5}	0.0172234	0.367975	1.79506	3
95	{g.h3k4=4,g.h3k36=1} => {g.h3k27=1}	0.0100759	0.394942	1.79492	3
1134	{g.h3=4,g.pol2s2=3,g.met=3} => {g.h3k36=3}	0.00521169	0.335463	1.79463	4
335	{g.h3=3,g.h3k27=3} => {g.pol2s2=4}	0.0205986	0.333333	1.79371	3
1584	{g.h3=3,g.h3k36=4,g.met=3} => {g.h3k27=2}	0.00516206	0.368794	1.79298	4
410	{g.h3k27=5,g.met=2} => {g.h3=1}	0.0101256	0.341709	1.79281	3
1675	{g.h3k4=3,g.h3k36=2,g.met=2} => {g.h3=3}	0.00615476	0.403909	1.79241	4
331	{g.h3=3,g.met=2} => {g.pol2s2=4}	0.020549	0.333065	1.79227	3
1103	{g.h3k36=5,g.pol2s2=5,g.met=1} => {g.h3=5}	0.0053606	0.367347	1.79199	4
1266	{g.h3=5,g.h3k27=5,g.h3k36=5} => {g.pol2s2=1}	0.00977813	0.374525	1.79102	4
1644	{g.h3k4=5,g.h3k27=2,g.pol2s2=3} => {g.h3=3}	0.00580732	0.403448	1.79037	4
797	{g.h3k27=3,g.met=2} => {g.h3=3}	0.0226833	0.403354	1.78995	3
1300	{g.h3k4=1,g.h3k27=5,g.met=5} => {g.pol2s2=1}	0.00908324	0.374233	1.78962	4
1446	{g.h3k27=3,g.h3k36=3,g.met=3} => {g.h3=3}	0.00670075	0.402985	1.78831	4
301	{g.h3k36=3,g.pol2s2=4} => {g.h3k27=2}	0.015238	0.367665	1.78749	3
740	{g.h3k4=1,g.h3k27=2} => {g.pol2s2=1}	0.00565841	0.37377	1.78741	3
624	{g.h3k4=1,g.h3k27=1} => {g.h3=1}	0.0123095	0.340659	1.78731	3
435	{g.h3k27=5,g.met=2} => {g.h3k4=1}	0.0115154	0.38861	1.78548	3
118	{g.h3k4=4,g.h3k36=2} => {g.h3k27=2}	0.01633	0.367188	1.78517	3
112	{g.h3k4=4,g.h3k27=2} => {g.pol2s2=3}	0.0219884	0.394128	1.78438	3
1475	{g.h3k36=1,g.pol2s2=1,g.met=1} => {g.h3k27=1}	0.00526133	0.392593	1.78425	4
402	{g.h3k4=1,g.h3k27=5} => {g.met=1}	0.0298804	0.337823	1.78404	3
1127	{g.h3=5,g.h3k27=1,g.pol2s2=5} => {g.h3k4=5}	0.00511242	0.375912	1.78368	4
193	{g.h3k36=1,g.met=4} => {g.h3k27=1}	0.0146424	0.392287	1.78286	3
1697	{g.h3k4=3,g.h3k27=3,g.h3k36=2} => {g.met=3}	0.0081898	0.423077	1.78209	4
1067	{g.h3k27=2,g.h3k36=2,g.met=4} => {g.h3k4=3}	0.00560878	0.366883	1.78197	4
133	{g.h3k27=3,g.pol2s2=3} => {g.h3k4=4}	0.0178687	0.309278	1.78182	3
363	{g.h3k27=5,g.h3k36=5} => {g.pol2s2=1}	0.031568	0.372583	1.78173	3
153	{g.h3k27=4,g.h3k36=5} => {g.met=5}	0.0142949	0.333333	1.78134	3
1348	{g.h3k4=1,g.h3=1,g.h3k36=5} => {g.met=5}	0.00952995	0.333333	1.78134	4
329	{g.pol2s2=4,g.met=2} => {g.h3=3}	0.020549	0.401163	1.78023	3
1316	{g.h3k4=1,g.h3=5,g.h3k27=5} => {g.met=1}	0.0090336	0.337037	1.77989	4
465	{g.h3k36=5,g.met=1} => {g.h3=1}	0.0183154	0.339154	1.77941	3
1729	{g.h3=3,g.h3k36=2,g.met=2} => {g.pol2s2=3}	0.00555914	0.392982	1.77919	4
1332	{g.h3k4=1,g.h3=1,g.h3k27=5} => {g.pol2s2=1}	0.0116146	0.372019	1.77903	4
1095	{g.h3k4=1,g.h3k27=5,g.pol2s2=5} => {g.h3=5}	0.00754455	0.364508	1.77815	4
1153	{g.h3k27=2,g.h3k36=3,g.pol2s2=4} => {g.h3=3}	0.00610513	0.400651	1.77796	4
478	{g.h3=1,g.h3k36=5} => {g.pol2s2=1}	0.021492	0.371674	1.77738	3
1344	{g.h3=1,g.h3k36=5,g.pol2s2=1} => {g.met=5}	0.00714747	0.332564	1.77723	4
299	{g.h3k36=5,g.pol2s2=4} => {g.h3k4=1}	0.00814017	0.386792	1.77713	3
1708	{g.h3k4=3,g.h3=3,g.h3k36=2} => {g.pol2s2=3}	0.00938105	0.392116	1.77527	4
214	{g.pol2s2=5,g.met=1} => {g.h3k27=5}	0.0140468	0.330994	1.77449	3
985	{g.h3k4=4,g.h3=3,g.met=2} => {g.h3k27=2}	0.00863652	0.36478	1.77346	4
42	{g.pol2s2=1} => {g.h3k4=1}	0.0807068	0.385948	1.77325	2
43	{g.h3k4=1} => {g.pol2s2=1}	0.0807068	0.37081	1.77325	2
1120	{g.h3k4=1,g.pol2s2=5,g.met=1} => {g.h3=5}	0.00501315	0.363309	1.7723	4
650	{g.h3k4=1,g.h3k36=1} => {g.pol2s2=1}	0.0156351	0.370588	1.77219	3
167	{g.h3k27=4,g.met=5} => {g.h3k4=1}	0.0150891	0.385298	1.77026	3
799	{g.h3=3,g.h3k27=3} => {g.met=2}	0.0226833	0.367068	1.76964	3
1356	{g.h3k4=1,g.h3=5,g.h3k36=5} => {g.met=5}	0.00957959	0.331046	1.76912	4
529	{g.h3k27=2,g.h3k36=3} => {g.pol2s2=3}	0.0226336	0.390746	1.76907	3
1728	{g.h3k36=2,g.pol2s2=3,g.met=2} => {g.h3=3}	0.00555914	0.398577	1.76875	4
1721	{g.h3k4=5,g.h3k27=3,g.met=2} => {g.h3=3}	0.00545987	0.398551	1.76863	4
1217	{g.h3k4=5,g.pol2s2=4,g.met=3} => {g.h3=3}	0.00526133	0.398496	1.76839	4
1719	{g.h3k4=3,g.h3k36=2,g.met=3} => {g.h3=3}	0.0104234	0.398482	1.76833	4
500	{g.h3k27=1,g.h3k36=5} => {g.h3=5}	0.00873579	0.36214	1.76659	3
1033	{g.h3=3,g.h3k36=2,g.pol2s2=3} => {g.h3k4=4}	0.00699856	0.306522	1.76594	4
1257	{g.h3k4=1,g.h3k27=5,g.h3k36=5} => {g.h3=1}	0.0159825	0.336468	1.76532	4
248	{g.h3k4=5,g.h3=5} => {g.pol2s2=5}	0.0153373	0.316923	1.76529	3
806	{g.h3k4=1,g.h3k27=3} => {g.pol2s2=1}	0.0100759	0.369091	1.76503	3
330	{g.h3=3,g.pol2s2=4} => {g.met=2}	0.020549	0.366048	1.76472	3
553	{g.h3k36=3,g.pol2s2=3} => {g.met=3}	0.0244701	0.418862	1.76433	3
1160	{g.h3k36=3,g.pol2s2=4,g.met=3} => {g.h3=3}	0.00645257	0.397554	1.76421	4
398	{g.h3k27=5,g.pol2s2=1} => {g.met=1}	0.0198044	0.333891	1.76328	3
1210	{g.h3k4=5,g.h3=3,g.pol2s2=4} => {g.met=2}	0.00560878	0.365696	1.76302	4
213	{g.h3k27=5,g.pol2s2=5} => {g.met=1}	0.0140468	0.333726	1.76241	3
1391	{g.h3=2,g.h3k36=3,g.pol2s2=3} => {g.met=3}	0.00521169	0.418327	1.76208	4
1607	{g.h3k4=5,g.h3k27=3,g.h3k36=4} => {g.h3=3}	0.00660148	0.397015	1.76182	4
535	{g.h3k27=2,g.h3k36=3} => {g.met=3}	0.024222	0.418166	1.7614	3
1042	{g.h3k4=4,g.h3=3,g.h3k36=2} => {g.met=3}	0.0062044	0.41806	1.76096	4
1304	{g.h3=1,g.h3k27=5,g.pol2s2=1} => {g.met=1}	0.00734601	0.333333	1.76033	4
1634	{g.h3k4=3,g.h3=3,g.h3k27=2} => {g.met=3}	0.0071971	0.417867	1.76015	4
158	{g.h3k27=4,g.h3k36=5} => {g.pol2s2=1}	0.015784	0.368056	1.76008	3
1140	{g.h3=4,g.h3k36=2,g.met=3} => {g.h3k27=2}	0.00585695	0.361963	1.75977	4
222	{g.pol2s2=5,g.met=5} => {g.h3k36=5}	0.0143446	0.328409	1.7597	3
601	{g.h3k4=1,g.met=1} => {g.pol2s2=1}	0.0220877	0.367769	1.75871	3
620	{g.h3k4=1,g.pol2s2=1} => {g.h3=1}	0.0270512	0.335178	1.75855	3	top 5 lift
1493	{g.h3k4=2,g.h3=2,g.h3k36=2} => {g.pol2s2=2}	0.00516206	0.359862	1.75846	4
241	{g.h3k4=1,g.pol2s2=5} => {g.h3=1}	0.0154365	0.335129	1.75829	3
720	{g.h3=3,g.h3k27=3} => {g.h3k36=4}	0.0223358	0.361446	1.7581	3
142	{g.h3k4=4,g.pol2s2=3} => {g.met=3}	0.0226833	0.417352	1.75797	3
511	{g.h3k27=3,g.h3k36=5} => {g.h3k4=1}	0.00823944	0.382488	1.75735	3
798	{g.h3=3,g.met=2} => {g.h3k27=3}	0.0226833	0.367659	1.75735	3
732	{g.h3k4=3,g.h3k27=2} => {g.h3k36=2}	0.0213928	0.397969	1.75715	3
1511	{g.h3=2,g.pol2s2=2,g.met=3} => {g.h3k36=2}	0.00560878	0.397887	1.75679	4
309	{g.h3k27=2,g.h3k36=4} => {g.pol2s2=4}	0.0131037	0.326329	1.75602	3
527	{g.h3k4=5,g.h3k36=3} => {g.h3k27=2}	0.015238	0.361176	1.75594	3
1215	{g.h3k27=3,g.pol2s2=4,g.met=3} => {g.h3=3}	0.0053606	0.395604	1.75556	4
1319	{g.h3k4=1,g.h3k27=5,g.met=1} => {g.pol2s2=1}	0.0109694	0.36711	1.75556	4
1820	{g.h3k4=1,g.h3=5,g.h3k27=5,g.h3k36=5} => {g.met=1}	0.00526133	0.332288	1.75481	5
1308	{g.h3k4=1,g.h3=1,g.h3k27=5} => {g.met=1}	0.0103738	0.332273	1.75473	4
583	{g.h3k4=1,g.h3k27=1} => {g.met=5}	0.0118628	0.328297	1.75443	3
1440	{g.h3=3,g.h3k27=3,g.pol2s2=3} => {g.h3k36=3}	0.0070482	0.327945	1.75441	4
334	{g.h3=3,g.pol2s2=4} => {g.h3k27=3}	0.0205986	0.366932	1.75387	3
1507	{g.h3=2,g.h3k36=2,g.pol2s2=2} => {g.h3k4=3}	0.00625403	0.361032	1.75354	4
180	{g.h3k4=1,g.h3k27=4} => {g.pol2s2=1}	0.0185636	0.366667	1.75344	3
1118	{g.h3k4=1,g.h3=1,g.pol2s2=5} => {g.met=5}	0.00506279	0.327974	1.7527	4
126	{g.pol2s2=3,g.met=2} => {g.h3k4=4}	0.0158833	0.304183	1.75246	3
580	{g.h3k4=1,g.pol2s2=1} => {g.met=5}	0.0264556	0.327798	1.75176	3
698	{g.h3k4=1,g.h3=5} => {g.pol2s2=1}	0.0228322	0.366242	1.75141	3
859	{g.h3k4=4,g.h3k27=2,g.h3k36=2} => {g.h3=4}	0.00516206	0.316109	1.75107	4
10	{g.h3k27=5} => {g.h3=1}	0.0622425	0.333688	1.75073	2
11	{g.h3=1} => {g.h3k27=5}	0.0622425	0.326562	1.75073	2
554	{g.h3k36=3,g.met=3} => {g.pol2s2=3}	0.0244701	0.386667	1.7506	3
1000	{g.h3=3,g.h3k27=2,g.h3k36=2} => {g.h3k4=4}	0.00610513	0.303704	1.74971	4
1326	{g.h3k4=1,g.h3k27=5,g.pol2s2=2} => {g.h3=1}	0.00541023	0.333333	1.74887	4
218	{g.h3k4=5,g.h3k27=5} => {g.pol2s2=5}	0.00908324	0.313894	1.74841	3
1476	{g.h3k27=1,g.h3k36=1,g.met=1} => {g.pol2s2=1}	0.00526133	0.365517	1.74794	4
77	{g.pol2s2=4,g.met=3} => {g.h3k4=4}	0.015238	0.30336	1.74772	3
395	{g.h3=5,g.h3k27=5} => {g.met=1}	0.0174716	0.330827	1.7471	3
753	{g.h3k27=2,g.met=3} => {g.pol2s2=3}	0.0272497	0.385805	1.7467	3
1693	{g.h3k4=3,g.h3=3,g.h3k27=3} => {g.met=3}	0.00650221	0.414557	1.7462	4
558	{g.h3=3,g.met=3} => {g.h3k36=3}	0.0241723	0.326408	1.74618	3
1742	{g.h3k4=5,g.h3=3,g.pol2s2=3} => {g.met=3}	0.00565841	0.414545	1.74615	4
1428	{g.h3k4=3,g.h3k36=3,g.met=3} => {g.pol2s2=3}	0.00585695	0.385621	1.74587	4
295	{g.h3k27=5,g.pol2s2=4} => {g.h3=1}	0.00759418	0.332609	1.74507	3
1456	{g.h3k27=1,g.h3k36=1,g.met=5} => {g.pol2s2=1}	0.00516206	0.364912	1.74505	4
1481	{g.h3k4=1,g.h3=1,g.h3k36=1} => {g.pol2s2=1}	0.00555914	0.364821	1.74461	4
1685	{g.h3k4=3,g.h3k27=3,g.pol2s2=3} => {g.met=3}	0.00754455	0.414169	1.74457	4
1455	{g.h3k36=1,g.pol2s2=1,g.met=5} => {g.h3k27=1}	0.00516206	0.383764	1.74412	4
1106	{g.h3=5,g.h3k36=5,g.met=1} => {g.pol2s2=5}	0.0053606	0.313043	1.74368	4
318	{g.h3k36=4,g.pol2s2=4} => {g.h3=3}	0.0217402	0.392825	1.74323	3
542	{g.h3k36=3,g.met=2} => {g.h3=3}	0.0161314	0.392512	1.74184	3
1615	{g.h3=3,g.h3k36=4,g.pol2s2=3} => {g.h3k4=5}	0.00575768	0.367089	1.74181	4
1022	{g.h3k4=4,g.h3=3,g.h3k27=3} => {g.pol2s2=3}	0.00868616	0.384615	1.74131	4
194	{g.h3k27=1,g.met=4} => {g.h3k36=1}	0.0146424	0.338303	1.7405	3
1577	{g.h3k4=5,g.h3=3,g.h3k36=4} => {g.h3k27=2}	0.00580732	0.357798	1.73952	4
1124	{g.h3k4=5,g.h3k27=1,g.pol2s2=5} => {g.h3k36=1}	0.00585695	0.338109	1.7395	4
388	{g.h3=1,g.h3k27=5} => {g.met=1}	0.0204993	0.329346	1.73928	3
1744	{g.h3k4=5,g.h3=3,g.met=3} => {g.pol2s2=3}	0.00565841	0.383838	1.7378	4
1472	{g.h3k36=1,g.pol2s2=1,g.met=1} => {g.h3k4=1}	0.00506279	0.377778	1.73571	4
1715	{g.h3k4=3,g.h3k36=2,g.met=3} => {g.pol2s2=3}	0.0100263	0.383302	1.73537	4
250	{g.h3k4=1,g.pol2s2=5} => {g.h3=5}	0.0163796	0.355603	1.73471	3
1041	{g.h3k36=2,g.pol2s2=3,g.met=3} => {g.h3k4=4}	0.00724674	0.301031	1.73431	4
1687	{g.h3k4=3,g.pol2s2=3,g.met=3} => {g.h3k27=3}	0.00754455	0.362768	1.73397	4
1739	{g.h3=3,g.h3k27=3,g.h3k36=2} => {g.met=3}	0.0063533	0.411576	1.73364	4
157	{g.h3=5,g.h3k27=4} => {g.h3k36=5}	0.0131037	0.323529	1.73355	3
81	{g.h3k36=3,g.met=2} => {g.h3k4=4}	0.0123592	0.300725	1.73254	3
1425	{g.h3k4=3,g.h3k36=3,g.pol2s2=3} => {g.h3=3}	0.00565841	0.390411	1.73251	4
298	{g.h3k36=5,g.pol2s2=4} => {g.h3=1}	0.00694893	0.330189	1.73237	3
645	{g.h3=5,g.h3k27=1} => {g.h3k36=1}	0.0169752	0.336614	1.73181	3
1395	{g.h3k4=3,g.h3k36=3,g.pol2s2=3} => {g.h3k27=2}	0.00516206	0.356164	1.73157	4
1111	{g.h3k4=1,g.h3k36=5,g.pol2s2=5} => {g.h3=1}	0.00650221	0.329975	1.73125	4
1197	{g.h3k4=5,g.h3=3,g.pol2s2=4} => {g.h3k27=2}	0.00545987	0.355987	1.73071	4
708	{g.h3k4=5,g.met=2} => {g.h3k36=4}	0.0170249	0.355809	1.73068	3
452	{g.h3=5,g.h3k36=5} => {g.met=5}	0.0190599	0.323777	1.73028	3
324	{g.pol2s2=4,g.met=3} => {g.h3k27=2}	0.0178687	0.355731	1.72947	3
1108	{g.h3k4=1,g.h3k36=5,g.pol2s2=5} => {g.met=1}	0.00645257	0.327456	1.72929	4
1494	{g.h3k4=2,g.h3k36=2,g.pol2s2=2} => {g.h3=2}	0.00516206	0.343234	1.72879	4
70	{g.h3k4=4,g.pol2s2=4} => {g.h3k27=3}	0.0175212	0.36168	1.72877	3
238	{g.pol2s2=5,g.met=1} => {g.h3=5}	0.0150395	0.354386	1.72877	3
155	{g.h3=1,g.h3k27=4} => {g.h3k36=5}	0.0124584	0.322622	1.72869	3
305	{g.pol2s2=4,g.met=3} => {g.h3k36=3}	0.0162307	0.323123	1.72861	3
1445	{g.h3=3,g.h3k27=3,g.h3k36=3} => {g.met=3}	0.00670075	0.410334	1.72841	4
228	{g.h3=5,g.pol2s2=5} => {g.h3k36=5}	0.0172234	0.322491	1.72798	3
1479	{g.h3k4=1,g.h3=5,g.met=1} => {g.pol2s2=1}	0.0062044	0.361272	1.72764	4
718	{g.h3k27=3,g.h3k36=4} => {g.h3=3}	0.0223358	0.389273	1.72746	3
574	{g.h3k4=1,g.h3=5} => {g.met=5}	0.0201519	0.323248	1.72745	3
254	{g.h3k27=1,g.pol2s2=5} => {g.h3k4=5}	0.0173227	0.363921	1.72678	3
670	{g.h3=2,g.pol2s2=1} => {g.h3k4=1}	0.0140468	0.37583	1.72676	3
377	{g.h3k27=5,g.h3k36=3} => {g.h3k4=1}	0.0070482	0.375661	1.72599	3
1500	{g.h3k4=5,g.h3=5,g.h3k27=1} => {g.h3k36=1}	0.00531096	0.335423	1.72568	4
418	{g.h3k27=5,g.h3k36=2} => {g.h3k4=2}	0.00615476	0.331551	1.72559	3
725	{g.h3k4=5,g.h3=3} => {g.h3k36=4}	0.0162307	0.354664	1.72511	3
150	{g.h3k4=1,g.met=4} => {g.h3k27=4}	0.00982777	0.307932	1.72474	3
1080	{g.h3k27=5,g.h3k36=5,g.pol2s2=5} => {g.h3=5}	0.00759418	0.353349	1.72371	4
135	{g.h3k4=4,g.h3=3} => {g.h3k27=3}	0.022584	0.360539	1.72332	3
642	{g.h3k27=1,g.pol2s2=2} => {g.h3k36=1}	0.0139475	0.334923	1.72311	3
1125	{g.h3k4=5,g.h3k27=1,g.h3k36=1} => {g.pol2s2=5}	0.00585695	0.308901	1.7206	4
1648	{g.h3k4=5,g.h3k27=2,g.met=3} => {g.pol2s2=3}	0.0062044	0.379939	1.72014	4
1631	{g.h3k4=3,g.h3k27=2,g.h3k36=2} => {g.h3=3}	0.00828908	0.387471	1.71947	4
463	{g.h3k36=5,g.pol2s2=3} => {g.met=5}	0.00734601	0.321739	1.71938	3
458	{g.h3k4=5,g.h3k36=5} => {g.met=5}	0.0105227	0.3217	1.71917	3
240	{g.h3=1,g.pol2s2=5} => {g.h3k4=1}	0.0154365	0.373798	1.71743	3
1670	{g.h3k4=3,g.h3=3,g.met=2} => {g.pol2s2=3}	0.0053606	0.378947	1.71565	4
235	{g.h3k4=5,g.met=5} => {g.pol2s2=5}	0.0118628	0.30799	1.71553	3
406	{g.h3=1,g.pol2s2=2} => {g.h3k27=5}	0.0110686	0.319943	1.71524	3
472	{g.h3k4=5,g.h3k36=5} => {g.met=1}	0.0106219	0.324734	1.71492	3
733	{g.h3k27=2,g.h3k36=2} => {g.h3k4=3}	0.0213928	0.352989	1.71448	3
302	{g.h3k27=2,g.pol2s2=4} => {g.h3k36=3}	0.015238	0.320459	1.71436	3
1302	{g.h3=1,g.h3k27=5,g.met=1} => {g.pol2s2=1}	0.00734601	0.358354	1.71368	4
1622	{g.h3k4=3,g.h3=3,g.pol2s2=3} => {g.h3k27=2}	0.00709783	0.352217	1.71238	4
621	{g.h3=1,g.h3k27=1} => {g.pol2s2=1}	0.0153373	0.358053	1.71225	3
1624	{g.h3k4=3,g.h3k27=2,g.h3k36=2} => {g.pol2s2=3}	0.00809053	0.37819	1.71222	4
1394	{g.h3k4=3,g.h3k27=2,g.h3k36=3} => {g.pol2s2=3}	0.00516206	0.378182	1.71219	4
439	{g.h3k4=1,g.h3k27=5} => {g.pol2s2=1}	0.0316672	0.358025	1.71211	3
428	{g.h3=5,g.pol2s2=1} => {g.h3k27=5}	0.0179679	0.319224	1.71139	3
479	{g.h3k36=5,g.pol2s2=1} => {g.h3=1}	0.021492	0.326054	1.71068	3
1362	{g.h3=1,g.h3k36=5,g.met=1} => {g.pol2s2=1}	0.00655184	0.357724	1.71067	4
684	{g.h3k4=3,g.pol2s2=2} => {g.h3k36=2}	0.0200526	0.387344	1.71024	3
1474	{g.h3k4=1,g.h3k36=1,g.pol2s2=1} => {g.met=1}	0.00506279	0.32381	1.71004	4
772	{g.h3k4=3,g.h3k27=3} => {g.h3k36=2}	0.0193577	0.387289	1.71	3
172	{g.h3k27=4,g.pol2s2=2} => {g.h3k4=2}	0.0147416	0.32854	1.70992	3
1538	{g.h3=2,g.h3k27=3,g.pol2s2=3} => {g.h3k36=2}	0.00511242	0.387218	1.70968	4
492	{g.h3=5,g.h3k36=5} => {g.pol2s2=1}	0.0210453	0.357504	1.70962	3
565	{g.h3k27=1,g.met=5} => {g.h3k36=1}	0.014146	0.332168	1.70893	3
1671	{g.h3k4=3,g.pol2s2=3,g.met=2} => {g.h3k36=2}	0.00560878	0.386986	1.70866	4
556	{g.h3=3,g.h3k36=3} => {g.met=3}	0.0241723	0.405495	1.70803	3
844	{g.h3=3,g.h3k36=2} => {g.met=3}	0.024768	0.405361	1.70747	3
262	{g.h3k4=1,g.h3=4} => {g.h3k27=5}	0.00883506	0.318426	1.70711	3
1227	{g.h3k27=5,g.h3k36=5,g.pol2s2=1} => {g.met=5}	0.0100759	0.319182	1.70572	4
464	{g.h3=3,g.h3k36=5} => {g.met=5}	0.00590659	0.319035	1.70493	3
616	{g.h3k4=1,g.met=2} => {g.h3=1}	0.0101256	0.324841	1.70431	3
559	{g.h3=1,g.met=5} => {g.pol2s2=1}	0.0172234	0.356263	1.70369	3
1645	{g.h3k4=5,g.h3=3,g.h3k27=2} => {g.pol2s2=3}	0.00580732	0.376206	1.70324	4
1556	{g.h3k4=3,g.h3k36=2,g.met=2} => {g.pol2s2=2}	0.00531096	0.348534	1.70311	4
1427	{g.h3k4=3,g.h3k36=3,g.pol2s2=3} => {g.met=3}	0.00585695	0.40411	1.70219	4
1810	{g.h3k4=1,g.h3k27=5,g.h3k36=5,g.pol2s2=1} => {g.met=5}	0.00600586	0.318421	1.70165	5
1620	{g.h3k4=3,g.h3k27=2,g.pol2s2=3} => {g.h3=3}	0.00709783	0.383378	1.7013	4
64	{g.h3k4=4,g.pol2s2=4} => {g.h3k27=2}	0.0169256	0.349385	1.69862	3
1146	{g.h3=4,g.h3k36=2,g.met=3} => {g.h3k4=3}	0.00565841	0.349693	1.69847	4
984	{g.h3k4=4,g.h3=3,g.h3k27=2} => {g.met=2}	0.00863652	0.352227	1.69809	4
1429	{g.h3k4=3,g.h3=3,g.h3k36=3} => {g.met=3}	0.0053606	0.402985	1.69746	4
1495	{g.h3=5,g.h3k36=1,g.pol2s2=1} => {g.h3k27=1}	0.00555914	0.373333	1.69672	4
557	{g.h3k36=3,g.met=3} => {g.h3=3}	0.0241723	0.381961	1.69501	3
1713	{g.h3k4=3,g.h3k36=2,g.pol2s2=3} => {g.met=3}	0.0100263	0.40239	1.69495	4
1636	{g.h3k4=3,g.h3=3,g.met=3} => {g.h3k27=2}	0.0071971	0.348558	1.69459	4
1541	{g.h3=2,g.h3k27=3,g.pol2s2=3} => {g.met=3}	0.00531096	0.402256	1.69439	4
411	{g.h3=1,g.h3k27=5} => {g.pol2s2=1}	0.022038	0.354067	1.69318	3
1738	{g.h3k27=3,g.h3k36=2,g.met=3} => {g.pol2s2=3}	0.00655184	0.373938	1.69297	4
837	{g.h3=3,g.h3k36=2} => {g.pol2s2=3}	0.0228322	0.37368	1.6918	3
1392	{g.h3=2,g.h3k36=3,g.met=3} => {g.pol2s2=3}	0.00521169	0.373665	1.69174	4
793	{g.h3k4=1,g.met=2} => {g.pol2s2=1}	0.011019	0.353503	1.69049	3
382	{g.h3k27=5,g.met=5} => {g.pol2s2=1}	0.017273	0.353299	1.68951	3
174	{g.h3k27=4,g.h3k36=2} => {g.h3k4=2}	0.0122599	0.324573	1.68927	3
202	{g.h3k4=3,g.met=4} => {g.h3k36=2}	0.0169752	0.38255	1.68907	3
745	{g.h3k4=5,g.met=3} => {g.h3k27=2}	0.01633	0.347413	1.68903	3
20	{g.h3k36=5} => {g.pol2s2=1}	0.0659155	0.353191	1.689	2
21	{g.pol2s2=1} => {g.h3k36=5}	0.0659155	0.315215	1.689	2
470	{g.h3k36=5,g.met=1} => {g.pol2s2=1}	0.0190599	0.352941	1.6878	3
570	{g.h3=5,g.pol2s2=1} => {g.met=5}	0.0177694	0.315697	1.68709	3
152	{g.h3k27=4,g.pol2s2=5} => {g.h3=5}	0.00962923	0.345811	1.68694	3
483	{g.h3k4=1,g.h3k36=5} => {g.h3=1}	0.0285899	0.321429	1.68641	3
894	{g.h3k4=4,g.h3=3,g.pol2s2=4} => {g.h3k27=2}	0.00764382	0.346847	1.68627	4
1060	{g.h3k4=1,g.h3k27=4,g.pol2s2=1} => {g.met=5}	0.00585695	0.315508	1.68608	4
1043	{g.h3k4=4,g.h3k36=2,g.met=3} => {g.h3=3}	0.0062044	0.379939	1.68604	4
545	{g.h3k27=3,g.h3k36=3} => {g.pol2s2=3}	0.0165782	0.372352	1.68579	3
1694	{g.h3k4=3,g.h3k27=3,g.met=3} => {g.h3=3}	0.00650221	0.37971	1.68503	4
8	{g.h3k27=5} => {g.met=1}	0.0595126	0.319053	1.68492	2
9	{g.met=1} => {g.h3k27=5}	0.0595126	0.314286	1.68492	2
1633	{g.h3k4=3,g.h3=3,g.h3k36=2} => {g.h3k27=2}	0.00828908	0.346473	1.68446	4
1690	{g.h3k4=3,g.h3k27=3,g.h3k36=2} => {g.h3=3}	0.00734601	0.379487	1.68404	4
462	{g.h3k27=1,g.h3k36=5} => {g.met=5}	0.00759418	0.314815	1.68238	3
1382	{g.h3k4=1,g.h3k36=5,g.pol2s2=1} => {g.h3=1}	0.0117139	0.320652	1.68234	4
625	{g.h3k4=1,g.h3k36=2} => {g.h3=1}	0.00749491	0.320594	1.68204	3
1070	{g.h3k4=3,g.h3k36=2,g.met=4} => {g.pol2s2=3}	0.00630367	0.371345	1.68123	4
151	{g.h3k27=4,g.pol2s2=5} => {g.h3k36=5}	0.00873579	0.313725	1.68102	3
582	{g.h3k4=1,g.h3k27=3} => {g.met=5}	0.00858689	0.314545	1.68094	3
404	{g.h3k27=5,g.h3k36=2} => {g.met=1}	0.00590659	0.318182	1.68032	3
217	{g.h3k27=5,g.pol2s2=5} => {g.h3=5}	0.0144935	0.34434	1.67976	3
1098	{g.h3=5,g.h3k36=5,g.pol2s2=5} => {g.met=5}	0.00541023	0.314121	1.67867	4
895	{g.h3k4=4,g.h3=3,g.h3k27=2} => {g.pol2s2=4}	0.00764382	0.311741	1.67752	4
384	{g.h3k4=5,g.h3k27=5} => {g.met=5}	0.00908324	0.313894	1.67746	3
812	{g.h3k4=1,g.met=3} => {g.pol2s2=1}	0.0103738	0.350671	1.67695	3
1498	{g.h3k4=5,g.h3=5,g.h3k36=1} => {g.h3k27=1}	0.00531096	0.368966	1.67687	4
1543	{g.h3=2,g.pol2s2=3,g.met=3} => {g.h3k27=3}	0.00531096	0.35082	1.67686	4
1166	{g.h3=3,g.h3k27=2,g.pol2s2=4} => {g.h3k36=4}	0.00600586	0.344729	1.67679	4
1223	{g.h3=5,g.h3k27=5,g.h3k36=5} => {g.met=5}	0.0081898	0.313688	1.67636	4
1148	{g.h3=4,g.h3k27=1,g.met=3} => {g.h3k36=2}	0.00506279	0.379182	1.6742	4
407	{g.h3k27=5,g.h3k36=4} => {g.h3=1}	0.0118132	0.319035	1.67385	3
668	{g.h3=2,g.h3k36=2} => {g.h3k4=3}	0.0187125	0.344607	1.67377	3
849	{g.h3k4=4,g.h3k27=2,g.pol2s2=4} => {g.h3=4}	0.00511242	0.302053	1.67321	4
191	{g.h3k36=3,g.met=4} => {g.h3k27=2}	0.0127066	0.344086	1.67285	3
508	{g.h3k27=1,g.h3k36=5} => {g.pol2s2=1}	0.00843798	0.349794	1.67275	3
466	{g.h3=1,g.h3k36=5} => {g.met=1}	0.0183154	0.316738	1.67269	3
1343	{g.h3k36=5,g.pol2s2=1,g.met=5} => {g.h3=1}	0.00714747	0.318584	1.67149	4
1637	{g.h3k4=3,g.h3k27=2,g.h3k36=2} => {g.met=3}	0.00848762	0.396752	1.6712	4
1707	{g.h3k4=3,g.h3k36=2,g.pol2s2=3} => {g.h3=3}	0.00938105	0.376494	1.67075	4
1516	{g.h3k4=3,g.h3=2,g.pol2s2=3} => {g.h3k27=2}	0.00550951	0.343653	1.67075	4
1019	{g.h3k4=4,g.h3=3,g.pol2s2=3} => {g.met=2}	0.00868616	0.346535	1.67065	4
59	{g.h3k4=4,g.h3=4} => {g.met=3}	0.0153869	0.396419	1.6698	3
188	{g.h3k36=5,g.met=4} => {g.pol2s2=1}	0.00878543	0.349112	1.66949	3
1530	{g.h3k4=3,g.h3=2,g.h3k36=2} => {g.pol2s2=3}	0.00689929	0.3687	1.66926	4
409	{g.h3k4=3,g.h3k27=5} => {g.h3=1}	0.00615476	0.317949	1.66815	3
1138	{g.h3=4,g.h3k27=2,g.h3k36=2} => {g.met=3}	0.00585695	0.395973	1.66792	4
332	{g.h3k4=5,g.h3k27=3} => {g.pol2s2=4}	0.0137489	0.309843	1.66731	3
685	{g.h3k36=2,g.pol2s2=2} => {g.h3k4=3}	0.0200526	0.343246	1.66716	3
662	{g.h3=2,g.h3k27=2} => {g.h3k4=3}	0.0149898	0.343182	1.66685	3
1672	{g.h3k4=3,g.h3k36=2,g.met=2} => {g.pol2s2=3}	0.00560878	0.368078	1.66644	4
32	{g.h3=1} => {g.h3k4=1}	0.0690922	0.3625	1.66552	2
33	{g.h3k4=1} => {g.h3=1}	0.0690922	0.317446	1.66552	2
572	{g.h3=5,g.met=5} => {g.h3k4=1}	0.0201519	0.3625	1.66552	3
595	{g.h3k4=1,g.h3k36=1} => {g.met=1}	0.0133022	0.315294	1.66507	3
1547	{g.h3=2,g.pol2s2=3,g.met=3} => {g.h3k36=2}	0.00570805	0.377049	1.66478	4	top 5 lift
1514	{g.h3k4=3,g.h3=2,g.h3k27=2} => {g.pol2s2=3}	0.00550951	0.36755	1.66405	4
279	{g.h3=4,g.met=3} => {g.h3k27=2}	0.017819	0.341905	1.66225	3
629	{g.h3k4=2,g.h3=2} => {g.pol2s2=2}	0.0156847	0.340151	1.66214	3
1294	{g.h3=5,g.h3k27=5,g.met=5} => {g.pol2s2=1}	0.00531096	0.347403	1.66132	4
1018	{g.h3k4=4,g.h3=3,g.met=2} => {g.pol2s2=3}	0.00868616	0.366876	1.661	4
528	{g.h3k4=5,g.h3k27=2} => {g.h3k36=3}	0.015238	0.310415	1.66063	3
1410	{g.h3k4=5,g.h3k27=2,g.h3k36=3} => {g.met=3}	0.00600586	0.394137	1.66019	4
1844	{g.h3=3,g.h3k27=2,g.pol2s2=3,g.met=3} => {g.h3k36=2}	0.00541023	0.375862	1.65954	5
1539	{g.h3=2,g.h3k27=3,g.h3k36=2} => {g.pol2s2=3}	0.00511242	0.366548	1.65952	4
585	{g.h3k36=1,g.met=1} => {g.h3=1}	0.0131533	0.316229	1.65913	3
998	{g.h3k4=4,g.h3k27=2,g.h3k36=2} => {g.h3=3}	0.00610513	0.37386	1.65907	4
1542	{g.h3=2,g.h3k27=3,g.met=3} => {g.pol2s2=3}	0.00531096	0.366438	1.65902	4
237	{g.h3k4=1,g.pol2s2=5} => {g.met=5}	0.0142949	0.310345	1.65849	3
590	{g.h3k4=1,g.h3=1} => {g.met=1}	0.0216906	0.313937	1.6579	3
1705	{g.h3k27=1,g.h3k36=2,g.met=3} => {g.h3k4=3}	0.0063533	0.341333	1.65787	4
1132	{g.h3=4,g.h3k36=3,g.pol2s2=3} => {g.met=3}	0.00521169	0.393258	1.65649	4
1023	{g.h3k4=4,g.h3=3,g.pol2s2=3} => {g.h3k27=3}	0.00868616	0.346535	1.65638	4
1604	{g.h3k27=3,g.h3k36=4,g.pol2s2=3} => {g.h3k4=5}	0.00516206	0.348993	1.65595	4
15	{g.h3k36=5} => {g.met=5}	0.057825	0.30984	1.6558	2
16	{g.met=5} => {g.h3k36=5}	0.057825	0.309019	1.6558	2
54	{g.h3k4=4,g.h3=4} => {g.h3k36=3}	0.0120117	0.309463	1.65554	3
175	{g.h3k27=4,g.met=3} => {g.h3k4=2}	0.0109197	0.317919	1.65464	3
185	{g.h3k27=5,g.met=4} => {g.h3=1}	0.00724674	0.315335	1.65444	3
679	{g.h3k27=2,g.pol2s2=2} => {g.h3k4=3}	0.0139971	0.34058	1.65421	3
394	{g.pol2s2=2,g.met=1} => {g.h3k27=5}	0.0114657	0.308411	1.65342	3
667	{g.h3k4=3,g.h3=2} => {g.h3k36=2}	0.0187125	0.374379	1.653	3
420	{g.h3k27=5,g.h3k36=1} => {g.pol2s2=1}	0.00948032	0.345389	1.65168	3
647	{g.h3k36=1,g.met=2} => {g.h3k27=1}	0.0130044	0.363384	1.6515	3
1371	{g.h3k36=5,g.pol2s2=1,g.met=1} => {g.h3=5}	0.00645257	0.338542	1.65148	4
1347	{g.h3k4=1,g.h3k36=5,g.met=5} => {g.h3=1}	0.00952995	0.314754	1.65139	4
814	{g.h3k27=3,g.pol2s2=3} => {g.h3=3}	0.021492	0.371993	1.65078	3
1368	{g.h3k4=1,g.h3=1,g.h3k36=5} => {g.met=1}	0.00893433	0.3125	1.65031	4
613	{g.h3=1,g.h3k36=4} => {g.h3k4=1}	0.012657	0.359155	1.65015	3
768	{g.h3k4=3,g.h3k27=3} => {g.pol2s2=3}	0.0182161	0.364449	1.65001	3
457	{g.h3k27=3,g.h3k36=5} => {g.met=5}	0.00665111	0.308756	1.65	3
304	{g.h3k36=3,g.pol2s2=4} => {g.met=3}	0.0162307	0.391617	1.64957	3
203	{g.h3k36=2,g.met=4} => {g.h3k4=3}	0.0169752	0.339623	1.64956	3
1289	{g.h3=1,g.h3k27=5,g.pol2s2=1} => {g.met=5}	0.00680002	0.308559	1.64895	4
617	{g.h3k4=5,g.pol2s2=1} => {g.h3=1}	0.0120117	0.314286	1.64894	3
936	{g.h3k4=4,g.h3=3,g.met=2} => {g.h3k36=3}	0.00729637	0.308176	1.64865	4
714	{g.h3k4=1,g.h3k36=4} => {g.pol2s2=1}	0.014692	0.344587	1.64785	3
390	{g.h3k4=2,g.met=1} => {g.h3k27=5}	0.0109694	0.307371	1.64785	3
1574	{g.h3=3,g.h3k27=2,g.met=2} => {g.h3k36=4}	0.0062044	0.338753	1.64772	4
267	{g.h3=4,g.h3k36=3} => {g.h3k27=2}	0.014146	0.338882	1.64755	3
223	{g.h3k36=5,g.pol2s2=5} => {g.met=1}	0.0145927	0.311771	1.64646	3
666	{g.h3=2,g.pol2s2=3} => {g.h3k4=3}	0.0160322	0.33893	1.64619	3
317	{g.h3k4=5,g.h3k36=4} => {g.pol2s2=4}	0.0155854	0.305745	1.64526	3
263	{g.h3=4,g.h3k36=5} => {g.met=5}	0.00694893	0.307692	1.64432	3
244	{g.h3k36=1,g.pol2s2=5} => {g.h3k27=1}	0.0149898	0.361677	1.64374	3
1104	{g.h3=5,g.h3k36=5,g.pol2s2=5} => {g.met=1}	0.0053606	0.311239	1.64365	4
1101	{g.h3k4=1,g.h3k36=5,g.pol2s2=5} => {g.met=5}	0.00605549	0.307305	1.64225	4
449	{g.h3=1,g.h3k36=5} => {g.met=5}	0.0177694	0.307296	1.6422	3
170	{g.h3=2,g.h3k27=4} => {g.h3k4=2}	0.0123095	0.315522	1.64216	3
1635	{g.h3k4=3,g.h3k27=2,g.met=3} => {g.h3=3}	0.0071971	0.369898	1.64148	4
1669	{g.h3k4=3,g.pol2s2=3,g.met=2} => {g.h3=3}	0.0053606	0.369863	1.64133	4
778	{g.h3k4=3,g.h3=3} => {g.pol2s2=3}	0.0201519	0.3625	1.64119	3
475	{g.h3k27=1,g.h3k36=5} => {g.met=1}	0.00749491	0.3107	1.6408	3
271	{g.h3=4,g.met=3} => {g.h3k36=3}	0.0159825	0.306667	1.64058	3
890	{g.h3k4=4,g.h3k27=2,g.pol2s2=4} => {g.met=2}	0.00575768	0.340176	1.63999	4
743	{g.h3k4=5,g.h3=3} => {g.h3k27=2}	0.0154365	0.33731	1.63991	3
1533	{g.h3k4=3,g.h3=2,g.met=3} => {g.pol2s2=3}	0.00560878	0.362179	1.63974	4
899	{g.h3k4=4,g.h3k27=2,g.met=3} => {g.pol2s2=4}	0.00739564	0.304703	1.63965	4
584	{g.h3k4=1,g.h3=3} => {g.met=5}	0.00724674	0.306723	1.63914	3
1731	{g.h3k27=3,g.h3k36=2,g.pol2s2=3} => {g.h3=3}	0.00645257	0.369318	1.63891	4
1142	{g.h3k4=3,g.h3=4,g.h3k36=2} => {g.pol2s2=3}	0.00545987	0.361842	1.63821	4
221	{g.h3k36=5,g.pol2s2=5} => {g.met=5}	0.0143446	0.306469	1.63778	3
173	{g.h3=3,g.h3k27=4} => {g.h3k4=2}	0.0103241	0.314675	1.63776	3
1619	{g.h3=3,g.h3k36=4,g.met=3} => {g.pol2s2=3}	0.00506279	0.361702	1.63758	4
393	{g.h3k27=5,g.pol2s2=2} => {g.met=1}	0.0114657	0.310067	1.63746	3
1517	{g.h3k4=3,g.h3=2,g.h3k27=2} => {g.h3k36=2}	0.00555914	0.370861	1.63746	4
1521	{g.h3k4=3,g.h3=2,g.met=3} => {g.h3k27=2}	0.00521169	0.336538	1.63616	4
615	{g.pol2s2=1,g.met=2} => {g.h3=1}	0.0105227	0.311765	1.63571	3
94	{g.h3k4=4,g.pol2s2=1} => {g.h3k36=1}	0.00580732	0.317935	1.63571	3
1489	{g.h3=1,g.h3k27=1,g.pol2s2=1} => {g.h3k4=1}	0.00545987	0.355987	1.63559	4
491	{g.h3k36=5,g.met=2} => {g.h3=5}	0.00883506	0.335217	1.63526	3
1725	{g.h3=3,g.h3k27=3,g.met=2} => {g.pol2s2=3}	0.0081898	0.36105	1.63462	4
100	{g.h3k4=4,g.pol2s2=2} => {g.h3k36=2}	0.0103241	0.370107	1.63413	3
316	{g.h3k4=5,g.pol2s2=4} => {g.h3k36=4}	0.0155854	0.335829	1.6335	3
1508	{g.h3k4=3,g.h3=2,g.h3k36=2} => {g.pol2s2=2}	0.00625403	0.334218	1.63315	4
65	{g.h3k4=4,g.h3k27=2} => {g.pol2s2=4}	0.0169256	0.303381	1.63254	3
481	{g.h3k4=5,g.h3k36=5} => {g.h3=1}	0.0101752	0.311077	1.6321	3
692	{g.h3=3,g.pol2s2=2} => {g.h3k36=2}	0.0163796	0.369541	1.63163	3
1503	{g.h3k4=1,g.h3k36=1,g.pol2s2=1} => {g.h3k27=1}	0.00560878	0.35873	1.63035	4
383	{g.pol2s2=1,g.met=5} => {g.h3k27=5}	0.017273	0.303665	1.62798	3
546	{g.h3k27=3,g.h3k36=3} => {g.h3=3}	0.01633	0.366778	1.62764	3
141	{g.h3k4=4,g.h3k36=2} => {g.pol2s2=3}	0.0159825	0.359375	1.62704	3
426	{g.h3=5,g.h3k27=5} => {g.pol2s2=1}	0.0179679	0.340226	1.62699	3
162	{g.h3k27=4,g.h3k36=3} => {g.h3k4=2}	0.00918251	0.3125	1.62644	3
767	{g.h3k36=2,g.met=2} => {g.h3k4=3}	0.015238	0.334787	1.62608	3
1271	{g.h3k4=1,g.h3k27=5,g.h3k36=5} => {g.h3=5}	0.0158336	0.333333	1.62607	4
1311	{g.h3k27=5,g.pol2s2=1,g.met=1} => {g.h3=5}	0.00660148	0.333333	1.62607	4
321	{g.h3k27=2,g.pol2s2=4} => {g.h3=3}	0.0174219	0.366388	1.62591	3
1560	{g.h3k4=3,g.h3k36=2,g.pol2s2=2} => {g.h3=3}	0.00734601	0.366337	1.62568	4
17	{g.h3k36=5} => {g.h3=1}	0.057825	0.30984	1.62561	2
18	{g.h3=1} => {g.h3k36=5}	0.057825	0.303385	1.62561	2
630	{g.h3=2,g.pol2s2=2} => {g.h3k4=2}	0.0156847	0.312253	1.62515	3
1629	{g.h3k4=3,g.pol2s2=3,g.met=3} => {g.h3k27=2}	0.00694893	0.334129	1.62444	4
131	{g.h3k4=4,g.h3k27=3} => {g.pol2s2=3}	0.0178687	0.358566	1.62338	3
1397	{g.h3k4=3,g.h3k36=3,g.met=3} => {g.h3k27=2}	0.00506279	0.333333	1.62058	4
477	{g.h3k36=5,g.met=2} => {g.h3=1}	0.00814017	0.308851	1.62042	3
612	{g.h3k36=4,g.pol2s2=1} => {g.h3=1}	0.0112672	0.308844	1.62038	3
245	{g.h3k27=1,g.pol2s2=5} => {g.h3k36=1}	0.0149898	0.314911	1.62015	3
834	{g.h3k27=1,g.met=3} => {g.h3k36=2}	0.0186132	0.366928	1.62009	3
1372	{g.h3=5,g.h3k36=5,g.pol2s2=1} => {g.met=1}	0.00645257	0.306604	1.61917	4
225	{g.h3k36=5,g.pol2s2=5} => {g.h3=1}	0.0144438	0.30859	1.61905	3
1407	{g.h3k4=5,g.h3k27=2,g.h3k36=3} => {g.h3=3}	0.00555914	0.364821	1.61895	4
294	{g.h3k27=5,g.pol2s2=4} => {g.met=1}	0.00699856	0.306522	1.61874	3
541	{g.h3k36=3,g.met=2} => {g.pol2s2=3}	0.014692	0.357488	1.6185	3
1471	{g.h3k4=1,g.h3=1,g.pol2s2=1} => {g.met=1}	0.00828908	0.306422	1.61821	4
1480	{g.h3=1,g.h3k36=1,g.pol2s2=1} => {g.h3k4=1}	0.00555914	0.352201	1.6182	4
340	{g.pol2s2=4,g.met=3} => {g.h3=3}	0.0183154	0.364625	1.61808	3
130	{g.h3k4=4,g.pol2s2=1} => {g.h3k27=1}	0.00650221	0.355978	1.61784	3
512	{g.h3k4=1,g.h3k27=3} => {g.h3k36=5}	0.00823944	0.301818	1.61722	3
1628	{g.h3k4=3,g.h3k27=2,g.met=3} => {g.pol2s2=3}	0.00694893	0.357143	1.61693	4
513	{g.h3k27=1,g.h3k36=5} => {g.h3k4=1}	0.00848762	0.351852	1.61659	3
1121	{g.h3k4=1,g.h3=5,g.pol2s2=5} => {g.met=1}	0.00501315	0.306061	1.6163	4
1222	{g.h3k27=5,g.h3k36=5,g.met=5} => {g.h3=5}	0.0081898	0.331325	1.61627	4
1566	{g.h3k4=3,g.h3k36=2,g.pol2s2=2} => {g.met=3}	0.00769345	0.383663	1.61607	4
303	{g.h3k36=3,g.pol2s2=4} => {g.h3=3}	0.0150891	0.364072	1.61563	3
741	{g.h3k4=5,g.pol2s2=3} => {g.h3k27=2}	0.0143942	0.332188	1.61501	3
694	{g.pol2s2=2,g.met=3} => {g.h3k36=2}	0.0186628	0.365759	1.61493	3
586	{g.h3=1,g.met=1} => {g.pol2s2=1}	0.0182657	0.337615	1.61451	3
1136	{g.h3=4,g.h3k27=2,g.met=3} => {g.pol2s2=3}	0.0063533	0.356546	1.61423	4
205	{g.h3k4=1,g.met=4} => {g.pol2s2=1}	0.0107708	0.337481	1.61387	3
270	{g.h3=4,g.h3k36=3} => {g.met=3}	0.0159825	0.382878	1.61276	3
448	{g.h3k36=5,g.met=5} => {g.h3=1}	0.0177694	0.307296	1.61226	3
1750	{g.h3=3,g.pol2s2=3,g.met=3} => {g.h3k36=2}	0.0112176	0.365105	1.61205	4
256	{g.h3=4,g.pol2s2=4} => {g.h3k27=2}	0.0123095	0.331551	1.61191	3
268	{g.h3=4,g.h3k27=2} => {g.h3k36=3}	0.014146	0.301268	1.6117	3
737	{g.h3k27=2,g.met=2} => {g.pol2s2=3}	0.0157344	0.35578	1.61076	3
680	{g.h3k27=2,g.pol2s2=2} => {g.h3k36=2}	0.0149898	0.364734	1.61041	3
649	{g.h3k4=5,g.pol2s2=1} => {g.h3k36=1}	0.0119621	0.312987	1.61025	3
707	{g.h3k4=5,g.h3k36=4} => {g.met=2}	0.0170249	0.333982	1.61013	3
1580	{g.h3=3,g.h3k27=2,g.h3k36=4} => {g.pol2s2=3}	0.00501315	0.355634	1.6101	4
1364	{g.h3=1,g.h3k36=5,g.pol2s2=1} => {g.met=1}	0.00655184	0.30485	1.60991	4
1741	{g.h3k27=3,g.h3k36=2,g.met=3} => {g.h3=3}	0.0063533	0.362606	1.60913	4
284	{g.h3k4=1,g.h3=4} => {g.pol2s2=1}	0.00933141	0.336315	1.60829	3
1351	{g.h3k36=5,g.pol2s2=1,g.met=5} => {g.h3=5}	0.00739564	0.329646	1.60808	4
451	{g.h3k36=5,g.met=5} => {g.h3=5}	0.0190599	0.329614	1.60792	3
646	{g.h3k4=3,g.h3k36=1} => {g.h3k27=1}	0.0135008	0.353706	1.60752	3
1404	{g.h3k4=5,g.h3k27=2,g.h3k36=3} => {g.pol2s2=3}	0.00541023	0.355049	1.60745	4
1068	{g.h3k4=3,g.h3k36=2,g.met=4} => {g.h3k27=2}	0.00560878	0.330409	1.60636	4
1614	{g.h3k4=5,g.h3=3,g.h3k36=4} => {g.pol2s2=3}	0.00575768	0.35474	1.60606	4
233	{g.h3=1,g.pol2s2=5} => {g.met=5}	0.0124088	0.300481	1.60578	3
476	{g.h3k4=2,g.h3k36=5} => {g.h3=1}	0.0101752	0.30597	1.60531	3
34	{g.h3k36=1} => {g.h3k27=1}	0.0686455	0.353166	1.60506	2
35	{g.h3k27=1} => {g.h3k36=1}	0.0686455	0.311978	1.60506	2
486	{g.h3=2,g.h3k36=5} => {g.pol2s2=1}	0.00967886	0.335628	1.60501	3
165	{g.h3=5,g.h3k27=4} => {g.met=5}	0.0121606	0.300245	1.60452	3
1696	{g.h3=3,g.h3k27=3,g.met=3} => {g.h3k4=3}	0.00650221	0.329975	1.6027	4
658	{g.h3=3,g.h3k36=1} => {g.h3k27=1}	0.0109197	0.352564	1.60233	3
234	{g.pol2s2=5,g.met=5} => {g.h3=5}	0.0143446	0.328409	1.60205	3
3	{g.h3k4=4} => {g.h3=3}	0.0626396	0.360881	1.60147	2
53	{g.h3k4=4,g.met=4} => {g.h3k36=2}	0.0101256	0.362345	1.59986	3
757	{g.h3=3,g.h3k36=2} => {g.h3k27=2}	0.0201022	0.329001	1.59951	3
278	{g.h3=4,g.h3k27=2} => {g.met=3}	0.017819	0.379493	1.5985	3
264	{g.h3=4,g.h3k36=5} => {g.pol2s2=1}	0.00754455	0.334066	1.59754	3
419	{g.h3k27=5,g.h3k36=1} => {g.h3=5}	0.00898397	0.327306	1.59666	3
92	{g.h3k4=4,g.met=5} => {g.h3=5}	0.0062044	0.327225	1.59627	3
1677	{g.h3k4=3,g.h3k27=3,g.pol2s2=3} => {g.h3=3}	0.00655184	0.359673	1.59611	4
780	{g.h3k4=3,g.h3k36=2} => {g.pol2s2=3}	0.0249169	0.352528	1.59604	3
1512	{g.h3=2,g.h3k36=2,g.met=3} => {g.pol2s2=2}	0.00560878	0.32659	1.59588	4
146	{g.h3k4=4,g.h3=3} => {g.met=3}	0.0237256	0.378764	1.59543	3
242	{g.h3k36=1,g.pol2s2=5} => {g.h3=5}	0.0135504	0.326946	1.59491	3
633	{g.h3k4=2,g.h3=3} => {g.pol2s2=2}	0.0123095	0.326316	1.59454	3
169	{g.h3=1,g.h3k27=4} => {g.h3k4=1}	0.0134015	0.347044	1.5945	3
306	{g.h3k4=1,g.pol2s2=4} => {g.h3=1}	0.00734601	0.303901	1.59445	3
29	{g.met=5} => {g.h3k4=1}	0.0649228	0.34695	1.59407	2
655	{g.h3k4=5,g.h3k27=1} => {g.h3k36=1}	0.0189606	0.309562	1.59263	3
865	{g.h3k4=4,g.h3=4,g.met=3} => {g.pol2s2=3}	0.00541023	0.351613	1.5919	4
1835	{g.h3k4=1,g.h3k27=5,g.h3k36=5,g.pol2s2=1} => {g.h3=5}	0.00615476	0.326316	1.59184	5
397	{g.h3k27=5,g.met=1} => {g.pol2s2=1}	0.0198044	0.332777	1.59138	3
1009	{g.h3k4=4,g.h3k27=3,g.met=2} => {g.pol2s2=3}	0.0070482	0.351485	1.59132	4
509	{g.h3=3,g.h3k36=5} => {g.pol2s2=1}	0.00615476	0.33244	1.58976	3
603	{g.h3k4=1,g.h3k27=1} => {g.met=1}	0.0108701	0.300824	1.58865	3
560	{g.pol2s2=1,g.met=5} => {g.h3=1}	0.0172234	0.302792	1.58863	3
498	{g.h3k4=1,g.h3k36=5} => {g.h3=5}	0.0289373	0.325335	1.58705	3
605	{g.h3=1,g.h3k36=1} => {g.pol2s2=1}	0.015784	0.331595	1.58572	3
796	{g.pol2s2=3,g.met=2} => {g.h3k27=3}	0.0173227	0.331749	1.58571	3
1733	{g.h3=3,g.h3k27=3,g.pol2s2=3} => {g.met=3}	0.00809053	0.376443	1.58566	4
1563	{g.h3k4=3,g.h3=3,g.pol2s2=2} => {g.met=3}	0.00521169	0.376344	1.58524	4
280	{g.h3k4=3,g.h3=4} => {g.h3k36=2}	0.0150891	0.358914	1.58471	3
209	{g.pol2s2=3,g.met=4} => {g.h3k36=2}	0.0146424	0.358881	1.58457	3
761	{g.h3k27=2,g.h3k36=2} => {g.met=3}	0.0227825	0.375921	1.58346	3
1523	{g.h3k4=3,g.h3=2,g.pol2s2=3} => {g.h3k27=3}	0.00531096	0.331269	1.58341	4
1460	{g.h3k4=1,g.pol2s2=1,g.met=5} => {g.h3=5}	0.00858689	0.324578	1.58336	4
323	{g.h3k27=2,g.pol2s2=4} => {g.met=3}	0.0178687	0.375783	1.58288	3
825	{g.h3k4=5,g.h3k36=2} => {g.h3k27=1}	0.0135504	0.348214	1.58256	3
591	{g.h3k27=1,g.met=1} => {g.h3=1}	0.0124088	0.301568	1.58221	3
648	{g.h3k27=1,g.met=2} => {g.h3k36=1}	0.0130044	0.307512	1.58208	3
807	{g.h3k4=5,g.pol2s2=1} => {g.h3k27=1}	0.0133022	0.348052	1.58182	3
1627	{g.h3k4=3,g.h3k27=2,g.pol2s2=3} => {g.met=3}	0.00694893	0.375335	1.58099	4
1736	{g.h3k27=3,g.h3k36=2,g.pol2s2=3} => {g.met=3}	0.00655184	0.375	1.57958	4
1144	{g.h3k4=3,g.h3=4,g.h3k36=2} => {g.met=3}	0.00565841	0.375	1.57958	4
1147	{g.h3=4,g.h3k27=1,g.h3k36=2} => {g.met=3}	0.00506279	0.375	1.57958	4
763	{g.h3k36=2,g.met=3} => {g.h3k27=2}	0.0227825	0.324841	1.57929	3
1626	{g.h3k4=3,g.h3k36=2,g.pol2s2=3} => {g.h3k27=2}	0.00809053	0.324701	1.57861	4
1640	{g.h3k4=3,g.h3k36=2,g.met=3} => {g.h3k27=2}	0.00848762	0.324478	1.57752	4
709	{g.h3k36=4,g.pol2s2=3} => {g.met=2}	0.0148409	0.327133	1.57711	3
576	{g.h3k36=4,g.met=5} => {g.h3k4=1}	0.0121606	0.343137	1.57655	3
1454	{g.h3k4=1,g.pol2s2=1,g.met=5} => {g.h3=1}	0.00794163	0.300188	1.57497	4
815	{g.h3=3,g.h3k27=3} => {g.pol2s2=3}	0.021492	0.347791	1.5746	3
1745	{g.h3k27=1,g.h3k36=2,g.pol2s2=3} => {g.met=3}	0.00506279	0.373626	1.57379	4
547	{g.h3k27=3,g.h3k36=3} => {g.met=3}	0.0166278	0.373467	1.57312	3
596	{g.h3k36=1,g.met=1} => {g.h3k27=1}	0.0143942	0.346062	1.57278	3
841	{g.h3k36=2,g.pol2s2=3} => {g.met=3}	0.0240731	0.373364	1.57269	3
571	{g.h3k4=5,g.met=5} => {g.h3=5}	0.0124088	0.322165	1.57159	3
836	{g.h3k36=2,g.pol2s2=3} => {g.h3=3}	0.0228322	0.354119	1.57146	3
132	{g.h3k4=4,g.pol2s2=3} => {g.h3k27=3}	0.0178687	0.328767	1.57145	3
1509	{g.h3k4=3,g.h3k36=2,g.pol2s2=2} => {g.h3=2}	0.00625403	0.311881	1.57087	4
1662	{g.h3k27=2,g.pol2s2=3,g.met=3} => {g.h3k36=2}	0.00967886	0.355191	1.56827	4
283	{g.h3=4,g.pol2s2=1} => {g.h3k4=1}	0.00933141	0.341198	1.56764	3
846	{g.h3k36=2,g.met=3} => {g.h3=3}	0.024768	0.353149	1.56716	3
1430	{g.h3k4=3,g.h3k36=3,g.met=3} => {g.h3=3}	0.0053606	0.352941	1.56623	4
1297	{g.h3k4=1,g.h3k27=5,g.met=5} => {g.h3=5}	0.00779272	0.321063	1.56621	4
1496	{g.h3=5,g.h3k27=1,g.h3k36=1} => {g.pol2s2=1}	0.00555914	0.327485	1.56607	4
93	{g.h3k4=4,g.h3=1} => {g.h3k36=1}	0.00521169	0.304348	1.56581	3
787	{g.h3k4=3,g.h3=3} => {g.met=3}	0.0206482	0.371429	1.56454	3
599	{g.h3=5,g.met=1} => {g.h3k4=1}	0.0171738	0.340216	1.56313	3
485	{g.h3k4=2,g.h3k36=5} => {g.pol2s2=1}	0.0108701	0.326866	1.56311	3
1	{g.h3k4=4} => {g.h3k27=2}	0.0557899	0.321418	1.56265	2
281	{g.h3=4,g.h3k36=2} => {g.h3k4=3}	0.0150891	0.321693	1.56248	3
1396	{g.h3k4=3,g.h3k27=2,g.h3k36=3} => {g.met=3}	0.00506279	0.370909	1.56235	4
168	{g.h3=1,g.h3k27=4} => {g.pol2s2=1}	0.0126073	0.326478	1.56125	3
640	{g.h3=2,g.h3k36=1} => {g.h3k27=1}	0.0114657	0.343239	1.55995	3
199	{g.h3k27=2,g.met=4} => {g.h3k36=2}	0.0152876	0.353211	1.55953	3
728	{g.h3k4=3,g.h3k27=2} => {g.pol2s2=3}	0.0185139	0.344414	1.5593	3
715	{g.h3k4=5,g.h3k36=4} => {g.h3k27=3}	0.0166278	0.326193	1.55915	3
1432	{g.h3=3,g.h3k36=3,g.met=2} => {g.h3k27=3}	0.00526133	0.326154	1.55896	4
789	{g.h3k4=3,g.h3k36=2} => {g.met=3}	0.0261577	0.370084	1.55887	3
661	{g.h3=2,g.h3k36=2} => {g.pol2s2=2}	0.0173227	0.319013	1.55885	3
717	{g.h3k36=4,g.pol2s2=3} => {g.h3k27=3}	0.0147913	0.326039	1.55841	3
1703	{g.h3k4=3,g.h3k27=1,g.h3k36=2} => {g.met=3}	0.0063533	0.369942	1.55827	4
702	{g.h3k27=2,g.h3k36=4} => {g.h3=3}	0.0140964	0.351051	1.55785	3
493	{g.h3k36=5,g.pol2s2=1} => {g.h3=5}	0.0210453	0.319277	1.5575	3
1545	{g.h3=2,g.h3k27=3,g.met=3} => {g.h3k36=2}	0.00511242	0.35274	1.55745	4
822	{g.h3k27=3,g.met=3} => {g.h3=3}	0.0197052	0.350707	1.55632	3
820	{g.h3k27=3,g.met=3} => {g.pol2s2=3}	0.0193081	0.34364	1.5558	3
802	{g.h3=3,g.met=2} => {g.pol2s2=3}	0.0211942	0.343524	1.55527	3
608	{g.h3=1,g.h3k36=1} => {g.h3k27=1}	0.0162803	0.342023	1.55442	3
31	{g.h3=1} => {g.pol2s2=1}	0.0619447	0.325	1.55418	2
1679	{g.h3k4=3,g.h3=3,g.pol2s2=3} => {g.h3k27=3}	0.00655184	0.325123	1.55403	4
843	{g.h3k36=2,g.met=3} => {g.pol2s2=3}	0.0240731	0.343241	1.554	3
1581	{g.h3=3,g.h3k36=4,g.pol2s2=3} => {g.h3k27=2}	0.00501315	0.31962	1.55391	4
1433	{g.h3=3,g.h3k27=3,g.h3k36=3} => {g.met=2}	0.00526133	0.322188	1.55327	4
1819	{g.h3k4=1,g.h3k27=5,g.h3k36=5,g.met=1} => {g.h3=5}	0.00526133	0.318318	1.55282	5	G155 Lowest lift
176	{g.h3=3,g.h3k27=4} => {g.pol2s2=2}	0.0104234	0.3177	1.55244	3
1337	{g.h3k4=1,g.h3k27=5,g.pol2s2=1} => {g.h3=5}	0.0100759	0.318182	1.55216	4
495	{g.h3k27=3,g.h3k36=5} => {g.h3=5}	0.00684966	0.317972	1.55114	3
687	{g.pol2s2=2,g.met=3} => {g.h3k4=3}	0.0162803	0.319066	1.54972	3
501	{g.h3k36=5,g.pol2s2=3} => {g.h3=5}	0.00724674	0.317391	1.5483	3
192	{g.h3=1,g.met=4} => {g.h3k4=1}	0.00918251	0.336976	1.54825	3
659	{g.h3k36=1,g.met=3} => {g.h3k27=1}	0.0124584	0.34057	1.54781	3
496	{g.h3k4=5,g.h3k36=5} => {g.h3=5}	0.0103738	0.317147	1.54711	3
468	{g.h3k36=5,g.met=1} => {g.h3=5}	0.0171241	0.317096	1.54686	3
149	{g.h3k4=4,g.h3k36=2} => {g.met=3}	0.01633	0.367188	1.54667	3
776	{g.h3k4=3,g.h3k27=1} => {g.h3k36=2}	0.0171738	0.350202	1.54625	3
857	{g.h3k4=4,g.h3=4,g.h3k27=2} => {g.h3k36=2}	0.00516206	0.350168	1.5461	4
766	{g.h3k4=3,g.met=2} => {g.h3k36=2}	0.015238	0.350057	1.54561	3
562	{g.h3k36=1,g.met=5} => {g.h3=5}	0.0136497	0.31682	1.54552	3
1544	{g.h3=2,g.h3k27=3,g.h3k36=2} => {g.met=3}	0.00511242	0.366548	1.54398	4
581	{g.h3k27=1,g.met=5} => {g.pol2s2=1}	0.0137489	0.322844	1.54387	3
1355	{g.h3k4=1,g.h3k36=5,g.met=5} => {g.h3=5}	0.00957959	0.316393	1.54343	4
1582	{g.h3=3,g.h3k27=2,g.h3k36=4} => {g.met=3}	0.00516206	0.366197	1.5425	4
437	{g.h3k4=5,g.h3k27=5} => {g.pol2s2=1}	0.00933141	0.32247	1.54208	3
251	{g.h3k27=2,g.pol2s2=5} => {g.h3k4=5}	0.0100263	0.324759	1.54096	3
593	{g.h3k36=1,g.met=1} => {g.pol2s2=1}	0.0134015	0.322196	1.54077	3
253	{g.h3k4=5,g.pol2s2=5} => {g.h3k27=1}	0.0173227	0.338835	1.53993	3
429	{g.h3k4=5,g.h3k27=5} => {g.h3=5}	0.00913287	0.315609	1.53961	3
207	{g.h3k4=5,g.met=4} => {g.h3k27=1}	0.011565	0.338663	1.53915	3
19	{g.h3k36=5} => {g.h3=5}	0.0588673	0.315426	1.53871	2
1375	{g.h3k4=1,g.h3k36=5,g.met=1} => {g.h3=5}	0.00809053	0.31528	1.538	4
177	{g.h3=5,g.h3k27=4} => {g.h3k4=1}	0.0135504	0.334559	1.53714	3
50	{g.h3k4=4,g.met=4} => {g.h3k27=2}	0.00883506	0.316163	1.5371	3
966	{g.h3k4=4,g.pol2s2=3,g.met=2} => {g.h3k36=4}	0.00501315	0.315625	1.53522	4
525	{g.h3k4=3,g.h3k36=3} => {g.h3k27=2}	0.0136497	0.315729	1.53499	3
736	{g.h3k4=3,g.met=3} => {g.h3k27=2}	0.019457	0.31562	1.53446	3
1747	{g.h3=3,g.h3k27=1,g.h3k36=2} => {g.met=3}	0.00526133	0.364261	1.53434	4
726	{g.h3k36=4,g.pol2s2=3} => {g.h3=3}	0.0156847	0.345733	1.53425	3
935	{g.h3k4=4,g.h3=3,g.h3k36=3} => {g.met=2}	0.00729637	0.318182	1.53396	4
246	{g.h3=2,g.pol2s2=5} => {g.h3k4=5}	0.00898397	0.323214	1.53363	3
277	{g.h3=4,g.h3k36=2} => {g.h3k27=2}	0.0147913	0.315344	1.53312	3
723	{g.h3k4=5,g.pol2s2=3} => {g.h3k36=4}	0.0136497	0.315006	1.53221	3
1569	{g.h3=3,g.h3k36=2,g.pol2s2=2} => {g.met=3}	0.00595622	0.363636	1.53171	4
1119	{g.h3=5,g.pol2s2=5,g.met=1} => {g.h3k4=1}	0.00501315	0.333333	1.53151	4
770	{g.h3k27=3,g.pol2s2=3} => {g.h3k4=3}	0.0182161	0.315292	1.53139	3
502	{g.h3k36=5,g.met=2} => {g.pol2s2=1}	0.00843798	0.320151	1.53099	3
818	{g.h3k27=3,g.h3k36=2} => {g.pol2s2=3}	0.0174716	0.338136	1.53088	3
611	{g.h3=1,g.h3k36=4} => {g.pol2s2=1}	0.0112672	0.319718	1.52893	3
568	{g.h3=5,g.met=5} => {g.pol2s2=1}	0.0177694	0.319643	1.52857	3
643	{g.h3k4=5,g.h3k36=1} => {g.h3=5}	0.0143942	0.313175	1.52773	3
783	{g.h3k4=3,g.met=3} => {g.pol2s2=3}	0.0207971	0.337359	1.52736	3
875	{g.h3k4=4,g.h3k27=2,g.pol2s2=4} => {g.h3k36=4}	0.00531096	0.313783	1.52626	4
381	{g.h3k27=5,g.met=5} => {g.h3=5}	0.0152876	0.31269	1.52537	3
592	{g.h3k36=1,g.met=1} => {g.h3=5}	0.0130044	0.312649	1.52517	3
735	{g.h3k4=3,g.h3k27=2} => {g.met=3}	0.019457	0.361958	1.52464	3
1389	{g.h3k4=1,g.h3k36=5,g.pol2s2=1} => {g.h3=5}	0.0114161	0.3125	1.52444	4
101	{g.h3k4=4,g.pol2s2=1} => {g.h3=5}	0.00570805	0.3125	1.52444	3
569	{g.pol2s2=1,g.met=5} => {g.h3=5}	0.0177694	0.312391	1.52391	3
1150	{g.h3=4,g.h3k36=2,g.pol2s2=3} => {g.met=3}	0.00506279	0.361702	1.52357	4
610	{g.h3=1,g.pol2s2=2} => {g.h3k4=1}	0.0114657	0.33142	1.52272	3
660	{g.h3=2,g.pol2s2=2} => {g.h3k36=2}	0.0173227	0.344862	1.52267	3
644	{g.h3=5,g.h3k36=1} => {g.h3k27=1}	0.0169752	0.334966	1.52234	3
166	{g.h3k27=4,g.met=5} => {g.pol2s2=1}	0.0124584	0.318124	1.5213	3
526	{g.h3k36=3,g.met=2} => {g.h3k27=2}	0.0128555	0.312802	1.52076	3
12	{g.h3k27=5} => {g.pol2s2=1}	0.059314	0.317988	1.52065	2
641	{g.h3k36=1,g.pol2s2=2} => {g.h3k27=1}	0.0139475	0.334524	1.52034	3
626	{g.h3=1,g.met=3} => {g.h3k4=1}	0.00878543	0.330841	1.52006	3
1597	{g.h3=3,g.h3k36=4,g.met=2} => {g.h3k4=5}	0.00764382	0.320166	1.51917	4
201	{g.pol2s2=3,g.met=4} => {g.h3k4=3}	0.0127562	0.312652	1.51856	3
538	{g.h3k4=3,g.h3k36=3} => {g.pol2s2=3}	0.0144935	0.335247	1.5178	3
683	{g.h3=3,g.pol2s2=2} => {g.h3k4=3}	0.0138482	0.31243	1.51748	3
604	{g.h3k4=2,g.h3=1} => {g.pol2s2=1}	0.0119124	0.317041	1.51612	3
751	{g.h3k36=2,g.pol2s2=3} => {g.h3k27=2}	0.0201022	0.311778	1.51578	3
40	{g.h3k4=3} => {g.h3k36=2}	0.0706805	0.343298	1.51576	2
41	{g.h3k36=2} => {g.h3k4=3}	0.0706805	0.312075	1.51576	2
1126	{g.h3k4=5,g.h3=5,g.pol2s2=5} => {g.h3k27=1}	0.00511242	0.333333	1.51493	4
164	{g.h3k27=4,g.met=5} => {g.h3=5}	0.0121606	0.31052	1.51478	3
573	{g.h3k4=1,g.met=5} => {g.h3=5}	0.0201519	0.310398	1.51418	3
805	{g.h3k27=3,g.pol2s2=1} => {g.h3k4=1}	0.0100759	0.329545	1.51411	3
1513	{g.h3k36=2,g.pol2s2=2,g.met=3} => {g.h3=2}	0.00560878	0.300532	1.5137	4
701	{g.h3k27=2,g.h3k36=4} => {g.h3k4=5}	0.0128059	0.318912	1.51322	3
635	{g.h3k4=2,g.met=3} => {g.pol2s2=2}	0.0136	0.309605	1.51288	3
810	{g.h3k4=1,g.h3k36=2} => {g.pol2s2=1}	0.00739564	0.316348	1.51281	3
307	{g.h3k36=1,g.pol2s2=4} => {g.h3k27=1}	0.00928178	0.33274	1.51223	3
1528	{g.h3k4=3,g.h3k27=3,g.h3k36=2} => {g.h3=2}	0.00580732	0.3	1.51103	4
1267	{g.h3k27=5,g.h3k36=5,g.pol2s2=1} => {g.h3=5}	0.00977813	0.309748	1.51102	4
1194	{g.h3=3,g.h3k27=2,g.pol2s2=4} => {g.met=2}	0.00545987	0.31339	1.51086	4
675	{g.h3=2,g.pol2s2=3} => {g.h3k36=2}	0.0161811	0.342078	1.51037	3
1540	{g.h3=2,g.h3k36=2,g.pol2s2=3} => {g.h3k27=3}	0.00511242	0.315951	1.51019	4
181	{g.h3=4,g.met=4} => {g.h3k27=2}	0.0125577	0.310429	1.50922	3
322	{g.h3=3,g.pol2s2=4} => {g.h3k27=2}	0.0174219	0.310345	1.50881	3
696	{g.h3k4=5,g.pol2s2=1} => {g.h3=5}	0.0118132	0.309091	1.50781	3
939	{g.h3k4=4,g.h3k36=3,g.pol2s2=3} => {g.h3k27=3}	0.00670075	0.315421	1.50766	4
764	{g.h3k4=3,g.met=2} => {g.pol2s2=3}	0.0144935	0.332953	1.50742	3
809	{g.h3k4=1,g.h3=3} => {g.pol2s2=1}	0.00744528	0.315126	1.50697	3
24	{g.h3k36=3} => {g.h3k27=2}	0.0579243	0.309878	1.50654	2
731	{g.h3k4=3,g.h3=3} => {g.h3k27=2}	0.0172234	0.309821	1.50627	3
1340	{g.h3k4=1,g.h3k27=5,g.h3k36=4} => {g.pol2s2=1}	0.00506279	0.314815	1.50548	4
1612	{g.h3=3,g.h3k27=3,g.pol2s2=3} => {g.h3k36=4}	0.00665111	0.309469	1.50528	4
544	{g.h3k4=1,g.h3k36=3} => {g.pol2s2=1}	0.00645257	0.31477	1.50526	3
1695	{g.h3k4=3,g.h3=3,g.met=3} => {g.h3k27=3}	0.00650221	0.314904	1.50519	4
1548	{g.h3=2,g.h3k36=2,g.met=3} => {g.pol2s2=3}	0.00570805	0.33237	1.50478	4
1683	{g.h3k4=3,g.h3k36=2,g.pol2s2=3} => {g.h3k27=3}	0.00784236	0.314741	1.50441	4
652	{g.h3k27=1,g.h3k36=1} => {g.pol2s2=1}	0.0215913	0.314534	1.50413	3
195	{g.h3=2,g.met=4} => {g.h3k4=3}	0.0119124	0.309677	1.50412	3
236	{g.pol2s2=5,g.met=5} => {g.h3k4=1}	0.0142949	0.327273	1.50366	3
1602	{g.h3=3,g.pol2s2=3,g.met=2} => {g.h3k36=4}	0.00655184	0.309133	1.50365	4
356	{g.h3k27=5,g.h3k36=5} => {g.h3=5}	0.0261081	0.308143	1.50319	3
830	{g.h3k27=1,g.pol2s2=3} => {g.h3k36=2}	0.0135504	0.340399	1.50296	3
842	{g.pol2s2=3,g.met=3} => {g.h3k36=2}	0.0240731	0.340351	1.50275	3
785	{g.h3k4=3,g.h3k36=2} => {g.h3=3}	0.0239242	0.338483	1.50207	3
750	{g.h3k27=2,g.h3k36=2} => {g.pol2s2=3}	0.0201022	0.331695	1.50172	3
171	{g.h3k4=2,g.h3k27=4} => {g.pol2s2=2}	0.0147416	0.307135	1.50081	3
1562	{g.h3k4=3,g.h3=3,g.h3k36=2} => {g.pol2s2=2}	0.00734601	0.307054	1.50042	4
792	{g.pol2s2=1,g.met=2} => {g.h3k4=1}	0.011019	0.326471	1.49998	3
1295	{g.h3k27=5,g.pol2s2=1,g.met=5} => {g.h3=5}	0.00531096	0.307471	1.49991	4
632	{g.h3k4=2,g.met=2} => {g.pol2s2=2}	0.0107708	0.306931	1.49981	3
275	{g.h3=4,g.pol2s2=3} => {g.h3k27=2}	0.014146	0.308442	1.49956	3
695	{g.h3k4=1,g.met=2} => {g.h3=5}	0.00957959	0.307325	1.49919	3
729	{g.h3k4=3,g.pol2s2=3} => {g.h3k27=2}	0.0185139	0.308264	1.4987	3
634	{g.h3k4=2,g.h3k36=2} => {g.pol2s2=2}	0.0150395	0.30668	1.49859	3
197	{g.h3k27=2,g.met=4} => {g.h3k4=3}	0.0133519	0.308486	1.49833	3
1737	{g.h3k27=3,g.pol2s2=3,g.met=3} => {g.h3k36=2}	0.00655184	0.339332	1.49825	4
1535	{g.h3k4=3,g.h3=2,g.h3k36=2} => {g.met=3}	0.00665111	0.355438	1.49718	4
1699	{g.h3k4=3,g.h3k36=2,g.met=3} => {g.h3k27=3}	0.0081898	0.313093	1.49653	4
239	{g.pol2s2=5,g.met=1} => {g.h3k4=1}	0.0137986	0.325146	1.49389	3
566	{g.h3=2,g.met=5} => {g.h3k4=1}	0.0102745	0.324961	1.49304	3
563	{g.h3k36=1,g.met=5} => {g.pol2s2=1}	0.0134511	0.312212	1.49303	3
682	{g.h3k27=3,g.pol2s2=2} => {g.h3k4=3}	0.0123095	0.307311	1.49262	3
564	{g.h3k36=1,g.met=5} => {g.h3k27=1}	0.014146	0.328341	1.49224	3
1666	{g.h3=3,g.h3k27=2,g.met=3} => {g.h3k36=2}	0.0097285	0.337931	1.49207	4
156	{g.h3k27=4,g.h3k36=5} => {g.h3=5}	0.0131037	0.305556	1.49056	3
700	{g.h3=5,g.h3k27=1} => {g.h3k4=5}	0.0158336	0.313976	1.4898	3
520	{g.h3k4=2,g.h3k36=3} => {g.pol2s2=2}	0.0097285	0.304821	1.48951	3
777	{g.h3k4=3,g.pol2s2=3} => {g.h3=3}	0.0201519	0.335537	1.489	3
794	{g.h3k4=5,g.h3k27=3} => {g.met=2}	0.0136993	0.308725	1.48837	3
1196	{g.h3=3,g.h3k27=2,g.pol2s2=4} => {g.h3k4=5}	0.00545987	0.31339	1.48702	4
200	{g.h3k36=2,g.met=4} => {g.h3k27=2}	0.0152876	0.305859	1.487	3
622	{g.h3k4=5,g.h3=1} => {g.h3k27=1}	0.013203	0.327183	1.48698	3
524	{g.h3k36=3,g.pol2s2=2} => {g.h3k4=3}	0.012111	0.306148	1.48697	3
699	{g.h3k4=5,g.h3=5} => {g.h3k27=1}	0.0158336	0.327179	1.48696	3
788	{g.h3k4=3,g.met=3} => {g.h3=3}	0.0206482	0.334944	1.48637	3
1546	{g.h3=2,g.h3k36=2,g.pol2s2=3} => {g.met=3}	0.00570805	0.352761	1.4859	4
163	{g.h3k27=4,g.h3k36=3} => {g.pol2s2=2}	0.00893433	0.304054	1.48576	3
1053	{g.h3k4=1,g.h3k27=4,g.h3k36=5} => {g.h3=5}	0.00630367	0.304556	1.48569	4
1240	{g.h3k27=5,g.h3k36=5,g.met=1} => {g.h3=5}	0.0088847	0.304422	1.48503	4
1499	{g.h3=5,g.h3k27=1,g.h3k36=1} => {g.h3k4=5}	0.00531096	0.312865	1.48453	4
548	{g.h3k27=1,g.h3k36=3} => {g.h3k4=5}	0.0113665	0.312842	1.48441	3
1526	{g.h3k4=3,g.h3=2,g.h3k36=2} => {g.h3k27=3}	0.00580732	0.310345	1.4834	4
243	{g.h3k36=1,g.pol2s2=5} => {g.h3k4=5}	0.0129548	0.312575	1.48315	3
1436	{g.h3=3,g.h3k36=3,g.pol2s2=3} => {g.met=2}	0.00764382	0.307385	1.48191	4
145	{g.h3k4=4,g.h3k36=2} => {g.h3=3}	0.0148409	0.333705	1.48087	3
1680	{g.h3=3,g.h3k27=3,g.pol2s2=3} => {g.h3k4=3}	0.00655184	0.30485	1.48067	4
775	{g.h3k27=3,g.met=3} => {g.h3k4=3}	0.0171241	0.30477	1.48028	3
1551	{g.h3k4=3,g.h3k36=2,g.pol2s2=2} => {g.h3k27=2}	0.00610513	0.304455	1.48018	4
540	{g.h3k4=3,g.h3k36=3} => {g.met=3}	0.0151884	0.35132	1.47983	3
510	{g.h3k36=5,g.met=3} => {g.pol2s2=1}	0.0071971	0.309168	1.47848	3
431	{g.h3k4=1,g.h3k27=5} => {g.h3=5}	0.026803	0.30303	1.47824	3
1585	{g.h3k27=3,g.h3k36=4,g.met=2} => {g.h3k4=5}	0.00729637	0.311441	1.47777	4
427	{g.h3k27=5,g.pol2s2=1} => {g.h3=5}	0.0179679	0.302929	1.47775	3
813	{g.h3k36=2,g.pol2s2=1} => {g.h3k27=1}	0.0105227	0.325153	1.47775	3
273	{g.h3k4=5,g.h3=4} => {g.h3k27=2}	0.0119621	0.303909	1.47752	3
845	{g.h3=3,g.met=3} => {g.h3k36=2}	0.024768	0.33445	1.4767	3
1133	{g.h3=4,g.h3k36=3,g.met=3} => {g.pol2s2=3}	0.00521169	0.326087	1.47633	4
1315	{g.h3k4=1,g.h3k27=5,g.met=1} => {g.h3=5}	0.0090336	0.302326	1.47481	4
721	{g.h3k27=1,g.h3k36=4} => {g.h3k4=5}	0.0102745	0.310811	1.47478	3
637	{g.h3k4=2,g.pol2s2=3} => {g.h3k36=2}	0.0123592	0.33378	1.47374	3
1532	{g.h3k4=3,g.h3=2,g.pol2s2=3} => {g.met=3}	0.00560878	0.349845	1.47362	4
832	{g.h3=3,g.h3k27=1} => {g.h3k36=2}	0.0144438	0.333716	1.47345	3	top 5 lift
575	{g.h3k27=1,g.met=5} => {g.h3=5}	0.0128555	0.301865	1.47256	3	top 5 lift
109	{g.h3k4=4,g.h3=3} => {g.h3k36=4}	0.0189606	0.302694	1.47233	3	top 5 lift
756	{g.h3k27=2,g.h3k36=2} => {g.h3=3}	0.0201022	0.331695	1.47195	3
734	{g.h3k4=3,g.h3k36=2} => {g.h3k27=2}	0.0213928	0.302669	1.47149	3
606	{g.h3=1,g.h3k36=1} => {g.h3k4=1}	0.015238	0.320125	1.47082	3
594	{g.h3k36=1,g.met=1} => {g.h3k4=1}	0.0133022	0.319809	1.46937	3
521	{g.h3=2,g.h3k36=3} => {g.h3k27=2}	0.0122103	0.302211	1.46927	3
1691	{g.h3k4=3,g.h3=3,g.h3k36=2} => {g.h3k27=3}	0.00734601	0.307054	1.46767	4
598	{g.h3=5,g.met=1} => {g.pol2s2=1}	0.0154862	0.306785	1.46708	3
337	{g.h3k4=5,g.pol2s2=4} => {g.h3=3}	0.0153373	0.330481	1.46657	3
614	{g.h3=1,g.met=2} => {g.pol2s2=1}	0.0105227	0.306358	1.46504	3
738	{g.pol2s2=3,g.met=2} => {g.h3k27=2}	0.0157344	0.301331	1.46499	3
57	{g.h3k4=4,g.h3=4} => {g.pol2s2=3}	0.0125577	0.323529	1.46475	3
1519	{g.h3k4=3,g.h3=2,g.h3k27=2} => {g.met=3}	0.00521169	0.347682	1.46451	4
255	{g.h3k36=2,g.pol2s2=5} => {g.h3k27=1}	0.0100263	0.322169	1.46419	3
247	{g.h3k4=5,g.pol2s2=5} => {g.h3=5}	0.0153373	0.3	1.46346	3
691	{g.h3k27=1,g.pol2s2=2} => {g.h3k36=2}	0.0137986	0.331347	1.46299	3
198	{g.h3k4=3,g.met=4} => {g.h3k27=2}	0.0133519	0.300895	1.46287	3
1025	{g.h3k4=4,g.h3k27=3,g.pol2s2=3} => {g.met=3}	0.0062044	0.347222	1.46257	4
623	{g.h3=1,g.h3k27=1} => {g.h3k4=5}	0.013203	0.308227	1.46252	3
689	{g.h3k27=3,g.pol2s2=2} => {g.h3k36=2}	0.0132526	0.330855	1.46082	3
782	{g.h3k4=3,g.pol2s2=3} => {g.met=3}	0.0207971	0.346281	1.45861	3
204	{g.pol2s2=1,g.met=4} => {g.h3k4=1}	0.0107708	0.317251	1.45762	3
30	{g.met=1} => {g.h3k4=1}	0.0600586	0.317169	1.45724	2
260	{g.h3=4,g.h3k27=5} => {g.pol2s2=1}	0.00630367	0.304556	1.45642	3
232	{g.h3k36=3,g.pol2s2=5} => {g.h3k4=5}	0.0081898	0.306691	1.45523	3
811	{g.pol2s2=1,g.met=3} => {g.h3k4=1}	0.0103738	0.316667	1.45493	3
523	{g.h3=2,g.h3k36=3} => {g.met=3}	0.0139475	0.345209	1.45409	3
28	{g.met=5} => {g.pol2s2=1}	0.0568819	0.303979	1.45366	2
1492	{g.h3k4=2,g.h3=2,g.pol2s2=2} => {g.h3k36=2}	0.00516206	0.329114	1.45314	4
290	{g.h3=4,g.h3k36=2} => {g.met=3}	0.0161811	0.344974	1.4531	3
665	{g.h3k4=3,g.h3=2} => {g.pol2s2=3}	0.0160322	0.320755	1.45219	3
96	{g.h3k4=4,g.h3=2} => {g.h3k27=3}	0.00933141	0.303716	1.45171	3
1139	{g.h3=4,g.h3k27=2,g.met=3} => {g.h3k36=2}	0.00585695	0.328691	1.45127	4
769	{g.h3k4=3,g.pol2s2=3} => {g.h3k27=3}	0.0182161	0.303306	1.44975	3
252	{g.pol2s2=5,g.met=2} => {g.h3k4=5}	0.0090336	0.304858	1.44653	3
39	{g.h3k27=2} => {g.met=3}	0.0706309	0.343388	1.44642	2
1216	{g.h3k4=5,g.h3=3,g.pol2s2=4} => {g.met=3}	0.00526133	0.343042	1.44497	4
125	{g.h3k4=4,g.met=2} => {g.pol2s2=3}	0.0158833	0.319043	1.44444	3
774	{g.h3k4=3,g.h3k27=3} => {g.met=3}	0.0171241	0.342602	1.44311	3
1653	{g.h3=3,g.h3k27=2,g.pol2s2=3} => {g.h3k36=2}	0.0090336	0.32675	1.4427	4
800	{g.h3k27=1,g.met=2} => {g.h3k4=5}	0.0128555	0.303991	1.44242	3
765	{g.h3k4=3,g.met=2} => {g.h3=3}	0.014146	0.324971	1.44211	3
636	{g.h3k4=2,g.h3k27=2} => {g.h3k36=2}	0.0104234	0.326594	1.44201	3
1151	{g.h3=4,g.pol2s2=3,g.met=3} => {g.h3k36=2}	0.00506279	0.325879	1.43885	4
678	{g.h3=2,g.met=3} => {g.h3k36=2}	0.0171738	0.3258	1.43851	3
1172	{g.h3k36=4,g.pol2s2=4,g.met=2} => {g.h3k4=5}	0.00714747	0.303158	1.43846	4
336	{g.h3k27=1,g.pol2s2=4} => {g.h3k4=5}	0.0116146	0.303109	1.43823	3
269	{g.h3=4,g.h3k36=3} => {g.pol2s2=3}	0.0132526	0.317479	1.43736	3
445	{g.h3k27=5,g.h3k36=2} => {g.h3k4=1}	0.00580732	0.312834	1.43733	3
816	{g.h3=3,g.pol2s2=3} => {g.h3k27=3}	0.021492	0.300694	1.43727	3
210	{g.h3=3,g.met=4} => {g.h3k36=2}	0.0128555	0.325377	1.43664	3
1552	{g.h3k27=2,g.h3k36=2,g.pol2s2=2} => {g.met=3}	0.00511242	0.34106	1.43661	4
44	{g.pol2s2=3} => {g.h3=3}	0.0714747	0.323596	1.43601	2
45	{g.h3=3} => {g.pol2s2=3}	0.0714747	0.317181	1.43601	2
663	{g.h3=2,g.h3k27=2} => {g.h3k36=2}	0.0141957	0.325	1.43497	3
1443	{g.h3k36=3,g.pol2s2=3,g.met=3} => {g.h3k27=3}	0.00734601	0.300203	1.43492	4
38	{g.h3k27=2} => {g.h3=3}	0.0664615	0.323118	1.43389	2
1180	{g.h3k27=3,g.h3k36=4,g.pol2s2=4} => {g.h3k4=5}	0.0063533	0.301176	1.42906	4
823	{g.h3k27=3,g.h3k36=2} => {g.met=3}	0.0175212	0.339097	1.42835	3
722	{g.h3k36=4,g.pol2s2=3} => {g.h3k4=5}	0.0136497	0.300875	1.42763	3
656	{g.h3k4=1,g.h3k36=1} => {g.h3k27=1}	0.0132526	0.314118	1.42759	3
289	{g.h3=4,g.pol2s2=3} => {g.met=3}	0.0155358	0.338745	1.42686	3
27	{g.h3k36=3} => {g.met=3}	0.0632849	0.338555	1.42607	2
137	{g.h3k4=4,g.h3k27=1} => {g.h3k36=2}	0.0123095	0.322917	1.42577	3
543	{g.h3k36=3,g.pol2s2=1} => {g.h3k4=1}	0.00645257	0.310263	1.42551	3
602	{g.h3k27=1,g.met=1} => {g.h3k4=5}	0.0123592	0.300362	1.4252	3
762	{g.h3k27=2,g.met=3} => {g.h3k36=2}	0.0227825	0.322558	1.42419	3
1740	{g.h3=3,g.h3k27=3,g.met=3} => {g.h3k36=2}	0.0063533	0.322418	1.42357	4
1149	{g.h3=4,g.h3k36=2,g.met=3} => {g.h3k27=1}	0.00506279	0.312883	1.42199	4
730	{g.h3k4=3,g.h3k27=2} => {g.h3=3}	0.0172234	0.320406	1.42186	3
1564	{g.h3k4=3,g.pol2s2=2,g.met=3} => {g.h3=3}	0.00521169	0.320122	1.42059	4
567	{g.pol2s2=2,g.met=5} => {g.h3k4=1}	0.0107212	0.308571	1.41774	3
2	{g.h3k4=4} => {g.pol2s2=3}	0.0543505	0.313126	1.41765	2
1152	{g.h3=4,g.h3k36=2,g.met=3} => {g.pol2s2=3}	0.00506279	0.312883	1.41655	4
1571	{g.h3k36=2,g.pol2s2=2,g.met=3} => {g.h3=3}	0.00595622	0.319149	1.41628	4
26	{g.h3k36=3} => {g.h3=3}	0.0596119	0.318906	1.4152	2
25	{g.h3k36=3} => {g.pol2s2=3}	0.0584206	0.312533	1.41497	2
724	{g.h3k4=5,g.h3k36=4} => {g.h3=3}	0.0162307	0.318403	1.41297	3
51	{g.h3k4=4,g.met=4} => {g.h3k27=1}	0.00868616	0.310835	1.41268	3
1039	{g.h3k4=4,g.pol2s2=3,g.met=3} => {g.h3k36=2}	0.00724674	0.319475	1.41058	4
835	{g.h3=3,g.pol2s2=3} => {g.h3k36=2}	0.0228322	0.319444	1.41044	3
249	{g.h3=5,g.pol2s2=5} => {g.h3k4=1}	0.0163796	0.306691	1.4091	3
257	{g.h3=4,g.pol2s2=4} => {g.met=3}	0.0124088	0.334225	1.40782	3
819	{g.h3k27=3,g.pol2s2=3} => {g.met=3}	0.0193081	0.334192	1.40769	3
727	{g.h3k36=4,g.met=3} => {g.h3=3}	0.0139971	0.31721	1.40767	3
1603	{g.h3k4=5,g.h3k27=3,g.h3k36=4} => {g.pol2s2=3}	0.00516206	0.310448	1.40553	4
688	{g.pol2s2=2,g.met=2} => {g.h3k36=2}	0.0129051	0.317848	1.4034	3
744	{g.h3k4=5,g.h3k27=2} => {g.met=3}	0.01633	0.332659	1.40123	3
37	{g.h3k27=2} => {g.pol2s2=3}	0.063533	0.30888	1.39843	2
826	{g.h3k4=5,g.pol2s2=3} => {g.h3=3}	0.0136497	0.315006	1.39789	3
36	{g.h3=5} => {g.h3k4=1}	0.0623418	0.304116	1.39727	2
749	{g.h3k27=2,g.pol2s2=3} => {g.h3k36=2}	0.0201022	0.316406	1.39703	3
522	{g.h3=2,g.h3k36=3} => {g.pol2s2=3}	0.0124584	0.308354	1.39605	3
742	{g.h3k4=5,g.h3k27=2} => {g.h3=3}	0.0154365	0.314459	1.39546	3
795	{g.h3k27=3,g.met=2} => {g.pol2s2=3}	0.0173227	0.308032	1.39459	3
771	{g.h3k4=3,g.h3k27=3} => {g.h3=3}	0.0156847	0.313803	1.39255	3
829	{g.h3k4=5,g.met=3} => {g.h3=3}	0.0147416	0.313622	1.39175	3
276	{g.h3=4,g.h3k27=2} => {g.h3k36=2}	0.0147913	0.315011	1.39087	3
803	{g.h3k36=2,g.met=2} => {g.pol2s2=3}	0.0139475	0.306434	1.38735	3
47	{g.h3=3} => {g.met=3}	0.0740557	0.328634	1.38428	2
48	{g.met=3} => {g.h3=3}	0.0740557	0.311938	1.38428	2
325	{g.h3k4=3,g.pol2s2=4} => {g.met=3}	0.0123592	0.328496	1.38369	3
804	{g.h3k36=2,g.met=2} => {g.h3=3}	0.014146	0.310796	1.37921	3
824	{g.h3k27=3,g.met=3} => {g.h3k36=2}	0.0175212	0.311837	1.37685	3
674	{g.h3=2,g.h3k27=1} => {g.h3k36=2}	0.0124584	0.311414	1.37499	3
339	{g.h3=3,g.pol2s2=4} => {g.met=3}	0.0183154	0.32626	1.37428	3
631	{g.h3k4=2,g.h3=2} => {g.h3k36=2}	0.0143446	0.311087	1.37354	3
627	{g.h3k4=2,g.h3k36=1} => {g.h3k27=1}	0.0128555	0.302217	1.37351	3
282	{g.h3k4=3,g.h3=4} => {g.met=3}	0.0136993	0.325856	1.37257	3
206	{g.h3k27=3,g.met=4} => {g.h3k36=2}	0.0110686	0.310585	1.37132	3
341	{g.h3k36=2,g.pol2s2=4} => {g.met=3}	0.0130541	0.325495	1.37105	3
286	{g.h3=4,g.h3k27=1} => {g.h3k36=2}	0.0135008	0.310502	1.37096	3
291	{g.h3=4,g.met=3} => {g.h3k36=2}	0.0161811	0.310476	1.37084	3
182	{g.h3=4,g.met=4} => {g.h3k36=2}	0.0125577	0.310429	1.37064	3
97	{g.h3k4=4,g.h3=2} => {g.pol2s2=3}	0.00928178	0.3021	1.36773	3
539	{g.h3k4=3,g.h3k36=3} => {g.h3=3}	0.0133022	0.307692	1.36544	3
274	{g.h3=4,g.h3k27=2} => {g.pol2s2=3}	0.014146	0.301268	1.36397	3
1510	{g.h3=2,g.h3k36=2,g.pol2s2=2} => {g.met=3}	0.00560878	0.323782	1.36384	4
178	{g.h3k4=3,g.h3k27=4} => {g.h3k36=2}	0.0104234	0.308824	1.36355	3
99	{g.h3k4=4,g.h3=2} => {g.met=3}	0.00992704	0.323102	1.36097	3
285	{g.h3=4,g.h3k27=3} => {g.pol2s2=3}	0.0125577	0.300475	1.36038	3
1617	{g.h3=3,g.h3k36=4,g.pol2s2=3} => {g.met=3}	0.00506279	0.322785	1.35964	4
828	{g.h3k4=5,g.h3=3} => {g.met=3}	0.0147416	0.322126	1.35686	3
833	{g.h3k27=1,g.h3k36=2} => {g.met=3}	0.0186132	0.321612	1.3547	3
638	{g.h3k4=2,g.h3=3} => {g.h3k36=2}	0.011565	0.306579	1.35364	3
46	{g.pol2s2=3} => {g.met=3}	0.0707301	0.320225	1.34885	2
676	{g.h3=2,g.pol2s2=3} => {g.met=3}	0.0151387	0.320042	1.34808	3
52	{g.h3k4=4,g.met=4} => {g.h3=3}	0.00848762	0.30373	1.34785	3
288	{g.h3=4,g.pol2s2=3} => {g.h3k36=2}	0.0139971	0.305195	1.34753	3
693	{g.h3k36=2,g.pol2s2=2} => {g.met=3}	0.0186628	0.319456	1.34562	3
58	{g.h3k4=4,g.h3=4} => {g.h3k36=2}	0.0118132	0.304348	1.34379	3
821	{g.h3=3,g.h3k27=3} => {g.met=3}	0.0197052	0.318876	1.34317	3
4	{g.h3k4=4} => {g.met=3}	0.055244	0.318273	1.34063	2
5	{g.pol2s2=4} => {g.h3=3}	0.0561374	0.302083	1.34054	2
703	{g.h3k27=2,g.h3k36=4} => {g.met=3}	0.0127562	0.317676	1.33812	3
913	{g.h3k4=4,g.h3=3,g.pol2s2=4} => {g.met=3}	0.00699856	0.317568	1.33766	4
672	{g.h3=2,g.h3k27=3} => {g.h3k36=2}	0.0139475	0.302802	1.33696	3
208	{g.h3k27=1,g.met=4} => {g.h3k36=2}	0.0131037	0.302752	1.33674	3
755	{g.h3=3,g.h3k27=2} => {g.h3k36=2}	0.0201022	0.302465	1.33547	3
817	{g.h3k27=3,g.pol2s2=3} => {g.h3k36=2}	0.0174716	0.302405	1.33521	3
98	{g.h3k4=4,g.h3=2} => {g.h3k36=2}	0.00928178	0.3021	1.33386	3
677	{g.h3=2,g.h3k36=2} => {g.met=3}	0.0171738	0.316271	1.3322	3
639	{g.h3k4=2,g.met=3} => {g.h3k36=2}	0.0132526	0.301695	1.33207	3
664	{g.h3=2,g.h3k27=2} => {g.met=3}	0.0137986	0.315909	1.33068	3
196	{g.h3=2,g.met=4} => {g.h3k36=2}	0.011565	0.300645	1.32744	3
1006	{g.h3k4=4,g.h3k27=2,g.met=3} => {g.h3k36=2}	0.00729637	0.300613	1.3273	4
1730	{g.h3=3,g.h3k27=3,g.pol2s2=3} => {g.h3k36=2}	0.00645257	0.300231	1.32561	4
673	{g.h3=2,g.h3k27=3} => {g.met=3}	0.0144935	0.314655	1.32539	3
76	{g.h3k4=4,g.pol2s2=4} => {g.met=3}	0.015238	0.314549	1.32495	3
686	{g.h3k4=3,g.pol2s2=2} => {g.met=3}	0.0162803	0.314477	1.32465	3
549	{g.h3k4=5,g.h3k36=3} => {g.met=3}	0.013203	0.312941	1.31817	3
1028	{g.h3k4=4,g.h3=3,g.h3k27=3} => {g.met=3}	0.00699856	0.30989	1.30532	4
669	{g.h3k4=3,g.h3=2} => {g.met=3}	0.0154862	0.309831	1.30507	3
49	{g.h3k36=2} => {g.met=3}	0.0701345	0.309665	1.30437	2
287	{g.h3=4,g.h3k27=1} => {g.met=3}	0.0133519	0.307078	1.29348	3
308	{g.h3=2,g.pol2s2=4} => {g.met=3}	0.0109694	0.306094	1.28933	3
827	{g.h3k4=5,g.pol2s2=3} => {g.met=3}	0.013203	0.304696	1.28345	3
690	{g.h3k27=3,g.pol2s2=2} => {g.met=3}	0.012111	0.302354	1.27358	3
681	{g.h3k27=2,g.pol2s2=2} => {g.met=3}	0.0123592	0.300725	1.26672	3
831	{g.h3k27=1,g.pol2s2=3} => {g.met=3}	0.0119621	0.300499	1.26576	3
