# Supplementary material for: ChARM: Discovery of combinatorial chromatin modification patterns in hepatitis B virus X-transformed mouse liver cancer using association rule mining
Source: BMC Bioinformatics. 2016 Dec 13;17(Suppl 16):452. doi: 10.1186/s12859-016-1307-z (PMC5249029; doi:10.1186/s12859-016-1307-z)
Supplement: Additional file 5: — Functional annotation for the pattern. Table S1. Functional enrichment analysis for the promoter pattern. Table S2. Functional enrichment analysis for the gene body pattern. Table S3. Functional enrichment analysis for differentially expressed genes. (XLS 168 kb) [file 12859_2016_1307_MOESM5_ESM.xls]

## Sheet: TablebS1 Promoter Pattern
	Table S1 Functional enrichment analysis for the promoter pattern.
FDR	Category	Term	Count	%	PValue	Fold Enrichment	Bonferroni	Benjamini
2.64568e-05	SP_PIR_KEYWORDS	transcription regulation	60	18.018	2.00425e-08	2.1586	5.55175e-06	5.55175e-06
0.00549903	SP_PIR_KEYWORDS	Transcription	59	17.7177	4.16592e-06	1.85505	0.0011533	0.000576814
0.00949445	GOTERM_MF_FAT	GO:0030528~transcription regulator activity	46	13.8138	6.72083e-06	2.01127	0.0029327	0.0029327
0.0148739	GOTERM_BP_FAT	GO:0006357~regulation of transcription from RNA polymerase II promoter	30	9.00901	8.83339e-06	2.50664	0.0147045	0.0147045
0.0361737	GOTERM_MF_FAT	GO:0003700~transcription factor activity	33	9.90991	2.56094e-05	2.24239	0.0111291	0.00558009
0.0557124	GOTERM_BP_FAT	GO:0030182~neuron differentiation	22	6.60661	3.30931e-05	2.83793	0.0539861	0.0273675
0.0700424	SP_PIR_KEYWORDS	phosphoprotein	148	44.4444	5.30781e-05	1.30435	0.0145955	0.00488901
0.0895603	GOTERM_BP_FAT	GO:0045449~regulation of transcription	69	20.7207	5.32071e-05	1.59471	0.0853655	0.0293056
0.0928798	GOTERM_BP_FAT	GO:0045935~positive regulation of nucleobase, nucleoside, nucleotide and nucleic acid metabolic process	25	7.50751	5.51801e-05	2.52302	0.0883868	0.0228693
0.105838	GOTERM_BP_FAT	GO:0006350~transcription	58	17.4174	6.28823e-05	1.68467	0.100087	0.0208705
0.150341	GOTERM_BP_FAT	GO:0051173~positive regulation of nitrogen compound metabolic process	25	7.50751	8.93422e-05	2.44628	0.139149	0.024663
0.1561	GOTERM_BP_FAT	GO:0045934~negative regulation of nucleobase, nucleoside, nucleotide and nucleic acid metabolic process	21	6.30631	9.27672e-05	2.72258	0.144079	0.0219802
0.131734	SP_PIR_KEYWORDS	dna-binding	46	13.8138	9.9856e-05	1.82231	0.0272824	0.00689152
0.180082	GOTERM_BP_FAT	GO:0051172~negative regulation of nitrogen compound metabolic process	21	6.30631	0.000107031	2.69542	0.164313	0.0221878
0.199764	GOTERM_BP_FAT	GO:0016481~negative regulation of transcription	20	6.00601	0.00011874	2.76719	0.180564	0.0218836
0.216349	GOTERM_BP_FAT	GO:0048514~blood vessel morphogenesis	14	4.2042	0.000128608	3.63927	0.194015	0.0213381
0.220906	GOTERM_BP_FAT	GO:0051252~regulation of RNA metabolic process	50	15.015	0.00013132	1.72949	0.197672	0.0198225
0.239751	GOTERM_BP_FAT	GO:0045941~positive regulation of transcription	23	6.90691	0.000142535	2.49222	0.212623	0.0197236
0.206296	SP_PIR_KEYWORDS	developmental protein	31	9.30931	0.000156429	2.1182	0.0424088	0.00862942
0.273659	GOTERM_BP_FAT	GO:0007517~muscle organ development	13	3.9039	0.00016272	3.80174	0.238833	0.0207737
0.295451	GOTERM_BP_FAT	GO:0006355~regulation of transcription, DNA-dependent	49	14.7147	0.000175695	1.72151	0.255221	0.0208277
0.243749	SP_PIR_KEYWORDS	activator	22	6.60661	0.000184861	2.52818	0.0499221	0.0084989
0.313579	GOTERM_BP_FAT	GO:0031328~positive regulation of cellular biosynthetic process	25	7.50751	0.000186492	2.33106	0.268586	0.0206358
0.350297	GOTERM_BP_FAT	GO:0010628~positive regulation of gene expression	23	6.90691	0.000208365	2.42583	0.294934	0.0216047
0.356907	GOTERM_BP_FAT	GO:0009891~positive regulation of biosynthetic process	25	7.50751	0.000212303	2.31013	0.299577	0.0207275
0.428952	GOTERM_BP_FAT	GO:0010557~positive regulation of macromolecule biosynthetic process	24	7.20721	0.000255245	2.3307	0.348254	0.0235028
0.344064	SP_PIR_KEYWORDS	repressor	19	5.70571	0.000261062	2.70276	0.0697702	0.0102788
0.453725	GOTERM_BP_FAT	GO:0031327~negative regulation of cellular biosynthetic process	21	6.30631	0.000270018	2.51364	0.364206	0.023554
0.513309	GOTERM_BP_FAT	GO:0009890~negative regulation of biosynthetic process	21	6.30631	0.000305563	2.49047	0.401009	0.0252999
0.523116	GOTERM_BP_FAT	GO:0060537~muscle tissue development	11	3.3033	0.000311416	4.16299	0.40686	0.0245659
0.680507	GOTERM_BP_FAT	GO:0010629~negative regulation of gene expression	20	6.00601	0.000405413	2.51072	0.493391	0.030437
0.769882	GOTERM_BP_FAT	GO:0048732~gland development	13	3.9039	0.000458852	3.39648	0.536835	0.0329103
0.807053	GOTERM_BP_FAT	GO:0045893~positive regulation of transcription, DNA-dependent	20	6.00601	0.000481091	2.4745	0.553798	0.0330653
0.858953	GOTERM_BP_FAT	GO:0010558~negative regulation of macromolecule biosynthetic process	20	6.00601	0.000512155	2.46266	0.576458	0.0337804
0.881316	GOTERM_BP_FAT	GO:0051254~positive regulation of RNA metabolic process	20	6.00601	0.000525544	2.45679	0.585868	0.0333381
0.964077	GOTERM_BP_FAT	GO:0048666~neuron development	16	4.8048	0.000575122	2.82026	0.618924	0.0351009
0.964224	GOTERM_BP_FAT	GO:0010604~positive regulation of macromolecule metabolic process	26	7.80781	0.00057521	2.11408	0.618981	0.0338739
0.813795	SP_PIR_KEYWORDS	nucleus	94	28.2282	0.000618824	1.37297	0.157572	0.0212054
1.35139	GOTERM_BP_FAT	GO:0014706~striated muscle tissue development	10	3.003	0.000807657	4.05273	0.742049	0.045649
1.43563	GOTERM_BP_FAT	GO:0010605~negative regulation of macromolecule metabolic process	22	6.60661	0.000858346	2.23781	0.763088	0.0468683
1.58879	GOTERM_BP_FAT	GO:0001568~blood vessel development	14	4.2042	0.000950616	2.95318	0.79708	0.0501486
1.65809	GOTERM_BP_FAT	GO:0045892~negative regulation of transcription, DNA-dependent	16	4.8048	0.000992405	2.67375	0.810826	0.0507035
1.77313	GOTERM_BP_FAT	GO:0051253~negative regulation of RNA metabolic process	16	4.8048	0.00106184	2.6565	0.83164	0.0525579
1.96167	GOTERM_BP_FAT	GO:0008361~regulation of cell size	9	2.7027	0.00117581	4.28914	0.86096	0.0563776
1.96874	GOTERM_BP_FAT	GO:0001944~vasculature development	14	4.2042	0.00118009	2.8823	0.861955	0.0550058
2.25476	GOTERM_BP_FAT	GO:0040007~growth	12	3.6036	0.00135338	3.20019	0.896807	0.0611389
2.7762	GOTERM_BP_FAT	GO:0045944~positive regulation of transcription from RNA polymerase II promoter	17	5.10511	0.00167054	2.44409	0.939423	0.0729795
2.22637	SP_PIR_KEYWORDS	differentiation	19	5.70571	0.0017042	2.29735	0.376537	0.051142
3.04027	GOTERM_BP_FAT	GO:0000122~negative regulation of transcription from RNA polymerase II promoter	13	3.9039	0.00183178	2.89656	0.953797	0.0777263
3.04128	GOTERM_BP_FAT	GO:0009968~negative regulation of signal transduction	11	3.3033	0.00183239	3.31092	0.953844	0.0758354
2.43714	SP_PIR_KEYWORDS	transferase	41	12.3123	0.00186739	1.64651	0.404141	0.0504576
2.36498	BIOCARTA	m_g1Pathway:Cell Cycle: G1/S Check Point	5	1.5015	0.00234556	8.07586	0.141562	0.141562
3.28459	GOTERM_MF_FAT	GO:0003677~DNA binding	51	15.3153	0.0023612	1.50996	0.644086	0.291323
3.77489	UP_SEQ_FEATURE	domain:Cadherin 2	6	1.8018	0.00240584	6.35754	0.927773	0.927773
3.77489	UP_SEQ_FEATURE	domain:Cadherin 1	6	1.8018	0.00240584	6.35754	0.927773	0.927773
4.39833	GOTERM_BP_FAT	GO:0035270~endocrine system development	7	2.1021	0.00266753	5.004	0.98866	0.105943
5.28657	GOTERM_BP_FAT	GO:0060041~retina development in camera-type eye	5	1.5015	0.00322022	8.04214	0.995524	0.123595
4.46322	GOTERM_MF_FAT	GO:0046872~metal ion binding	94	28.2282	0.00322669	1.28744	0.756428	0.297483
4.2061	SP_PIR_KEYWORDS	zinc-finger	36	10.8108	0.00325	1.66305	0.594128	0.0787044
5.53809	GOTERM_BP_FAT	GO:0010648~negative regulation of cell communication	11	3.3033	0.00337761	3.04391	0.996565	0.126364
5.72793	GOTERM_BP_FAT	GO:0001654~eye development	10	3.003	0.00349666	3.27832	0.997189	0.127689
3.96847	KEGG_PATHWAY	mmu04914:Progesterone-mediated oocyte maturation	7	2.1021	0.00364853	4.63276	0.303624	0.303624
6.17017	GOTERM_BP_FAT	GO:0043010~camera-type eye development	9	2.7027	0.00377488	3.56329	0.99824	0.134239
5.53441	INTERPRO	IPR006020:Phosphotyrosine interaction region	5	1.5015	0.00379041	7.73919	0.92148	0.92148
4.2803	KEGG_PATHWAY	mmu04114:Oocyte meiosis	8	2.4024	0.00394101	3.91338	0.323573	0.177548
5.2165	SP_PIR_KEYWORDS	cytoplasm	74	22.2222	0.00405035	1.35882	0.675096	0.0894309
5.88663	GOTERM_MF_FAT	GO:0043169~cation binding	94	28.2282	0.00428525	1.27584	0.846902	0.312941
7.03185	GOTERM_BP_FAT	GO:0007267~cell-cell signaling	14	4.2042	0.00432053	2.48474	0.999298	0.149015
6.72471	UP_SEQ_FEATURE	mutagenesis site	26	7.80781	0.00434825	1.829	0.991385	0.907184
6.0448	SP_PIR_KEYWORDS	glycoprotein	85	25.5255	0.00471237	1.31325	0.729751	0.0957479
7.81734	GOTERM_BP_FAT	GO:0048738~cardiac muscle tissue development	6	1.8018	0.0048221	5.41786	0.999698	0.161568
8.58746	GOTERM_BP_FAT	GO:0060707~trophoblast giant cell differentiation	3	0.900901	0.00531778	25.7348	0.999869	0.173247
8.59591	GOTERM_BP_FAT	GO:0006928~cell motion	16	4.8048	0.00532323	2.24391	0.99987	0.170123
8.79262	UP_SEQ_FEATURE	domain:Cadherin 5	5	1.5015	0.00574456	6.87302	0.998137	0.876946
7.98821	GOTERM_MF_FAT	GO:0031420~alkali metal ion binding	11	3.3033	0.00587567	2.81569	0.923864	0.348974
7.56006	SP_PIR_KEYWORDS	ATP	9	2.7027	0.00593751	3.3151	0.807872	0.111151
9.64719	GOTERM_BP_FAT	GO:0007242~intracellular signaling cascade	30	9.00901	0.00600631	1.68753	0.999959	0.186316
8.51075	GOTERM_MF_FAT	GO:0043167~ion binding	94	28.2282	0.00627634	1.25995	0.936162	0.32501
8.04716	SP_PIR_KEYWORDS	magnesium	16	4.8048	0.00633529	2.20824	0.828034	0.110738
9.84359	UP_SEQ_FEATURE	compositionally biased region:Pro-rich	25	7.50751	0.00646563	1.79846	0.999156	0.829535
9.50114	INTERPRO	IPR000233:Cadherin cytoplasmic region	4	1.2012	0.00663688	10.2292	0.988455	0.892554
8.4208	SP_PIR_KEYWORDS	nucleotide-binding	44	13.2132	0.00664175	1.50048	0.842117	0.108963
9.28685	GOTERM_MF_FAT	GO:0016564~transcription repressor activity	11	3.3033	0.00687539	2.74897	0.95095	0.313992
8.91481	SP_PIR_KEYWORDS	DNA binding	12	3.6036	0.0070487	2.58697	0.859057	0.108865
7.5536	KEGG_PATHWAY	mmu04110:Cell cycle	8	2.4024	0.00706454	3.51593	0.504343	0.208604
11.3739	GOTERM_BP_FAT	GO:0016477~cell migration	12	3.6036	0.00714462	2.57348	0.999994	0.213758
11.6987	GOTERM_BP_FAT	GO:0048568~embryonic organ development	12	3.6036	0.00736106	2.56281	0.999996	0.215685
11.9519	GOTERM_BP_FAT	GO:0001655~urogenital system development	9	2.7027	0.00753032	3.17279	0.999997	0.216334
11.7508	UP_SEQ_FEATURE	compositionally biased region:Poly-Ala	13	3.9039	0.00779448	2.42192	0.999804	0.818666
12.4051	GOTERM_BP_FAT	GO:0045165~cell fate commitment	9	2.7027	0.00783441	3.15121	0.999998	0.220318
10.1213	GOTERM_CC_FAT	GO:0030054~cell junction	16	4.8048	0.0081908	2.12834	0.86993	0.86993
13.9028	GOTERM_BP_FAT	GO:0001558~regulation of cell growth	7	2.1021	0.00885005	3.91617	1	0.241238
11.1772	SP_PIR_KEYWORDS	cell adhesion	15	4.5045	0.00893889	2.19552	0.916858	0.129056
14.1692	GOTERM_BP_FAT	GO:0045596~negative regulation of cell differentiation	10	3.003	0.0090324	2.82801	1	0.241686
14.5751	GOTERM_BP_FAT	GO:0043408~regulation of MAPKKK cascade	7	2.1021	0.00931135	3.87406	1	0.244328
11.4893	GOTERM_CC_FAT	GO:0005886~plasma membrane	62	18.6186	0.00936256	1.33387	0.902981	0.688522
14.724	GOTERM_BP_FAT	GO:0007389~pattern specification process	13	3.9039	0.00941394	2.35601	1	0.242915
11.3323	SMART	SM00462:PTB	5	1.5015	0.00985976	5.86072	0.805035	0.805035
12.5924	SP_PIR_KEYWORDS	lipoprotein	20	6.00601	0.0101439	1.88862	0.940645	0.138123
13.6703	GOTERM_MF_FAT	GO:0016563~transcription activator activity	12	3.6036	0.010351	2.4431	0.989401	0.396627
15.6712	UP_SEQ_FEATURE	domain:Cadherin 4	5	1.5015	0.0106129	5.77958	0.999991	0.856308
14.3953	GOTERM_MF_FAT	GO:0000287~magnesium ion binding	16	4.8048	0.0109416	2.06279	0.991834	0.381701
17.3893	GOTERM_BP_FAT	GO:0040008~regulation of growth	12	3.6036	0.0112801	2.41264	1	0.27964
16.8343	UP_SEQ_FEATURE	domain:Cadherin 3	5	1.5015	0.0114726	5.65115	0.999997	0.83444
17.8222	GOTERM_BP_FAT	GO:0007423~sensory organ development	12	3.6036	0.0115886	2.40325	1	0.28202
15.5219	GOTERM_MF_FAT	GO:0019899~enzyme binding	11	3.3033	0.0118686	2.53289	0.99458	0.377698
18.4463	GOTERM_BP_FAT	GO:0007162~negative regulation of cell adhesion	4	1.2012	0.012036	8.23515	1	0.287123
19.9503	GOTERM_BP_FAT	GO:0032535~regulation of cellular component size	9	2.7027	0.0131274	2.87719	1	0.304612
16.3479	SP_PIR_KEYWORDS	metal-binding	64	19.2192	0.0134316	1.32725	0.976383	0.170795
18.8048	INTERPRO	IPR017441:Protein kinase, ATP binding site	16	4.8048	0.0137987	2.01517	0.999909	0.955094
20.0222	UP_SEQ_FEATURE	domain:PID	4	1.2012	0.0138883	7.82466	1	0.851518
21.0985	GOTERM_BP_FAT	GO:0003006~reproductive developmental process	12	3.6036	0.0139737	2.33953	1	0.316571
22.3103	GOTERM_BP_FAT	GO:0001709~cell fate determination	4	1.2012	0.0148796	7.62514	1	0.329047
14.9361	BIOCARTA	m_cellcyclePathway:Cyclins and Cell Cycle Regulation	4	1.2012	0.0157468	7.02249	0.643594	0.403002
18.8467	GOTERM_CC_FAT	GO:0044459~plasma membrane part	38	11.4114	0.0159665	1.45484	0.981531	0.735668
24.3456	GOTERM_BP_FAT	GO:0030336~negative regulation of cell migration	4	1.2012	0.0164314	7.35281	1	0.352172
19.8991	SP_PIR_KEYWORDS	kinase	22	6.60661	0.0166684	1.73075	0.990496	0.198858
25.7881	GOTERM_BP_FAT	GO:0007178~transmembrane receptor protein serine/threonine kinase signaling pathway	6	1.8018	0.0175552	3.95921	1	0.366785
26.7207	GOTERM_BP_FAT	GO:0008354~germ cell migration	3	0.900901	0.0182927	14.0372	1	0.374438
23.0146	GOTERM_MF_FAT	GO:0032553~ribonucleotide binding	47	14.1141	0.0183434	1.37991	0.999694	0.490441
23.0146	GOTERM_MF_FAT	GO:0032555~purine ribonucleotide binding	47	14.1141	0.0183434	1.37991	0.999694	0.490441
23.2151	GOTERM_MF_FAT	GO:0043565~sequence-specific DNA binding	19	5.70571	0.0185246	1.80193	0.999717	0.466636
18.824	KEGG_PATHWAY	mmu04270:Vascular smooth muscle contraction	7	2.1021	0.0186489	3.28154	0.844899	0.372442
27.7745	GOTERM_BP_FAT	GO:0021543~pallium development	5	1.5015	0.0191368	4.85563	1	0.383461
25.2972	INTERPRO	IPR001881:EGF-like calcium-binding	6	1.8018	0.0192656	3.8781	0.999998	0.961553
22.98	SP_PIR_KEYWORDS	potassium	7	2.1021	0.0195858	3.29949	0.995827	0.220459
23.7285	SP_PIR_KEYWORDS	ionic channel	12	3.6036	0.0203108	2.21741	0.9966	0.218962
23.6672	GOTERM_CC_FAT	GO:0005578~proteinaceous extracellular matrix	11	3.3033	0.0206	2.31556	0.994271	0.724878
26.9145	INTERPRO	IPR000719:Protein kinase, core	16	4.8048	0.0206964	1.91667	0.999999	0.939337
29.7977	GOTERM_BP_FAT	GO:0022402~cell cycle process	15	4.5045	0.0207903	1.96449	1	0.404367
30.783	GOTERM_BP_FAT	GO:0040013~negative regulation of locomotion	4	1.2012	0.0216119	6.64125	1	0.411997
30.8108	GOTERM_BP_FAT	GO:0050864~regulation of B cell activation	5	1.5015	0.0216353	4.67906	1	0.407858
30.8571	GOTERM_BP_FAT	GO:0060706~cell differentiation involved in embryonic placenta development	3	0.900901	0.0216741	12.8674	1	0.404031
28.1819	INTERPRO	IPR000152:EGF-type aspartate/asparagine hydroxylation conserved site	6	1.8018	0.0218384	3.75433	1	0.915046
25.6152	SP_PIR_KEYWORDS	golgi apparatus	18	5.40541	0.0221681	1.81041	0.99799	0.227972
31.9461	GOTERM_BP_FAT	GO:0048870~cell motility	12	3.6036	0.022596	2.17478	1	0.412768
31.9461	GOTERM_BP_FAT	GO:0051674~localization of cell	12	3.6036	0.022596	2.17478	1	0.412768
30.9027	UP_SEQ_FEATURE	zinc finger region:RING-type	9	2.7027	0.0228738	2.60081	1	0.939495
32.3667	GOTERM_BP_FAT	GO:0002819~regulation of adaptive immune response	5	1.5015	0.0229558	4.59551	1	0.413453
32.3667	GOTERM_BP_FAT	GO:0002822~regulation of adaptive immune response based on somatic recombination of immune receptors built from immunoglobulin superfamily domains	5	1.5015	0.0229558	4.59551	1	0.413453
32.5806	GOTERM_BP_FAT	GO:0001501~skeletal system development	12	3.6036	0.0231396	2.16715	1	0.411722
33.0151	GOTERM_BP_FAT	GO:0051271~negative regulation of cell motion	4	1.2012	0.0235145	6.43371	1	0.41261
33.1352	GOTERM_BP_FAT	GO:0051094~positive regulation of developmental process	10	3.003	0.0236186	2.40513	1	0.409873
33.6931	GOTERM_BP_FAT	GO:0006468~protein amino acid phosphorylation	21	6.30631	0.0241044	1.68885	1	0.412221
27.2464	GOTERM_CC_FAT	GO:0005794~Golgi apparatus	19	5.70571	0.0242185	1.74176	0.997712	0.703593
29.4875	GOTERM_MF_FAT	GO:0030955~potassium ion binding	7	2.1021	0.0244272	3.12806	0.99998	0.537886
30.364	GOTERM_MF_FAT	GO:0032559~adenyl ribonucleotide binding	39	11.7117	0.0252906	1.40855	0.999986	0.525871
35.2777	GOTERM_BP_FAT	GO:0048546~digestive tract morphogenesis	4	1.2012	0.0255051	6.23875	1	0.426199
35.728	GOTERM_BP_FAT	GO:0031175~neuron projection development	10	3.003	0.025909	2.361	1	0.427214
29.0208	GOTERM_CC_FAT	GO:0031012~extracellular matrix	11	3.3033	0.0260737	2.22563	0.998573	0.66446
35.9956	GOTERM_BP_FAT	GO:0009101~glycoprotein biosynthetic process	7	2.1021	0.0261503	3.07938	1	0.426198
25.7219	KEGG_PATHWAY	mmu04722:Neurotrophin signaling pathway	7	2.1021	0.026484	3.02911	0.92986	0.412249
36.66	GOTERM_BP_FAT	GO:0009791~post-embryonic development	6	1.8018	0.0267536	3.54963	1	0.429614
37.5632	GOTERM_BP_FAT	GO:0055123~digestive system development	4	1.2012	0.0275833	6.05526	1	0.435626
37.9407	GOTERM_BP_FAT	GO:0051327~M phase of meiotic cell cycle	6	1.8018	0.0279335	3.5093	1	0.435843
37.9407	GOTERM_BP_FAT	GO:0007126~meiosis	6	1.8018	0.0279335	3.5093	1	0.435843
38.6694	GOTERM_BP_FAT	GO:0007049~cell cycle	20	6.00601	0.0286151	1.68477	1	0.439885
31.9884	SP_PIR_KEYWORDS	ubl conjugation pathway	16	4.8048	0.0287808	1.83868	0.999693	0.276438
39.221	GOTERM_BP_FAT	GO:0048844~artery morphogenesis	3	0.900901	0.0291361	11.0292	1	0.44199
39.221	GOTERM_BP_FAT	GO:0045191~regulation of isotype switching	3	0.900901	0.0291361	11.0292	1	0.44199
34.2018	GOTERM_MF_FAT	GO:0000166~nucleotide binding	54	16.2162	0.0291939	1.30436	0.999998	0.554798
36.2479	INTERPRO	IPR013091:EGF calcium-binding	5	1.5015	0.0295806	4.26217	1	0.943527
36.4222	INTERPRO	IPR002126:Cadherin	6	1.8018	0.0297578	3.45988	1	0.920345
38.356	UP_SEQ_FEATURE	domain:Actin-binding	3	0.900901	0.0298304	10.8986	1	0.963265
38.356	UP_SEQ_FEATURE	repeat:Spectrin 4	3	0.900901	0.0298304	10.8986	1	0.963265
38.356	UP_SEQ_FEATURE	domain:EGF-like 9; calcium-binding	3	0.900901	0.0298304	10.8986	1	0.963265
40.5307	GOTERM_BP_FAT	GO:0051321~meiotic cell cycle	6	1.8018	0.0303912	3.43131	1	0.452186
41.3598	GOTERM_BP_FAT	GO:0010627~regulation of protein kinase cascade	8	2.4024	0.0311993	2.6565	1	0.457179
34.0077	GOTERM_CC_FAT	GO:0045202~synapse	11	3.3033	0.0315267	2.15586	0.999645	0.678556
35.4434	SP_PIR_KEYWORDS	palmitate	9	2.7027	0.0326091	2.43	0.999897	0.297566
37.8787	GOTERM_MF_FAT	GO:0005524~ATP binding	38	11.4114	0.0331373	1.3886	1	0.579477
43.3623	GOTERM_BP_FAT	GO:0055010~ventricular cardiac muscle morphogenesis	3	0.900901	0.0331962	10.2939	1	0.474472
43.3623	GOTERM_BP_FAT	GO:0007143~female meiosis	3	0.900901	0.0331962	10.2939	1	0.474472
40.0982	INTERPRO	IPR001571:GPCR, family 2, vasoactive intestinal peptide receptor	2	0.600601	0.0336045	58.8179	1	0.921501
42.2846	UP_SEQ_FEATURE	compositionally biased region:Poly-Pro	13	3.9039	0.0338213	1.96781	1	0.967041
44.4821	GOTERM_BP_FAT	GO:0031016~pancreas development	4	1.2012	0.0343419	5.56429	1	0.482356
39.169	GOTERM_MF_FAT	GO:0008066~glutamate receptor activity	4	1.2012	0.0345727	5.55054	1	0.574377
44.7255	GOTERM_BP_FAT	GO:0008544~epidermis development	7	2.1021	0.0345939	2.8823	1	0.481084
37.1707	SP_PIR_KEYWORDS	serine/threonine-specific protein kinase	4	1.2012	0.0345946	5.56199	0.999942	0.30316
39.2705	GOTERM_MF_FAT	GO:0017076~purine nucleotide binding	47	14.1141	0.0346868	1.3246	1	0.556014
37.3882	SP_PIR_KEYWORDS	voltage-gated channel	7	2.1021	0.0348482	2.884	0.999946	0.295945
45.3765	GOTERM_BP_FAT	GO:0001701~in utero embryonic development	11	3.3033	0.0352729	2.12047	1	0.484063
43.8456	UP_SEQ_FEATURE	domain:EGF-like 6	4	1.2012	0.0354783	5.49841	1	0.962528
40.1092	GOTERM_MF_FAT	GO:0005267~potassium channel activity	7	2.1021	0.0356366	2.86133	1	0.547458
38.516	SP_PIR_KEYWORDS	ion transport	17	5.10511	0.0361763	1.74132	0.999963	0.296686
39.1257	SP_PIR_KEYWORDS	potassium channel	5	1.5015	0.0369038	3.97285	0.99997	0.29333
47.0335	GOTERM_BP_FAT	GO:0030817~regulation of cAMP biosynthetic process	5	1.5015	0.0370361	3.95921	1	0.497381
39.7195	SP_PIR_KEYWORDS	atp-binding	33	9.90991	0.0376186	1.42615	0.999976	0.290096
45.8819	UP_SEQ_FEATURE	glycosylation site:N-linked (GlcNAc...)	82	24.6246	0.0377058	1.21096	1	0.960268
46.451	UP_SEQ_FEATURE	repeat:Spectrin 3	3	0.900901	0.0383423	9.53631	1	0.952487
40.4772	SP_PIR_KEYWORDS	synapse	9	2.7027	0.0385404	2.35014	0.999981	0.288382
38.7163	PIR_SUPERFAMILY	PIRSF002504:cadherin	3	0.900901	0.038868	9.44582	0.999293	0.999293
49.0737	GOTERM_BP_FAT	GO:0035264~multicellular organism growth	4	1.2012	0.0392796	5.27894	1	0.514505
49.0737	GOTERM_BP_FAT	GO:0030850~prostate gland development	4	1.2012	0.0392796	5.27894	1	0.514505
50.3031	GOTERM_BP_FAT	GO:0048608~reproductive structure development	7	2.1021	0.0406729	2.77145	1	0.523263
50.3305	GOTERM_BP_FAT	GO:0007167~enzyme linked receptor protein signaling pathway	11	3.3033	0.0407043	2.07387	1	0.519809
50.3358	GOTERM_BP_FAT	GO:0030814~regulation of cAMP metabolic process	5	1.5015	0.0407103	3.84102	1	0.516179
44.6836	GOTERM_MF_FAT	GO:0022836~gated channel activity	11	3.3033	0.0410449	2.06417	1	0.581948
42.903	SP_PIR_KEYWORDS	transcription factor	4	1.2012	0.0415661	5.17395	0.999992	0.299781
45.266	GOTERM_MF_FAT	GO:0022838~substrate specific channel activity	13	3.9039	0.0417631	1.90414	1	0.571467
51.9608	GOTERM_BP_FAT	GO:0006886~intracellular protein transport	11	3.3033	0.0426036	2.05133	1	0.528911
44.3827	SP_PIR_KEYWORDS	potassium transport	6	1.8018	0.0434707	3.11888	0.999995	0.303778
53.0249	GOTERM_BP_FAT	GO:0030900~forebrain development	8	2.4024	0.0438763	2.46561	1	0.535963
39.4382	KEGG_PATHWAY	mmu05220:Chronic myeloid leukemia	5	1.5015	0.0442597	3.70098	0.988685	0.526185
49.4538	INTERPRO	IPR018297:Adenylyl cyclase class-3/4/guanylyl cyclase, conserved site	3	0.900901	0.0444892	8.82268	1	0.952599
53.585	GOTERM_BP_FAT	GO:0007190~activation of adenylate cyclase activity	4	1.2012	0.0445571	5.02143	1	0.537959
47.5195	GOTERM_MF_FAT	GO:0022803~passive transmembrane transporter activity	13	3.9039	0.0446106	1.87806	1	0.579827
47.5195	GOTERM_MF_FAT	GO:0015267~channel activity	13	3.9039	0.0446106	1.87806	1	0.579827
53.6408	GOTERM_BP_FAT	GO:0001525~angiogenesis	7	2.1021	0.0446253	2.70893	1	0.534935
53.6408	GOTERM_BP_FAT	GO:0009991~response to extracellular stimulus	7	2.1021	0.0446253	2.70893	1	0.534935
53.6408	GOTERM_BP_FAT	GO:0007398~ectoderm development	7	2.1021	0.0446253	2.70893	1	0.534935
45.3776	SP_PIR_KEYWORDS	serine/threonine-protein kinase	13	3.9039	0.0447778	1.88297	0.999997	0.30411
52.8685	UP_SEQ_FEATURE	DNA-binding region:Fork-head	4	1.2012	0.0459963	4.96198	1	0.967446
54.8706	GOTERM_BP_FAT	GO:0007155~cell adhesion	18	5.40541	0.0461495	1.65143	1	0.543656
54.9945	GOTERM_BP_FAT	GO:0021700~developmental maturation	6	1.8018	0.0463051	3.05761	1	0.541365
55.2102	GOTERM_BP_FAT	GO:0055008~cardiac muscle tissue morphogenesis	3	0.900901	0.0465772	8.57828	1	0.540023
55.2102	GOTERM_BP_FAT	GO:0060415~muscle tissue morphogenesis	3	0.900901	0.0465772	8.57828	1	0.540023
55.2252	GOTERM_BP_FAT	GO:0030808~regulation of nucleotide biosynthetic process	5	1.5015	0.0465962	3.67641	1	0.536724
55.2252	GOTERM_BP_FAT	GO:0030802~regulation of cyclic nucleotide biosynthetic process	5	1.5015	0.0465962	3.67641	1	0.536724
55.2252	GOTERM_BP_FAT	GO:0002703~regulation of leukocyte mediated immunity	5	1.5015	0.0465962	3.67641	1	0.536724
46.775	SP_PIR_KEYWORDS	manganese	7	2.1021	0.0466513	2.6851	0.999998	0.307605
46.775	SP_PIR_KEYWORDS	prenylation	7	2.1021	0.0466513	2.6851	0.999998	0.307605
55.6399	GOTERM_BP_FAT	GO:0022610~biological adhesion	18	5.40541	0.0471229	1.6485	1	0.537418
49.4471	GOTERM_MF_FAT	GO:0003779~actin binding	11	3.3033	0.047138	2.014	1	0.584882
49.4639	GOTERM_MF_FAT	GO:0019838~growth factor binding	5	1.5015	0.0471603	3.66182	1	0.5702
38.9538	BIOCARTA	m_slrp2Pathway:Function of SLRP in Bone: An Integrated View	2	0.600601	0.0472706	40.3793	0.957044	0.64978
55.7655	GOTERM_BP_FAT	GO:0006796~phosphate metabolic process	25	7.50751	0.0472833	1.48585	1	0.535281
55.7655	GOTERM_BP_FAT	GO:0006793~phosphorus metabolic process	25	7.50751	0.0472833	1.48585	1	0.535281
55.7952	GOTERM_BP_FAT	GO:0051349~positive regulation of lyase activity	4	1.2012	0.0473213	4.90188	1	0.532233
55.7952	GOTERM_BP_FAT	GO:0045762~positive regulation of adenylate cyclase activity	4	1.2012	0.0473213	4.90188	1	0.532233
55.7952	GOTERM_BP_FAT	GO:0031281~positive regulation of cyclase activity	4	1.2012	0.0473213	4.90188	1	0.532233
51.8931	INTERPRO	IPR001828:Extracellular ligand-binding receptor	4	1.2012	0.0476365	4.90149	1	0.948844
54.1605	UP_SEQ_FEATURE	repeat:Spectrin 1	3	0.900901	0.0476548	8.47672	1	0.964187
54.1605	UP_SEQ_FEATURE	repeat:Spectrin 2	3	0.900901	0.0476548	8.47672	1	0.964187
46.9466	GOTERM_CC_FAT	GO:0031225~anchored to membrane	8	2.4024	0.0476808	2.41623	0.999995	0.780083
52.6433	INTERPRO	IPR001054:Adenylyl cyclase class-3/4/guanylyl cyclase	3	0.900901	0.0486344	8.40255	1	0.938189
54.9775	UP_SEQ_FEATURE	domain:Protein kinase	16	4.8048	0.0487262	1.70959	1	0.959475
50.7283	GOTERM_MF_FAT	GO:0030554~adenyl nucleotide binding	39	11.7117	0.0488678	1.33972	1	0.569196
46.2097	PIR_SUPERFAMILY	PIRSF016369:PIRSF016369	2	0.600601	0.0489633	39.8824	0.999898	0.989883
46.2097	PIR_SUPERFAMILY	PIRSF500790:vasoactive intestinal polypeptide/pituitary adenylate cyclase-activating polypeptide receptor	2	0.600601	0.0489633	39.8824	0.999898	0.989883
57.7624	GOTERM_BP_FAT	GO:0008284~positive regulation of cell proliferation	11	3.3033	0.0498932	1.99354	1	0.548295
53.6393	INTERPRO	IPR013721:STAG	2	0.600601	0.0499822	39.2119	1	0.928825
58.4134	GOTERM_BP_FAT	GO:0021537~telencephalon development	5	1.5015	0.0507692	3.57428	1	0.551401
49.1373	GOTERM_CC_FAT	GO:0045211~postsynaptic membrane	6	1.8018	0.0507709	2.97714	0.999998	0.762071
58.8817	GOTERM_BP_FAT	GO:0045793~positive regulation of cell size	3	0.900901	0.0514073	8.12679	1	0.552729
50.4941	SP_PIR_KEYWORDS	membrane protein	4	1.2012	0.0518684	4.73361	1	0.328838
57.3715	UP_SEQ_FEATURE	metal ion-binding site:Magnesium	6	1.8018	0.0519743	2.96274	1	0.960641
48.1721	SMART	SM00179:EGF_CA	6	1.8018	0.0527062	2.9368	0.999868	0.988519
59.9792	GOTERM_BP_FAT	GO:0030799~regulation of cyclic nucleotide metabolic process	5	1.5015	0.0529302	3.52532	1	0.560279
50.6512	GOTERM_CC_FAT	GO:0044456~synapse part	8	2.4024	0.0529791	2.35925	0.999999	0.740751
43.0948	BIOCARTA	m_tgfbPathway:TGF beta signaling pathway	3	0.900901	0.0538142	7.57112	0.972555	0.592979
60.6945	GOTERM_BP_FAT	GO:0045597~positive regulation of cell differentiation	8	2.4024	0.0539438	2.3529	1	0.564088
54.5222	GOTERM_MF_FAT	GO:0001883~purine nucleoside binding	39	11.7117	0.0542469	1.32847	1	0.59453
61.0815	GOTERM_BP_FAT	GO:0032504~multicellular organism reproduction	14	4.2042	0.0544995	1.7618	1	0.564686
61.0815	GOTERM_BP_FAT	GO:0048609~reproductive process in a multicellular organism	14	4.2042	0.0544995	1.7618	1	0.564686
61.1697	GOTERM_BP_FAT	GO:0022403~cell cycle phase	12	3.6036	0.054627	1.88304	1	0.562367
57.4466	INTERPRO	IPR017442:Serine/threonine protein kinase-related	12	3.6036	0.0553968	1.8872	1	0.934611
55.4382	GOTERM_MF_FAT	GO:0016309~1-phosphatidylinositol-5-phosphate 4-kinase activity	2	0.600601	0.0556081	35.1534	1	0.590553
62.1795	GOTERM_BP_FAT	GO:0046328~regulation of JNK cascade	4	1.2012	0.0561051	4.57508	1	0.569155
62.1795	GOTERM_BP_FAT	GO:0009124~nucleoside monophosphate biosynthetic process	4	1.2012	0.0561051	4.57508	1	0.569155
62.3831	GOTERM_BP_FAT	GO:0007566~embryo implantation	3	0.900901	0.0564076	7.72045	1	0.568022
60.6449	UP_SEQ_FEATURE	compositionally biased region:Poly-Gly	9	2.7027	0.0567039	2.1694	1	0.964984
62.5977	GOTERM_BP_FAT	GO:0051726~regulation of cell cycle	9	2.7027	0.0567281	2.16461	1	0.567025
62.6014	GOTERM_BP_FAT	GO:0001822~kidney development	6	1.8018	0.0567336	2.88615	1	0.563979
47.6676	KEGG_PATHWAY	mmu05200:Pathways in cancer	11	3.3033	0.0567767	1.9158	0.996932	0.562501
62.7478	GOTERM_BP_FAT	GO:0002827~positive regulation of T-helper 1 type immune response	2	0.600601	0.0569534	34.3131	1	0.562367
62.7478	GOTERM_BP_FAT	GO:0032722~positive regulation of chemokine production	2	0.600601	0.0569534	34.3131	1	0.562367
62.7478	GOTERM_BP_FAT	GO:0019276~UDP-N-acetylgalactosamine metabolic process	2	0.600601	0.0569534	34.3131	1	0.562367
53.3086	GOTERM_CC_FAT	GO:0019897~extrinsic to plasma membrane	4	1.2012	0.0570107	4.54691	1	0.733778
63.0439	GOTERM_BP_FAT	GO:0006140~regulation of nucleotide metabolic process	5	1.5015	0.0574001	3.43131	1	0.562251
63.0439	GOTERM_BP_FAT	GO:0080135~regulation of cellular response to stress	5	1.5015	0.0574001	3.43131	1	0.562251
63.0439	GOTERM_BP_FAT	GO:0048469~cell maturation	5	1.5015	0.0574001	3.43131	1	0.562251
61.275	UP_SEQ_FEATURE	repeat:Plectin 11	2	0.600601	0.0576565	33.9069	1	0.960816
61.275	UP_SEQ_FEATURE	repeat:Plectin 9	2	0.600601	0.0576565	33.9069	1	0.960816
61.275	UP_SEQ_FEATURE	repeat:Plectin 10	2	0.600601	0.0576565	33.9069	1	0.960816
61.275	UP_SEQ_FEATURE	repeat:Plectin 8	2	0.600601	0.0576565	33.9069	1	0.960816
61.275	UP_SEQ_FEATURE	domain:SCD	2	0.600601	0.0576565	33.9069	1	0.960816
61.2991	UP_SEQ_FEATURE	domain:KH 1	3	0.900901	0.0576931	7.62905	1	0.954372
61.2991	UP_SEQ_FEATURE	metal ion-binding site:Magnesium; via carbonyl oxygen	3	0.900901	0.0576931	7.62905	1	0.954372
61.2991	UP_SEQ_FEATURE	domain:KH 2	3	0.900901	0.0576931	7.62905	1	0.954372
61.2991	UP_SEQ_FEATURE	domain:EGF-like 8; calcium-binding	3	0.900901	0.0576931	7.62905	1	0.954372
54.6227	SP_PIR_KEYWORDS	chromatin regulator	8	2.4024	0.0581024	2.3175	1	0.353601
59.2517	INTERPRO	IPR006210:EGF-like	8	2.4024	0.0581239	2.31795	1	0.931073
59.4825	INTERPRO	IPR011993:Pleckstrin homology-type	10	3.003	0.0584808	2.03522	1	0.919814
57.4395	GOTERM_MF_FAT	GO:0001882~nucleoside binding	39	11.7117	0.0586747	1.31995	1	0.597946
64.2102	GOTERM_BP_FAT	GO:0070302~regulation of stress-activated protein kinase signaling pathway	4	1.2012	0.0591935	4.47563	1	0.570733
65.0732	GOTERM_BP_FAT	GO:0006811~ion transport	21	6.30631	0.0605562	1.51807	1	0.576274
59.2485	GOTERM_MF_FAT	GO:0005083~small GTPase regulator activity	9	2.7027	0.0615643	2.12812	1	0.603699
66.1856	GOTERM_BP_FAT	GO:0030308~negative regulation of cell growth	4	1.2012	0.0623602	4.3804	1	0.584343
64.6153	UP_SEQ_FEATURE	site:Cleavage; by caspase-3	3	0.900901	0.0629625	7.26576	1	0.960244
64.6153	UP_SEQ_FEATURE	domain:CH 2	3	0.900901	0.0629625	7.26576	1	0.960244
64.6153	UP_SEQ_FEATURE	domain:CH 1	3	0.900901	0.0629625	7.26576	1	0.960244
67.7718	GOTERM_BP_FAT	GO:0016310~phosphorylation	21	6.30631	0.0650316	1.50538	1	0.597234
68.1026	GOTERM_BP_FAT	GO:0007179~transforming growth factor beta receptor signaling pathway	4	1.2012	0.0656041	4.28914	1	0.597614
68.1804	GOTERM_BP_FAT	GO:0034613~cellular protein localization	11	3.3033	0.0657397	1.89353	1	0.595479
68.4256	GOTERM_BP_FAT	GO:0009100~glycoprotein metabolic process	7	2.1021	0.0661688	2.45094	1	0.595049
53.339	KEGG_PATHWAY	mmu04350:TGF-beta signaling pathway	5	1.5015	0.0664927	3.23304	0.998899	0.573217
68.8314	GOTERM_BP_FAT	GO:0019827~stem cell maintenance	3	0.900901	0.0668859	7.0186	1	0.596263
68.8314	GOTERM_BP_FAT	GO:0007157~heterophilic cell adhesion	3	0.900901	0.0668859	7.0186	1	0.596263
68.8314	GOTERM_BP_FAT	GO:0035265~organ growth	3	0.900901	0.0668859	7.0186	1	0.596263
69.6643	GOTERM_BP_FAT	GO:0070727~cellular macromolecule localization	11	3.3033	0.0683856	1.88095	1	0.601828
69.8472	GOTERM_BP_FAT	GO:0007507~heart development	9	2.7027	0.0687201	2.07725	1	0.600851
63.6653	GOTERM_MF_FAT	GO:0005216~ion channel activity	12	3.6036	0.0691538	1.81307	1	0.635851
70.1517	GOTERM_BP_FAT	GO:0043632~modification-dependent macromolecule catabolic process	16	4.8048	0.0692812	1.62109	1	0.601132
70.1517	GOTERM_BP_FAT	GO:0019941~modification-dependent protein catabolic process	16	4.8048	0.0692812	1.62109	1	0.601132
61.931	SP_PIR_KEYWORDS	spermatogenesis	6	1.8018	0.0705501	2.71317	1	0.405265
70.9055	GOTERM_BP_FAT	GO:0015672~monovalent inorganic cation transport	11	3.3033	0.0706938	1.86854	1	0.606022
66.9872	INTERPRO	IPR001610:PAC motif	3	0.900901	0.0712573	6.78668	1	0.945712
66.9872	INTERPRO	IPR001589:Actinin-type, actin-binding, conserved site	3	0.900901	0.0712573	6.78668	1	0.945712
71.4905	GOTERM_BP_FAT	GO:0035295~tube development	10	3.003	0.0718141	1.94961	1	0.609241
71.7654	GOTERM_BP_FAT	GO:0048864~stem cell development	3	0.900901	0.0723479	6.71344	1	0.609315
71.8795	GOTERM_BP_FAT	GO:0031667~response to nutrient levels	6	1.8018	0.072571	2.68538	1	0.607759
71.9214	GOTERM_BP_FAT	GO:0019226~transmission of nerve impulse	9	2.7027	0.0726532	2.04968	1	0.605482
62.4514	GOTERM_CC_FAT	GO:0042734~presynaptic membrane	3	0.900901	0.0727171	6.69857	1	0.789919
54.0151	BIOCARTA	m_ctcfPathway:CTCF: First Multivalent Nuclear Factor	3	0.900901	0.0733899	6.37568	0.992948	0.628755
63.4886	SP_PIR_KEYWORDS	tumor suppressor	5	1.5015	0.0734868	3.16022	1	0.410549
63.4506	GOTERM_CC_FAT	GO:0016323~basolateral plasma membrane	6	1.8018	0.0746427	2.66043	1	0.772339
66.6209	GOTERM_MF_FAT	GO:0016849~phosphorus-oxygen lyase activity	3	0.900901	0.0747273	6.59127	1	0.653765
66.6209	GOTERM_MF_FAT	GO:0009975~cyclase activity	3	0.900901	0.0747273	6.59127	1	0.653765
73.1972	GOTERM_BP_FAT	GO:0022408~negative regulation of cell-cell adhesion	2	0.600601	0.0752104	25.7348	1	0.615996
69.2603	INTERPRO	IPR018097:EGF-like calcium-binding, conserved site	5	1.5015	0.0756663	3.12861	1	0.946535
71.7748	UP_SEQ_FEATURE	repeat:Plectin 3	2	0.600601	0.0761292	25.4302	1	0.976624
71.7748	UP_SEQ_FEATURE	repeat:Plectin 5	2	0.600601	0.0761292	25.4302	1	0.976624
71.7748	UP_SEQ_FEATURE	repeat:Plectin 6	2	0.600601	0.0761292	25.4302	1	0.976624
71.7748	UP_SEQ_FEATURE	repeat:Plectin 7	2	0.600601	0.0761292	25.4302	1	0.976624
71.7748	UP_SEQ_FEATURE	repeat:Plectin 4	2	0.600601	0.0761292	25.4302	1	0.976624
73.9969	GOTERM_BP_FAT	GO:0042692~muscle cell differentiation	6	1.8018	0.0768724	2.63947	1	0.621684
73.9969	GOTERM_BP_FAT	GO:0007156~homophilic cell adhesion	6	1.8018	0.0768724	2.63947	1	0.621684
74.2234	GOTERM_BP_FAT	GO:0046907~intracellular transport	14	4.2042	0.0773519	1.67187	1	0.62141
62.6525	SMART	SM00112:CA	6	1.8018	0.0779355	2.62009	0.999998	0.988469
74.5026	GOTERM_BP_FAT	GO:0000018~regulation of DNA recombination	3	0.900901	0.0779484	6.43371	1	0.621716
70.3848	INTERPRO	IPR011991:Winged helix repressor DNA-binding	7	2.1021	0.0779611	2.35272	1	0.942859
74.93	GOTERM_BP_FAT	GO:0002694~regulation of leukocyte activation	7	2.1021	0.0788736	2.33953	1	0.62362
63.1838	SMART	SM00044:CYCc	3	0.900901	0.0790232	6.36307	0.999999	0.966483
73.4551	UP_SEQ_FEATURE	domain:PAC	3	0.900901	0.079672	6.35754	1	0.977044
71.2402	INTERPRO	IPR018957:Zinc finger, C3HC4 RING-type	8	2.4024	0.0797619	2.1486	1	0.938247
75.4011	GOTERM_BP_FAT	GO:0003001~generation of a signal involved in cell-cell signaling	5	1.5015	0.0799106	3.06367	1	0.626029
75.4011	GOTERM_BP_FAT	GO:0022612~gland morphogenesis	5	1.5015	0.0799106	3.06367	1	0.626029
66.201	GOTERM_CC_FAT	GO:0005667~transcription factor complex	8	2.4024	0.0802056	2.13744	1	0.772591
71.857	INTERPRO	IPR018488:Cyclic nucleotide-binding, conserved site	3	0.900901	0.0810917	6.30192	1	0.93267
76.023	GOTERM_BP_FAT	GO:0042391~regulation of membrane potential	6	1.8018	0.0813087	2.59511	1	0.630104
74.3843	UP_SEQ_FEATURE	domain:EGF-like 2; calcium-binding	4	1.2012	0.0817225	3.91233	1	0.97578
67.6932	SP_PIR_KEYWORDS	zinc	43	12.9129	0.0820345	1.26811	1	0.439144
76.644	GOTERM_BP_FAT	GO:0050865~regulation of cell activation	7	2.1021	0.0827392	2.30954	1	0.634239
76.7296	GOTERM_BP_FAT	GO:0045792~negative regulation of cell size	4	1.2012	0.0829393	3.88451	1	0.632621
77.0441	GOTERM_BP_FAT	GO:0002637~regulation of immunoglobulin production	3	0.900901	0.0836799	6.17636	1	0.63351
76.0236	UP_SEQ_FEATURE	domain:EGF-like 7; calcium-binding	3	0.900901	0.0855162	6.10324	1	0.97651
72.0697	GOTERM_MF_FAT	GO:0004672~protein kinase activity	17	5.10511	0.0863261	1.53759	1	0.697462
63.2228	KEGG_PATHWAY	mmu04080:Neuroactive ligand-receptor interaction	9	2.7027	0.0863362	1.94729	0.999869	0.629618
78.2535	GOTERM_BP_FAT	GO:0007219~Notch signaling pathway	4	1.2012	0.0866203	3.81257	1	0.644283
74.4962	INTERPRO	IPR008271:Serine/threonine protein kinase, active site	11	3.3033	0.0871074	1.79721	1	0.937684
41.0954	COG_ONTOLOGY	Cell division and chromosome partitioning	4	1.2012	0.0878617	3.56643	0.562935	0.562935
78.7527	GOTERM_BP_FAT	GO:0030001~metal ion transport	14	4.2042	0.0878791	1.63026	1	0.647344
78.9007	GOTERM_BP_FAT	GO:0001890~placenta development	5	1.5015	0.0882577	2.95803	1	0.646525
79.0849	GOTERM_BP_FAT	GO:0060284~regulation of cell development	7	2.1021	0.0887321	2.26596	1	0.64613
70.8901	SP_PIR_KEYWORDS	sodium channel	3	0.900901	0.089252	5.95928	1	0.460214
79.3932	GOTERM_BP_FAT	GO:0009190~cyclic nucleotide biosynthetic process	3	0.900901	0.0895354	5.93881	1	0.64716
79.3932	GOTERM_BP_FAT	GO:0030178~negative regulation of Wnt receptor signaling pathway	3	0.900901	0.0895354	5.93881	1	0.64716
79.3932	GOTERM_BP_FAT	GO:0048547~gut morphogenesis	3	0.900901	0.0895354	5.93881	1	0.64716
79.57	GOTERM_BP_FAT	GO:0048598~embryonic morphogenesis	12	3.6036	0.0900011	1.72044	1	0.646734
79.8629	GOTERM_BP_FAT	GO:0006813~potassium ion transport	7	2.1021	0.0907813	2.2518	1	0.647651
74.0048	GOTERM_MF_FAT	GO:0050431~transforming growth factor beta binding	2	0.600601	0.090958	21.0921	1	0.70645
79.9927	GOTERM_BP_FAT	GO:0002697~regulation of immune effector process	5	1.5015	0.0911303	2.92441	1	0.646736
71.2524	GOTERM_CC_FAT	GO:0030173~integral to Golgi membrane	3	0.900901	0.0916103	5.86125	1	0.795779
71.2524	GOTERM_CC_FAT	GO:0031228~intrinsic to Golgi membrane	3	0.900901	0.0916103	5.86125	1	0.795779
80.1771	GOTERM_BP_FAT	GO:0048729~tissue morphogenesis	9	2.7027	0.09163	1.94633	1	0.646467
80.2697	GOTERM_BP_FAT	GO:0030030~cell projection organization	11	3.3033	0.0918826	1.77482	1	0.645165
80.7159	GOTERM_BP_FAT	GO:0033083~regulation of immature T cell proliferation	2	0.600601	0.0931153	20.5879	1	0.64796
80.7159	GOTERM_BP_FAT	GO:0060389~pathway-restricted SMAD protein phosphorylation	2	0.600601	0.0931153	20.5879	1	0.64796
80.7159	GOTERM_BP_FAT	GO:0035024~negative regulation of Rho protein signal transduction	2	0.600601	0.0931153	20.5879	1	0.64796
80.7942	GOTERM_BP_FAT	GO:0043066~negative regulation of apoptosis	9	2.7027	0.0933343	1.93819	1	0.646534
75.1957	GOTERM_MF_FAT	GO:0008092~cytoskeletal protein binding	13	3.9039	0.0939705	1.65578	1	0.70833
79.4281	UP_SEQ_FEATURE	domain:TB 4	2	0.600601	0.0942409	20.3441	1	0.981677
79.4281	UP_SEQ_FEATURE	repeat:Plectin 2	2	0.600601	0.0942409	20.3441	1	0.981677
79.4281	UP_SEQ_FEATURE	repeat:Plectin 1	2	0.600601	0.0942409	20.3441	1	0.981677
81.3814	GOTERM_BP_FAT	GO:0032268~regulation of cellular protein metabolic process	10	3.003	0.0950047	1.8382	1	0.651067
81.555	GOTERM_BP_FAT	GO:0050680~negative regulation of epithelial cell proliferation	3	0.900901	0.0955078	5.71886	1	0.650805
71.0727	PIR_SUPERFAMILY	PIRSF000679:phosphatidylinositol-4-phosphate 5-kinase type II alpha	2	0.600601	0.095546	19.9412	1	0.997814
71.0727	PIR_SUPERFAMILY	PIRSF038233:testis-specific serine/threonine-protein kinase	2	0.600601	0.095546	19.9412	1	0.997814
81.7196	GOTERM_BP_FAT	GO:0044057~regulation of system process	8	2.4024	0.0959892	2.04855	1	0.650459
81.786	GOTERM_BP_FAT	GO:0051603~proteolysis involved in cellular protein catabolic process	16	4.8048	0.0961846	1.54216	1	0.64897
81.807	GOTERM_BP_FAT	GO:0048534~hemopoietic or lymphoid organ development	10	3.003	0.0962466	1.83166	1	0.646958
76.0822	GOTERM_MF_FAT	GO:0008134~transcription factor binding	10	3.003	0.0963015	1.83091	1	0.707467
78.1812	INTERPRO	IPR004088:K Homology, type 1	3	0.900901	0.0965605	5.69205	1	0.948082
78.5096	INTERPRO	IPR009124:Desmocollin	2	0.600601	0.0974741	19.606	1	0.942907
78.5096	INTERPRO	IPR015737:Testis-specific serine-threonine kinase	2	0.600601	0.0974741	19.606	1	0.942907
78.5096	INTERPRO	IPR002212:Matrix fibril-associated	2	0.600601	0.0974741	19.606	1	0.942907
78.5096	INTERPRO	IPR012346:p53 and RUNT-type transcription factor, DNA-binding	2	0.600601	0.0974741	19.606	1	0.942907
76.5288	GOTERM_MF_FAT	GO:0005272~sodium channel activity	3	0.900901	0.0975063	5.64966	1	0.702313
80.6039	UP_SEQ_FEATURE	compositionally biased region:Ser/Thr-rich	3	0.900901	0.0975719	5.65115	1	0.98169
68.4683	KEGG_PATHWAY	mmu04916:Melanogenesis	5	1.5015	0.0989399	2.81275	0.999967	0.643498
77.058	GOTERM_MF_FAT	GO:0005261~cation channel activity	9	2.7027	0.0989619	1.91359	1	0.69832
82.7381	GOTERM_BP_FAT	GO:0044257~cellular protein catabolic process	16	4.8048	0.0990617	1.53355	1	0.655865
82.9821	GOTERM_BP_FAT	GO:0000279~M phase	10	3.003	0.099823	1.81872	1	0.656596
			2.00425e-08
			2.00425e-08
			4.16592e-06
			6.72083e-06
			8.83339e-06
			2.56094e-05
			5.30781e-05
			9.9856e-05
			0.00013132
			0.000142535
			0.000156429
			0.000184861
			0.000261062

## Sheet: Table S2 Gene body pattern
Table S2 Functional enrichment analysis for the gene body pattern.
Category	Term	Count	%	PValue	Fold	Bonferroni	Benjamini
SP_PIR_KEYWORDS	dna-binding	30	25.4237	4.2408e-09	3.4369	6.10675e-07	6.10675e-07
GOTERM_MF_FAT	GO:0003677~DNA binding	31	26.2712	1.81928e-07	2.72106	2.34684e-05	2.34684e-05
INTERPRO	IPR001766:Transcription factor, fork head	6	5.08475	3.33704e-06	25.632	0.000667186	0.000667186
UP_SEQ_FEATURE	DNA-binding region:Fork-head	6	5.08475	7.14935e-06	21.9116	0.00192133	0.00192133
SMART	SM00339:FH	6	5.08475	7.92468e-06	21.0392	0.000380314	0.000380314
GOTERM_MF_FAT	GO:0043565~sequence-specific DNA binding	15	12.7119	9.11109e-06	4.21752	0.00117464	0.000587495
SP_PIR_KEYWORDS	developmental protein	18	15.2542	9.66183e-06	3.55681	0.00139034	0.000695413
UP_SEQ_FEATURE	compositionally biased region:Poly-Ala	11	9.32203	1.32364e-05	6.03304	0.00355428	0.00177872
GOTERM_MF_FAT	GO:0030528~transcription regulator activity	21	17.7966	4.65336e-05	2.72215	0.00598499	0.00199899
GOTERM_MF_FAT	GO:0003700~transcription factor activity	16	13.5593	9.25003e-05	3.22329	0.0118622	0.00297883
GOTERM_BP_FAT	GO:0048568~embryonic organ development	9	7.62712	0.000119037	5.96983	0.0841062	0.0841062
SP_PIR_KEYWORDS	transcription regulation	23	19.4915	0.000162421	2.39293	0.023119	0.00776651
GOTERM_BP_FAT	GO:0048663~neuron fate commitment	5	4.23729	0.000197971	17.0063	0.135944	0.0704537
INTERPRO	IPR017974:Claudin, conserved site	4	3.38983	0.000232387	32.6226	0.0454189	0.0229734
GOTERM_BP_FAT	GO:0045449~regulation of transcription	28	23.7288	0.000269293	2.0099	0.180258	0.0641078
GOTERM_BP_FAT	GO:0048598~embryonic morphogenesis	10	8.47458	0.000364641	4.45289	0.235975	0.0650746
GOTERM_BP_FAT	GO:0016338~calcium-independent cell-cell adhesion	4	3.38983	0.000369131	27.8015	0.238503	0.0530356
GOTERM_BP_FAT	GO:0009912~auditory receptor cell fate commitment	3	2.54237	0.000373102	95.9153	0.240732	0.0448626
GOTERM_BP_FAT	GO:0060120~inner ear receptor cell fate commitment	3	2.54237	0.000373102	95.9153	0.240732	0.0448626
GOTERM_BP_FAT	GO:0006357~regulation of transcription from RNA polymerase II promoter	13	11.0169	0.000384431	3.37364	0.247056	0.0397271
GOTERM_BP_FAT	GO:0048562~embryonic organ morphogenesis	7	5.9322	0.00047818	6.95038	0.29741	0.0431634
INTERPRO	IPR006187:Claudin	4	3.38983	0.000482626	25.632	0.0920341	0.0316705
GOTERM_BP_FAT	GO:0006355~regulation of transcription, DNA-dependent	21	17.7966	0.000485299	2.29149	0.301093	0.0390224
GOTERM_BP_FAT	GO:0051252~regulation of RNA metabolic process	21	17.7966	0.000593409	2.25607	0.354717	0.042861
GOTERM_BP_FAT	GO:0001709~cell fate determination	4	3.38983	0.000598884	23.6828	0.35732	0.0393947
GOTERM_BP_FAT	GO:0006350~transcription	23	19.4915	0.000879804	2.07492	0.477736	0.0526927
UP_SEQ_FEATURE	compositionally biased region:Ala-rich	6	5.08475	0.000918959	7.95021	0.219104	0.0791313
SP_PIR_KEYWORDS	nucleus	39	33.0508	0.000926148	1.64733	0.124909	0.0328066
INTERPRO	IPR004031:PMP-22/EMP/MP20/Claudin	4	3.38983	0.0010188	19.936	0.184427	0.049689
UP_SEQ_FEATURE	compositionally biased region:Gly-rich	7	5.9322	0.00151623	5.60483	0.335138	0.0970102
SP_PIR_KEYWORDS	chromosomal protein	6	5.08475	0.00153802	7.09618	0.1988	0.0433608
INTERPRO	IPR007125:Histone core	4	3.38983	0.00159935	17.088	0.273942	0.0620186
GOTERM_BP_FAT	GO:0045944~positive regulation of transcription from RNA polymerase II promoter	9	7.62712	0.0016387	4.0188	0.701908	0.0889013
UP_SEQ_FEATURE	compositionally biased region:Poly-Pro	9	7.62712	0.00174805	4.0106	0.375395	0.089833
PIR_SUPERFAMILY	PIRSF002048:histone H2A	3	2.54237	0.00205112	42.6713	0.101265	0.101265
GOTERM_BP_FAT	GO:0045165~cell fate commitment	6	5.08475	0.00215283	6.52485	0.796176	0.107391
SP_PIR_KEYWORDS	Transcription	22	18.6441	0.00243882	2.00036	0.296452	0.0569191
SP_PIR_KEYWORDS	nucleosome core	4	3.38983	0.00250796	14.6224	0.303439	0.0503455
GOTERM_BP_FAT	GO:0045941~positive regulation of transcription	10	8.47458	0.00260312	3.36545	0.853921	0.120358
INTERPRO	IPR011991:Winged helix repressor DNA-binding	6	5.08475	0.00284556	6.15169	0.434431	0.0906154
GOTERM_BP_FAT	GO:0010628~positive regulation of gene expression	10	8.47458	0.00311707	3.2758	0.90014	0.134112
INTERPRO	IPR012287:Homeodomain-related	7	5.9322	0.00312031	4.8493	0.464759	0.0854208
GOTERM_BP_FAT	GO:0030182~neuron differentiation	9	7.62712	0.0032084	3.60584	0.906669	0.130212
INTERPRO	IPR001092:Basic helix-loop-helix dimerisation region bHLH	5	4.23729	0.00332412	8.08217	0.486205	0.079871
KEGG_PATHWAY	mmu05322:Systemic lupus erythematosus	5	4.23729	0.00334362	7.73732	0.195633	0.195633
GOTERM_BP_FAT	GO:0006323~DNA packaging	5	4.23729	0.00352073	7.9138	0.92594	0.134636
UP_SEQ_FEATURE	DNA-binding region:Basic motif	6	5.08475	0.00357679	5.8336	0.61859	0.148407
GOTERM_BP_FAT	GO:0016477~cell migration	7	5.9322	0.00368024	4.66255	0.934193	0.13343
GOTERM_BP_FAT	GO:0045893~positive regulation of transcription, DNA-dependent	9	7.62712	0.00412914	3.45848	0.952812	0.141596
GOTERM_BP_FAT	GO:0045935~positive regulation of nucleobase, nucleoside, nucleotide and nucleic acid metabolic process	10	8.47458	0.00416711	3.13449	0.954121	0.13649
GOTERM_CC_FAT	GO:0000786~nucleosome	4	3.38983	0.00425434	12.0404	0.418098	0.418098
GOTERM_BP_FAT	GO:0051254~positive regulation of RNA metabolic process	9	7.62712	0.00431093	3.43372	0.95876	0.134913
INTERPRO	IPR009072:Histone-fold	4	3.38983	0.00464922	11.7655	0.60624	0.0983754
GOTERM_BP_FAT	GO:0051173~positive regulation of nitrogen compound metabolic process	10	8.47458	0.00509172	3.03914	0.976885	0.151084
GOTERM_BP_FAT	GO:0007423~sensory organ development	7	5.9322	0.00512958	4.35413	0.977526	0.14627
GOTERM_BP_FAT	GO:0010557~positive regulation of macromolecule biosynthetic process	10	8.47458	0.00534615	3.0162	0.980861	0.146357
UP_SEQ_FEATURE	domain:Helix-loop-helix motif	5	4.23729	0.00591927	6.8683	0.7975	0.203991
SP_PIR_KEYWORDS	Tight junction	4	3.38983	0.00631903	10.5473	0.598612	0.107834
SMART	SM00353:HLH	5	4.23729	0.00634122	6.63397	0.263133	0.14159
UP_SEQ_FEATURE	DNA-binding region:Homeobox	6	5.08475	0.00688661	4.99097	0.844157	0.207342
GOTERM_BP_FAT	GO:0031328~positive regulation of cellular biosynthetic process	10	8.47458	0.0069274	2.89599	0.994085	0.179069
GOTERM_CC_FAT	GO:0032993~protein-DNA complex	4	3.38983	0.00723555	9.95343	0.602379	0.369428
GOTERM_BP_FAT	GO:0048704~embryonic skeletal system morphogenesis	4	3.38983	0.00723959	9.99118	0.99531	0.180124
GOTERM_BP_FAT	GO:0009891~positive regulation of biosynthetic process	10	8.47458	0.00733248	2.87	0.995623	0.176322
GOTERM_CC_FAT	GO:0005923~tight junction	4	3.38983	0.00750484	9.82247	0.615845	0.273054
GOTERM_CC_FAT	GO:0070160~occluding junction	4	3.38983	0.00750484	9.82247	0.615845	0.273054
GOTERM_BP_FAT	GO:0006928~cell motion	8	6.77966	0.00755575	3.48466	0.996292	0.175527
INTERPRO	IPR017970:Homeobox, conserved site	6	5.08475	0.00773346	4.8493	0.788325	0.143816
GOTERM_BP_FAT	GO:0042491~auditory receptor cell differentiation	3	2.54237	0.00805046	21.7989	0.997434	0.180321
GOTERM_BP_FAT	GO:0048870~cell motility	7	5.9322	0.00823832	3.94018	0.997768	0.178758
GOTERM_BP_FAT	GO:0051674~localization of cell	7	5.9322	0.00823832	3.94018	0.997768	0.178758
INTERPRO	IPR002119:Histone H2A	3	2.54237	0.00832178	21.5309	0.812001	0.140959
GOTERM_BP_FAT	GO:0001501~skeletal system development	7	5.9322	0.00837472	3.92636	0.997984	0.176305
GOTERM_BP_FAT	GO:0048705~skeletal system morphogenesis	5	4.23729	0.00856079	6.14842	0.998245	0.17492
GOTERM_BP_FAT	GO:0006334~nucleosome assembly	4	3.38983	0.0103869	8.75939	0.99955	0.202789
GOTERM_CC_FAT	GO:0000785~chromatin	5	4.23729	0.0111752	5.65536	0.76003	0.300095
GOTERM_BP_FAT	GO:0031497~chromatin assembly	4	3.38983	0.011178	8.5258	0.99975	0.211027
GOTERM_BP_FAT	GO:0034728~nucleosome organization	4	3.38983	0.0115863	8.41362	0.999816	0.212511
GOTERM_BP_FAT	GO:0065004~protein-DNA complex assembly	4	3.38983	0.0115863	8.41362	0.999816	0.212511
INTERPRO	IPR011598:Helix-loop-helix DNA-binding	4	3.38983	0.011604	8.44349	0.903128	0.176779
SMART	SM00414:H2A	3	2.54237	0.0119317	17.6729	0.437951	0.174739
INTERPRO	IPR001356:Homeobox	6	5.08475	0.0132991	4.23837	0.931276	0.186146
KEGG_PATHWAY	mmu04514:Cell adhesion molecules (CAMs)	5	4.23729	0.0136811	5.17496	0.59156	0.360907
GOTERM_BP_FAT	GO:0000122~negative regulation of transcription from RNA polymerase II promoter	6	5.08475	0.0141648	4.15218	0.999973	0.247648
GOTERM_BP_FAT	GO:0060113~inner ear receptor cell differentiation	3	2.54237	0.0146839	15.9859	0.999982	0.249706
GOTERM_BP_FAT	GO:0048706~embryonic skeletal system development	4	3.38983	0.0146844	7.70404	0.999982	0.244166
PIR_SUPERFAMILY	PIRSF000858:SCOT-t	2	1.69492	0.0157737	123.273	0.562541	0.338593
PIR_SUPERFAMILY	PIRSF038626:GPR6-like G protein-coupled receptor	2	1.69492	0.0157737	123.273	0.562541	0.338593
PIR_SUPERFAMILY	PIRSF000858:3-oxoacid CoA-transferase	2	1.69492	0.0157737	123.273	0.562541	0.338593
GOTERM_BP_FAT	GO:0010604~positive regulation of macromolecule metabolic process	10	8.47458	0.016005	2.52542	0.999993	0.257462
GOTERM_CC_FAT	GO:0043296~apical junction complex	4	3.38983	0.0162099	7.39116	0.87451	0.339729
INTERPRO	IPR004163:Coenzyme A transferase binding site	2	1.69492	0.016461	119.616	0.963833	0.211099
INTERPRO	IPR004164:Coenzyme A transferase active site	2	1.69492	0.016461	119.616	0.963833	0.211099
INTERPRO	IPR000723:GPR orphan receptor	2	1.69492	0.016461	119.616	0.963833	0.211099
INTERPRO	IPR004165:Coenzyme A transferase	2	1.69492	0.016461	119.616	0.963833	0.211099
INTERPRO	IPR014388:3-oxoacid CoA-transferase	2	1.69492	0.016461	119.616	0.963833	0.211099
INTERPRO	IPR012792:3-oxoacid CoA-transferase, subunit A	2	1.69492	0.016461	119.616	0.963833	0.211099
INTERPRO	IPR012791:3-oxoacid CoA-transferase, subunit B	2	1.69492	0.016461	119.616	0.963833	0.211099
GOTERM_CC_FAT	GO:0016327~apicolateral plasma membrane	4	3.38983	0.017075	7.24765	0.887775	0.305485
GOTERM_BP_FAT	GO:0042668~auditory receptor cell fate determination	2	1.69492	0.0184327	106.573	0.999999	0.284579
GOTERM_BP_FAT	GO:0046952~ketone body catabolic process	2	1.69492	0.0184327	106.573	0.999999	0.284579
UP_SEQ_FEATURE	compositionally biased region:Pro-rich	11	9.32203	0.0186195	2.32959	0.993628	0.429797
GOTERM_MF_FAT	GO:0008260~3-oxoacid CoA-transferase activity	2	1.69492	0.0188463	104.22	0.914083	0.387909
GOTERM_MF_FAT	GO:0008410~CoA-transferase activity	2	1.69492	0.0188463	104.22	0.914083	0.387909
GOTERM_BP_FAT	GO:0042490~mechanoreceptor differentiation	3	2.54237	0.020765	13.3216	1	0.308376
SP_PIR_KEYWORDS	Homeobox	6	5.08475	0.0234168	3.66951	0.967029	0.31554
GOTERM_BP_FAT	GO:0046950~cellular ketone body metabolic process	2	1.69492	0.024502	79.9294	1	0.346727
GOTERM_BP_FAT	GO:0045664~regulation of neuron differentiation	4	3.38983	0.0252503	6.26897	1	0.348811
GOTERM_CC_FAT	GO:0044427~chromosomal part	6	5.08475	0.0260704	3.52126	0.965086	0.380763
GOTERM_BP_FAT	GO:0043583~ear development	4	3.38983	0.0265475	6.14842	1	0.356776
SMART	SM00389:HOX	6	5.08475	0.0269049	3.47892	0.729944	0.279119
SP_PIR_KEYWORDS	isopeptide bond	6	5.08475	0.0284473	3.48405	0.984327	0.340043
GOTERM_BP_FAT	GO:0006333~chromatin assembly or disassembly	4	3.38983	0.0299444	5.86638	1	0.385995
SP_PIR_KEYWORDS	activator	8	6.77966	0.0301281	2.65863	0.987786	0.329993
GOTERM_BP_FAT	GO:0007389~pattern specification process	6	5.08475	0.0312097	3.3773	1	0.392176
GOTERM_MF_FAT	GO:0051019~mitogen-activated protein kinase binding	2	1.69492	0.031215	62.5318	0.983276	0.494304
UP_SEQ_FEATURE	region of interest:CoA-binding	2	1.69492	0.0326507	59.8916	0.999868	0.590559
KEGG_PATHWAY	mmu04670:Leukocyte transendothelial migration	4	3.38983	0.0351654	5.35761	0.902403	0.53959
GOTERM_BP_FAT	GO:0045934~negative regulation of nucleobase, nucleoside, nucleotide and nucleic acid metabolic process	7	5.9322	0.036153	2.81867	1	0.432293
GOTERM_BP_FAT	GO:0048664~neuron fate determination	2	1.69492	0.0365296	53.2863	1	0.429066
GOTERM_MF_FAT	GO:0042802~identical protein binding	6	5.08475	0.0365591	3.2344	0.991807	0.496593
KEGG_PATHWAY	mmu04330:Notch signaling pathway	3	2.54237	0.0368816	9.56333	0.913068	0.457006
GOTERM_BP_FAT	GO:0051172~negative regulation of nitrogen compound metabolic process	7	5.9322	0.0376777	2.79055	1	0.432702
SP_PIR_KEYWORDS	palmitate	5	4.23729	0.0386131	3.90405	0.996554	0.376583
GOTERM_BP_FAT	GO:0045892~negative regulation of transcription, DNA-dependent	6	5.08475	0.0419324	3.11413	1	0.461989
GOTERM_BP_FAT	GO:0051253~negative regulation of RNA metabolic process	6	5.08475	0.0429153	3.09404	1	0.463411
GOTERM_BP_FAT	GO:0003002~regionalization	5	4.23729	0.0435199	3.73502	1	0.461828
GOTERM_BP_FAT	GO:0034622~cellular macromolecular complex assembly	5	4.23729	0.0454049	3.68338	1	0.470098
UP_SEQ_FEATURE	region of interest:Interactions with TJP1, TJP2 and TJP3	2	1.69492	0.0454133	42.7797	0.999996	0.679082
GOTERM_BP_FAT	GO:0043009~chordate embryonic development	7	5.9322	0.0459201	2.65799	1	0.467813
GOTERM_BP_FAT	GO:0009792~embryonic development ending in birth or egg hatching	7	5.9322	0.047694	2.63297	1	0.474824
KEGG_PATHWAY	mmu04530:Tight junction	4	3.38983	0.0482231	4.72263	0.959748	0.474035
GOTERM_BP_FAT	GO:0050767~regulation of neurogenesis	4	3.38983	0.0483597	4.84421	1	0.473644
GOTERM_CC_FAT	GO:0005694~chromosome	6	5.08475	0.0489912	2.96233	0.998304	0.549516
GOTERM_BP_FAT	GO:0031327~negative regulation of cellular biosynthetic process	7	5.9322	0.0499709	2.60235	1	0.479139
UP_SEQ_FEATURE	compositionally biased region:Poly-Gly	5	4.23729	0.0514898	3.54808	0.999999	0.694256
GOTERM_BP_FAT	GO:0009890~negative regulation of biosynthetic process	7	5.9322	0.0518402	2.57837	1	0.486165
UP_SEQ_FEATURE	short sequence motif:WRPW motif	2	1.69492	0.0580091	33.2731	1	0.70962
GOTERM_BP_FAT	GO:0065003~macromolecular complex assembly	6	5.08475	0.058143	2.83773	1	0.521353
GOTERM_BP_FAT	GO:0016337~cell-cell adhesion	5	4.23729	0.0583928	3.38684	1	0.517089
KEGG_PATHWAY	mmu00072:Synthesis and degradation of ketone bodies	2	1.69492	0.0593949	31.8778	0.981316	0.484875
GOTERM_BP_FAT	GO:0048729~tissue morphogenesis	5	4.23729	0.0598647	3.35838	1	0.520401
GOTERM_CC_FAT	GO:0005911~cell-cell junction	4	3.38983	0.0632833	4.31507	0.999752	0.602478
GOTERM_BP_FAT	GO:0051960~regulation of nervous system development	4	3.38983	0.0637706	4.32051	1	0.53787
INTERPRO	IPR003650:Orange	2	1.69492	0.0642519	29.904	0.999998	0.587473
GOTERM_BP_FAT	GO:0034621~cellular macromolecular complex subunit organization	5	4.23729	0.0651718	3.26242	1	0.540272
SP_PIR_KEYWORDS	Chaperone	4	3.38983	0.0655568	4.28925	0.999943	0.528136
GOTERM_BP_FAT	GO:0042403~thyroid hormone metabolic process	2	1.69492	0.0659613	29.0652	1	0.539184
GOTERM_BP_FAT	GO:0009952~anterior/posterior pattern formation	4	3.38983	0.0690007	4.17932	1	0.55043
SP_PIR_KEYWORDS	nucleotidyltransferase	3	2.54237	0.0727938	6.70195	0.999981	0.540395
SP_PIR_KEYWORDS	DNA binding	5	4.23729	0.0753775	3.11719	0.999987	0.528742
GOTERM_BP_FAT	GO:0060284~regulation of cell development	4	3.38983	0.0755264	4.02161	1	0.578953
KEGG_PATHWAY	mmu04010:MAPK signaling pathway	5	4.23729	0.075871	3.00734	0.994076	0.519379
UP_SEQ_FEATURE	domain:Orange	2	1.69492	0.0765947	24.9548	1	0.783709
GOTERM_BP_FAT	GO:0043933~macromolecular complex subunit organization	6	5.08475	0.0768109	2.6135	1	0.579949
GOTERM_BP_FAT	GO:0016481~negative regulation of transcription	6	5.08475	0.0803246	2.57837	1	0.591635
GOTERM_MF_FAT	GO:0042277~peptide binding	4	3.38983	0.0807096	3.90824	0.999981	0.74256
GOTERM_BP_FAT	GO:0009886~post-embryonic morphogenesis	2	1.69492	0.083192	22.837	1	0.599773
GOTERM_BP_FAT	GO:0045061~thymic T cell selection	2	1.69492	0.0888655	21.3145	1	0.619911
GOTERM_BP_FAT	GO:0009968~negative regulation of signal transduction	4	3.38983	0.0893606	3.73939	1	0.61691
GOTERM_BP_FAT	GO:0010605~negative regulation of macromolecule metabolic process	7	5.9322	0.0928305	2.21149	1	0.626537
SP_PIR_KEYWORDS	citrullination	2	1.69492	0.0941884	20.1059	0.999999	0.589474

## Sheet: TablebS3 differntial exp genes
Table S3 Functional enrichment analysis for differentially expressed genes
Category	Term	Count	%	P-value	Genes	List Total	Pop Hits	Pop Total	Fold Enrichment	Bonferroni	Benjamini
COG_ONTOLOGY	Secondary metabolites biosynthesis, transport, and catabolism	13	2.81385	1.47856e-06	NM_023480, NM_007814, NM_007825, NM_009999, NM_007822, NM_001024719, NM_007809, NM_020010, NM_001039555, NM_172306, NM_001001446, NM_007819, NM_010003, NM_010004	45	109	2040	5.40673	1.92211e-05	1.92211e-05
INTERPRO	IPR017972:Cytochrome P450, conserved site	12	2.5974	8.63752e-06	NM_001039555, NM_020010, NM_001001446, NM_007814, NM_007825, NM_009999, NM_007822, NM_001024719, NM_007809, NM_172306, NM_007819, NM_010003, NM_010004	425	89	17763	5.63532	0.00660311	0.00330702
GOTERM_BP_FAT	GO:0010941~regulation of cell death	33	7.14286	1.66351e-05	NM_010479, NM_001079908, NM_007570, NM_001079909, NM_009846, NM_011170, NM_011489, NM_010044, NM_011704, NM_007669, NM_001110275, NM_001038845, NM_178114, NM_010849, NM_021099, NM_010444, NM_010206, NM_011027, NM_001012273, NM_010185, NM_011796, NM_012000, NM_013692, NM_011448, NM_008842, NM_177343, NM_026810, NM_001048142, NM_021897, NM_007557, NM_009864, NM_178373, NM_001038839, NM_028835, NM_0…	345	563	13588	2.30856	0.033881	0.0170865
INTERPRO	IPR017973:Cytochrome P450, C-terminal region	11	2.38095	2.23647e-05	NM_007814, NM_009999, NM_007822, NM_001024719, NM_007809, NM_020010, NM_001039555, NM_172306, NM_001001446, NM_007819, NM_010003, NM_010004	425	81	17763	5.6759	0.0170077	0.00570167
SP_PIR_KEYWORDS	microsome	12	2.5974	3.69687e-05	NM_201642, NM_201641, NM_201644, NM_175283, NM_020010, NM_013701, NM_007814, NM_178772, NM_007825, NM_009999, NM_007822, NM_001024719, NM_007819, NM_010003, NM_010004, NM_009270	443	100	17854	4.8363	0.0128194	0.0128194
GOTERM_CC_FAT	GO:0009986~cell surface	22	4.7619	3.99328e-05	NM_010381, NM_010380, NM_008625, NM_139138, NM_010394, NM_009846, NM_011027, NM_010185, NM_010130, NM_198193, NM_023124, NM_028072, NM_053109, NM_010738, NM_023517, NM_001038839, NM_010369, NM_010740, NM_009016, NM_001038845, NM_010741, NM_001003911, NM_010016, NM_021099, NM_010187, NM_001077189, NM_020257	322	305	12504	2.80102	0.0106846	0.0106846
KEGG_PATHWAY	mmu00980:Metabolism of xenobiotics by cytochrome P450	11	2.38095	5.01923e-05	NM_201642, NM_201641, NM_201644, NM_001039555, NM_181796, NM_001001446, NM_013701, NM_010361, NM_007814, NM_008182, NM_009999, NM_001024719, NM_007819, NM_010003, NM_010004	190	66	5738	5.03333	0.00700246	0.00700246
SP_PIR_KEYWORDS	Monooxygenase	12	2.5974	7.54486e-05	NM_001039555, NM_020010, NM_001001446, NM_007814, NM_007825, NM_009999, NM_007822, NM_001024719, NM_007809, NM_172306, NM_007819, NM_010003, NM_010004	443	108	17854	4.47805	0.0259889	0.01308
GOTERM_BP_FAT	GO:0006952~defense response	27	5.84416	7.58914e-05	NM_010394, NM_009846, NM_011016, NM_011314, NM_011315, NM_021384, NM_011316, NM_023124, NM_011704, NM_007468, NM_001007582, NM_001038845, NM_017372, NM_032541, NM_001077189, NM_010187, NM_010381, NM_010380, NM_010406, NM_010776, NM_009117, NM_013590, NM_011027, NM_010185, NM_053165, NM_011610, NM_183257, NM_053109, NM_001038839, NM_207131, NM_010016	345	448	13588	2.37368	0.145512	0.0194647
GOTERM_CC_FAT	GO:0009897~external side of plasma membrane	17	3.67965	8.28951e-05	NM_010381, NM_010380, NM_010394, NM_009846, NM_011027, NM_010185, NM_010130, NM_198193, NM_023124, NM_053109, NM_010738, NM_023517, NM_001038839, NM_010369, NM_009016, NM_001038845, NM_010741, NM_010016, NM_010187, NM_001077189, NM_021099, NM_020257	322	206	12504	3.20461	0.0220529	0.0110879
SMART	SM00197:SAA	4	0.865801	9.72642e-05	NM_009117, NM_011314, NM_011315, NM_011316	199	5	9131	36.7075	0.0151552	0.0151552
KEGG_PATHWAY	mmu00982:Drug metabolism	11	2.38095	0.000152441	NM_201642, NM_201641, NM_201644, NM_001039555, NM_181796, NM_001001446, NM_013701, NM_010361, NM_007814, NM_008182, NM_009999, NM_001024719, NM_007819, NM_010003, NM_010004	190	75	5738	4.42933	0.0211172	0.0106149
SP_PIR_KEYWORDS	amyloid	5	1.08225	0.000156639	NM_009117, NM_011314, NM_011315, NM_011170, NM_011316	443	12	17854	16.7927	0.0532037	0.0180587
SP_PIR_KEYWORDS	heme	13	2.81385	0.000217965	NM_007814, NM_007825, NM_007805, NM_009999, NM_007822, NM_001024719, NM_007809, NM_020010, NM_001039555, NM_172306, NM_001001446, NM_007819, NM_010003, NM_010004	443	142	17854	3.68966	0.0732561	0.0188398
KEGG_PATHWAY	mmu00830:Retinol metabolism	10	2.1645	0.000346187	NM_201642, NM_201641, NM_201644, NM_001039555, NM_001001446, NM_013701, NM_007814, NM_009999, NM_007822, NM_001024719, NM_172306, NM_007819, NM_010003, NM_010004	190	68	5738	4.44118	0.0473185	0.0160284
